# Supplementary material for: De novo assembly and characterization of the root transcriptome of Aegilops variabilis during an interaction with the cereal cyst nematode
Source: BMC Genomics. 2012 Apr 11;13:133. doi: 10.1186/1471-2164-13-133 (PMC3439707; doi:10.1186/1471-2164-13-133)
Supplement: Additional file 1 — Roots invaded by CCN. A prep-experiment confirmed the CCN J2 could parasitize plant root effectively before RNA extraction. Few hours later after the CCN inoculation, one nematode was detected being piercing root epidermis (Figure S1a). Utilizing the microscope, one CCN J2 was found invading into a root tip of plant, already (Figure S1b; part of the CCN cover was removed). [file 1471-2164-13-133-S1.xlsx]

## Sheet: Additional file 1
Additional file 1 Resistance related sub-categories and corresponding unigenes from GO classification
Sub-category	Involved unigenes (3725)		After filtering (3241)
antioxidant activity (37):	Unigene101142_1		Unigene101142_1
	Unigene101491_1		Unigene101491_1
	Unigene103406_1		Unigene103406_1
	Unigene106424_1		Unigene106424_1
	Unigene106425_1		Unigene106425_1
	Unigene109152_1		Unigene109152_1
	Unigene10939_1		Unigene10939_1
	Unigene113914_1		Unigene113914_1
	Unigene116695_1		Unigene116695_1
	Unigene12580_1		Unigene12580_1
	Unigene13637_1		Unigene13637_1
	Unigene14716_1		Unigene14716_1
	Unigene2331_1		Unigene2331_1
	Unigene26249_1		Unigene26249_1
	Unigene26817_1		Unigene26817_1
	Unigene27153_1		Unigene27153_1
	Unigene41269_1		Unigene41269_1
	Unigene44352_1		Unigene44352_1
	Unigene50054_1		Unigene50054_1
	Unigene50659_1		Unigene50659_1
	Unigene54217_1		Unigene54217_1
	Unigene57061_1		Unigene57061_1
	Unigene57144_1		Unigene57144_1
	Unigene57308_1		Unigene57308_1
	Unigene66186_1		Unigene66186_1
	Unigene74914_1		Unigene74914_1
	Unigene78252_1		Unigene78252_1
	Unigene78253_1		Unigene78253_1
	Unigene79911_1		Unigene79911_1
	Unigene80212_1		Unigene80212_1
	Unigene81672_1		Unigene81672_1
	Unigene82461_1		Unigene82461_1
	Unigene87867_1		Unigene87867_1
	Unigene91394_1		Unigene91394_1
	Unigene93530_1		Unigene93530_1
	Unigene9677_1		Unigene9677_1
	Unigene96965_1		Unigene96965_1
cell killing (1)	Unigene6704_1		Unigene6704_1
Death (487):	Unigene15174_1		Unigene15174_1
	Unigene33561_1		Unigene33561_1
	Unigene45835_1		Unigene45835_1
	Unigene46086_1		Unigene46086_1
	Unigene67975_1		Unigene67975_1
	Unigene90936_1		Unigene90936_1
	Unigene100035_1		Unigene100035_1
	Unigene104812_1		Unigene104812_1
	Unigene43707_1		Unigene43707_1
	Unigene50253_1		Unigene50253_1
	Unigene68312_1		Unigene68312_1
	Unigene84370_1		Unigene84370_1
	Unigene84371_1		Unigene84371_1
	Unigene111340_1		Unigene111340_1
	Unigene111378_1		Unigene111378_1
	Unigene20454_1		Unigene20454_1
	Unigene64536_1		Unigene64536_1
	Unigene77774_1		Unigene77774_1
	Unigene12505_1		Unigene12505_1
	Unigene40784_1		Unigene40784_1
	Unigene4321_1		Unigene4321_1
	Unigene67752_1		Unigene67752_1
	Unigene85482_1		Unigene85482_1
	Unigene20952_1		Unigene20952_1
	Unigene20953_1		Unigene20953_1
	Unigene21945_1		Unigene21945_1
	Unigene25949_1		Unigene25949_1
	Unigene28764_1		Unigene28764_1
	Unigene86987_1		Unigene86987_1
	Unigene96947_1		Unigene96947_1
	Unigene100291_1		Unigene100291_1
	Unigene100356_1		Unigene100356_1
	Unigene100522_1		Unigene100522_1
	Unigene101168_1		Unigene101168_1
	Unigene101209_1		Unigene101209_1
	Unigene10141_1		Unigene10141_1
	Unigene101435_1		Unigene101435_1
	Unigene101444_1		Unigene101444_1
	Unigene10150_1		Unigene10150_1
	Unigene101543_1		Unigene101543_1
	Unigene101597_1		Unigene101597_1
	Unigene101614_1		Unigene101614_1
	Unigene102518_1		Unigene102518_1
	Unigene102622_1		Unigene102622_1
	Unigene102774_1		Unigene102774_1
	Unigene102856_1		Unigene102856_1
	Unigene103074_1		Unigene103074_1
	Unigene103147_1		Unigene103147_1
	Unigene103165_1		Unigene103165_1
	Unigene103202_1		Unigene103202_1
	Unigene103238_1		Unigene103238_1
	Unigene103287_1		Unigene103287_1
	Unigene104656_1		Unigene104656_1
	Unigene104794_1		Unigene104794_1
	Unigene105043_1		Unigene105043_1
	Unigene106651_1		Unigene106651_1
	Unigene106658_1		Unigene106658_1
	Unigene106700_1		Unigene106700_1
	Unigene106783_1		Unigene106783_1
	Unigene108148_1		Unigene108148_1
	Unigene108342_1		Unigene108342_1
	Unigene108446_1		Unigene108446_1
	Unigene108858_1		Unigene108858_1
	Unigene108872_1		Unigene108872_1
	Unigene108941_1		Unigene108941_1
	Unigene109385_1		Unigene109385_1
	Unigene109566_1		Unigene109566_1
	Unigene109840_1		Unigene109840_1
	Unigene110022_1		Unigene110022_1
	Unigene11015_1		Unigene11015_1
	Unigene111034_1		Unigene111034_1
	Unigene111322_1		Unigene111322_1
	Unigene111324_1		Unigene111324_1
	Unigene111400_1		Unigene111400_1
	Unigene11256_1		Unigene11256_1
	Unigene113424_1		Unigene113424_1
	Unigene113564_1		Unigene113564_1
	Unigene113712_1		Unigene113712_1
	Unigene113742_1		Unigene113742_1
	Unigene113897_1		Unigene113897_1
	Unigene114093_1		Unigene114093_1
	Unigene11467_1		Unigene11467_1
	Unigene11583_1		Unigene11583_1
	Unigene116450_1		Unigene116450_1
	Unigene116572_1		Unigene116572_1
	Unigene116834_1		Unigene116834_1
	Unigene116836_1		Unigene116836_1
	Unigene116899_1		Unigene116899_1
	Unigene117052_1		Unigene117052_1
	Unigene117100_1		Unigene117100_1
	Unigene117215_1		Unigene117215_1
	Unigene117349_1		Unigene117349_1
	Unigene117360_1		Unigene117360_1
	Unigene117423_1		Unigene117423_1
	Unigene117563_1		Unigene117563_1
	Unigene117738_1		Unigene117738_1
	Unigene117793_1		Unigene117793_1
	Unigene11_1		Unigene11_1
	Unigene12394_1		Unigene12394_1
	Unigene12443_1		Unigene12443_1
	Unigene12656_1		Unigene12656_1
	Unigene12715_1		Unigene12715_1
	Unigene12728_1		Unigene12728_1
	Unigene1285_1		Unigene1285_1
	Unigene12932_1		Unigene12932_1
	Unigene13298_1		Unigene13298_1
	Unigene13550_1		Unigene13550_1
	Unigene138_1		Unigene138_1
	Unigene139_1		Unigene139_1
	Unigene14166_1		Unigene14166_1
	Unigene14554_1		Unigene14554_1
	Unigene15252_1		Unigene15252_1
	Unigene15360_1		Unigene15360_1
	Unigene15361_1		Unigene15361_1
	Unigene15410_1		Unigene15410_1
	Unigene15411_1		Unigene15411_1
	Unigene1555_1		Unigene1555_1
	Unigene16884_1		Unigene16884_1
	Unigene16891_1		Unigene16891_1
	Unigene17158_1		Unigene17158_1
	Unigene17835_1		Unigene17835_1
	Unigene18031_1		Unigene18031_1
	Unigene19009_1		Unigene19009_1
	Unigene19036_1		Unigene19036_1
	Unigene19222_1		Unigene19222_1
	Unigene19264_1		Unigene19264_1
	Unigene20406_1		Unigene20406_1
	Unigene20620_1		Unigene20620_1
	Unigene21871_1		Unigene21871_1
	Unigene22137_1		Unigene22137_1
	Unigene22205_1		Unigene22205_1
	Unigene2225_1		Unigene2225_1
	Unigene22275_1		Unigene22275_1
	Unigene23313_1		Unigene23313_1
	Unigene23440_1		Unigene23440_1
	Unigene23765_1		Unigene23765_1
	Unigene2389_1		Unigene2389_1
	Unigene24236_1		Unigene24236_1
	Unigene26237_1		Unigene26237_1
	Unigene26585_1		Unigene26585_1
	Unigene26609_1		Unigene26609_1
	Unigene27126_1		Unigene27126_1
	Unigene27404_1		Unigene27404_1
	Unigene27541_1		Unigene27541_1
	Unigene27547_1		Unigene27547_1
	Unigene2767_1		Unigene2767_1
	Unigene27702_1		Unigene27702_1
	Unigene27758_1		Unigene27758_1
	Unigene27766_1		Unigene27766_1
	Unigene28402_1		Unigene28402_1
	Unigene28456_1		Unigene28456_1
	Unigene28530_1		Unigene28530_1
	Unigene28592_1		Unigene28592_1
	Unigene28799_1		Unigene28799_1
	Unigene28842_1		Unigene28842_1
	Unigene30031_1		Unigene30031_1
	Unigene30239_1		Unigene30239_1
	Unigene30241_1		Unigene30241_1
	Unigene31378_1		Unigene31378_1
	Unigene31390_1		Unigene31390_1
	Unigene31434_1		Unigene31434_1
	Unigene31562_1		Unigene31562_1
	Unigene31582_1		Unigene31582_1
	Unigene31637_1		Unigene31637_1
	Unigene31696_1		Unigene31696_1
	Unigene33272_1		Unigene33272_1
	Unigene33293_1		Unigene33293_1
	Unigene33433_1		Unigene33433_1
	Unigene33546_1		Unigene33546_1
	Unigene34155_1		Unigene34155_1
	Unigene34226_1		Unigene34226_1
	Unigene34256_1		Unigene34256_1
	Unigene34259_1		Unigene34259_1
	Unigene35088_1		Unigene35088_1
	Unigene35089_1		Unigene35089_1
	Unigene35090_1		Unigene35090_1
	Unigene35163_1		Unigene35163_1
	Unigene35220_1		Unigene35220_1
	Unigene35305_1		Unigene35305_1
	Unigene35566_1		Unigene35566_1
	Unigene35586_1		Unigene35586_1
	Unigene35600_1		Unigene35600_1
	Unigene35615_1		Unigene35615_1
	Unigene35967_1		Unigene35967_1
	Unigene35969_1		Unigene35969_1
	Unigene3601_1		Unigene3601_1
	Unigene36236_1		Unigene36236_1
	Unigene36339_1		Unigene36339_1
	Unigene36453_1		Unigene36453_1
	Unigene36557_1		Unigene36557_1
	Unigene36715_1		Unigene36715_1
	Unigene36785_1		Unigene36785_1
	Unigene36786_1		Unigene36786_1
	Unigene36866_1		Unigene36866_1
	Unigene36905_1		Unigene36905_1
	Unigene37089_1		Unigene37089_1
	Unigene37426_1		Unigene37426_1
	Unigene37445_1		Unigene37445_1
	Unigene37496_1		Unigene37496_1
	Unigene37562_1		Unigene37562_1
	Unigene37571_1		Unigene37571_1
	Unigene37843_1		Unigene37843_1
	Unigene41244_1		Unigene41244_1
	Unigene4185_1		Unigene4185_1
	Unigene42735_1		Unigene42735_1
	Unigene43105_1		Unigene43105_1
	Unigene43472_1		Unigene43472_1
	Unigene43745_1		Unigene43745_1
	Unigene43797_1		Unigene43797_1
	Unigene44014_1		Unigene44014_1
	Unigene44152_1		Unigene44152_1
	Unigene44168_1		Unigene44168_1
	Unigene44307_1		Unigene44307_1
	Unigene45098_1		Unigene45098_1
	Unigene45467_1		Unigene45467_1
	Unigene45940_1		Unigene45940_1
	Unigene46113_1		Unigene46113_1
	Unigene46217_1		Unigene46217_1
	Unigene4624_1		Unigene4624_1
	Unigene46636_1		Unigene46636_1
	Unigene46734_1		Unigene46734_1
	Unigene4677_1		Unigene4677_1
	Unigene46808_1		Unigene46808_1
	Unigene46850_1		Unigene46850_1
	Unigene46851_1		Unigene46851_1
	Unigene47384_1		Unigene47384_1
	Unigene47453_1		Unigene47453_1
	Unigene47566_1		Unigene47566_1
	Unigene47780_1		Unigene47780_1
	Unigene47781_1		Unigene47781_1
	Unigene47840_1		Unigene47840_1
	Unigene47957_1		Unigene47957_1
	Unigene48024_1		Unigene48024_1
	Unigene48066_1		Unigene48066_1
	Unigene48875_1		Unigene48875_1
	Unigene48900_1		Unigene48900_1
	Unigene48902_1		Unigene48902_1
	Unigene49120_1		Unigene49120_1
	Unigene49127_1		Unigene49127_1
	Unigene49134_1		Unigene49134_1
	Unigene49273_1		Unigene49273_1
	Unigene49338_1		Unigene49338_1
	Unigene49341_1		Unigene49341_1
	Unigene49457_1		Unigene49457_1
	Unigene49557_1		Unigene49557_1
	Unigene49575_1		Unigene49575_1
	Unigene49726_1		Unigene49726_1
	Unigene49769_1		Unigene49769_1
	Unigene5017_1		Unigene5017_1
	Unigene5028_1		Unigene5028_1
	Unigene50353_1		Unigene50353_1
	Unigene50829_1		Unigene50829_1
	Unigene51478_1		Unigene51478_1
	Unigene51753_1		Unigene51753_1
	Unigene51855_1		Unigene51855_1
	Unigene52549_1		Unigene52549_1
	Unigene52793_1		Unigene52793_1
	Unigene52803_1		Unigene52803_1
	Unigene53403_1		Unigene53403_1
	Unigene53440_1		Unigene53440_1
	Unigene53521_1		Unigene53521_1
	Unigene53531_1		Unigene53531_1
	Unigene53638_1		Unigene53638_1
	Unigene53952_1		Unigene53952_1
	Unigene54106_1		Unigene54106_1
	Unigene54236_1		Unigene54236_1
	Unigene54997_1		Unigene54997_1
	Unigene54998_1		Unigene54998_1
	Unigene55026_1		Unigene55026_1
	Unigene55028_1		Unigene55028_1
	Unigene55062_1		Unigene55062_1
	Unigene55113_1		Unigene55113_1
	Unigene55123_1		Unigene55123_1
	Unigene55128_1		Unigene55128_1
	Unigene55141_1		Unigene55141_1
	Unigene55305_1		Unigene55305_1
	Unigene55340_1		Unigene55340_1
	Unigene5749_1		Unigene5749_1
	Unigene59082_1		Unigene59082_1
	Unigene59204_1		Unigene59204_1
	Unigene59317_1		Unigene59317_1
	Unigene60213_1		Unigene60213_1
	Unigene60223_1		Unigene60223_1
	Unigene62043_1		Unigene62043_1
	Unigene62206_1		Unigene62206_1
	Unigene62262_1		Unigene62262_1
	Unigene62485_1		Unigene62485_1
	Unigene62541_1		Unigene62541_1
	Unigene62680_1		Unigene62680_1
	Unigene62724_1		Unigene62724_1
	Unigene62732_1		Unigene62732_1
	Unigene62855_1		Unigene62855_1
	Unigene62856_1		Unigene62856_1
	Unigene62865_1		Unigene62865_1
	Unigene62868_1		Unigene62868_1
	Unigene62947_1		Unigene62947_1
	Unigene63108_1		Unigene63108_1
	Unigene63170_1		Unigene63170_1
	Unigene63251_1		Unigene63251_1
	Unigene63255_1		Unigene63255_1
	Unigene63312_1		Unigene63312_1
	Unigene63321_1		Unigene63321_1
	Unigene63505_1		Unigene63505_1
	Unigene63730_1		Unigene63730_1
	Unigene63809_1		Unigene63809_1
	Unigene64383_1		Unigene64383_1
	Unigene6462_1		Unigene6462_1
	Unigene65565_1		Unigene65565_1
	Unigene65906_1		Unigene65906_1
	Unigene65979_1		Unigene65979_1
	Unigene66299_1		Unigene66299_1
	Unigene66368_1		Unigene66368_1
	Unigene66417_1		Unigene66417_1
	Unigene66551_1		Unigene66551_1
	Unigene66625_1		Unigene66625_1
	Unigene66835_1		Unigene66835_1
	Unigene6753_1		Unigene6753_1
	Unigene67860_1		Unigene67860_1
	Unigene6810_1		Unigene6810_1
	Unigene68348_1		Unigene68348_1
	Unigene68626_1		Unigene68626_1
	Unigene68627_1		Unigene68627_1
	Unigene68736_1		Unigene68736_1
	Unigene6896_1		Unigene6896_1
	Unigene69117_1		Unigene69117_1
	Unigene69326_1		Unigene69326_1
	Unigene69468_1		Unigene69468_1
	Unigene70162_1		Unigene70162_1
	Unigene70163_1		Unigene70163_1
	Unigene70164_1		Unigene70164_1
	Unigene70165_1		Unigene70165_1
	Unigene7046_1		Unigene7046_1
	Unigene70676_1		Unigene70676_1
	Unigene70987_1		Unigene70987_1
	Unigene71124_1		Unigene71124_1
	Unigene71133_1		Unigene71133_1
	Unigene71207_1		Unigene71207_1
	Unigene71655_1		Unigene71655_1
	Unigene71671_1		Unigene71671_1
	Unigene71747_1		Unigene71747_1
	Unigene72046_1		Unigene72046_1
	Unigene72233_1		Unigene72233_1
	Unigene72480_1		Unigene72480_1
	Unigene72531_1		Unigene72531_1
	Unigene72617_1		Unigene72617_1
	Unigene72685_1		Unigene72685_1
	Unigene72686_1		Unigene72686_1
	Unigene72691_1		Unigene72691_1
	Unigene7282_1		Unigene7282_1
	Unigene73027_1		Unigene73027_1
	Unigene73089_1		Unigene73089_1
	Unigene73090_1		Unigene73090_1
	Unigene74628_1		Unigene74628_1
	Unigene74658_1		Unigene74658_1
	Unigene74739_1		Unigene74739_1
	Unigene74793_1		Unigene74793_1
	Unigene74831_1		Unigene74831_1
	Unigene74889_1		Unigene74889_1
	Unigene74940_1		Unigene74940_1
	Unigene75055_1		Unigene75055_1
	Unigene75220_1		Unigene75220_1
	Unigene75232_1		Unigene75232_1
	Unigene75302_1		Unigene75302_1
	Unigene75354_1		Unigene75354_1
	Unigene76168_1		Unigene76168_1
	Unigene76357_1		Unigene76357_1
	Unigene76429_1		Unigene76429_1
	Unigene76529_1		Unigene76529_1
	Unigene76543_1		Unigene76543_1
	Unigene76990_1		Unigene76990_1
	Unigene77196_1		Unigene77196_1
	Unigene77205_1		Unigene77205_1
	Unigene77384_1		Unigene77384_1
	Unigene77586_1		Unigene77586_1
	Unigene77705_1		Unigene77705_1
	Unigene77906_1		Unigene77906_1
	Unigene78039_1		Unigene78039_1
	Unigene78149_1		Unigene78149_1
	Unigene78266_1		Unigene78266_1
	Unigene78495_1		Unigene78495_1
	Unigene78558_1		Unigene78558_1
	Unigene78591_1		Unigene78591_1
	Unigene79202_1		Unigene79202_1
	Unigene79227_1		Unigene79227_1
	Unigene79371_1		Unigene79371_1
	Unigene79487_1		Unigene79487_1
	Unigene79501_1		Unigene79501_1
	Unigene79814_1		Unigene79814_1
	Unigene79896_1		Unigene79896_1
	Unigene79979_1		Unigene79979_1
	Unigene80009_1		Unigene80009_1
	Unigene80051_1		Unigene80051_1
	Unigene80301_1		Unigene80301_1
	Unigene80440_1		Unigene80440_1
	Unigene8044_1		Unigene8044_1
	Unigene80452_1		Unigene80452_1
	Unigene80546_1		Unigene80546_1
	Unigene80636_1		Unigene80636_1
	Unigene80850_1		Unigene80850_1
	Unigene80967_1		Unigene80967_1
	Unigene81159_1		Unigene81159_1
	Unigene81287_1		Unigene81287_1
	Unigene81318_1		Unigene81318_1
	Unigene81473_1		Unigene81473_1
	Unigene81475_1		Unigene81475_1
	Unigene81649_1		Unigene81649_1
	Unigene81833_1		Unigene81833_1
	Unigene81886_1		Unigene81886_1
	Unigene81905_1		Unigene81905_1
	Unigene81989_1		Unigene81989_1
	Unigene82028_1		Unigene82028_1
	Unigene82086_1		Unigene82086_1
	Unigene82119_1		Unigene82119_1
	Unigene82381_1		Unigene82381_1
	Unigene82384_1		Unigene82384_1
	Unigene83623_1		Unigene83623_1
	Unigene83670_1		Unigene83670_1
	Unigene83671_1		Unigene83671_1
	Unigene83795_1		Unigene83795_1
	Unigene84521_1		Unigene84521_1
	Unigene85146_1		Unigene85146_1
	Unigene85411_1		Unigene85411_1
	Unigene85520_1		Unigene85520_1
	Unigene86976_1		Unigene86976_1
	Unigene87079_1		Unigene87079_1
	Unigene87133_1		Unigene87133_1
	Unigene87164_1		Unigene87164_1
	Unigene87172_1		Unigene87172_1
	Unigene87216_1		Unigene87216_1
	Unigene87527_1		Unigene87527_1
	Unigene87733_1		Unigene87733_1
	Unigene87854_1		Unigene87854_1
	Unigene87927_1		Unigene87927_1
	Unigene88178_1		Unigene88178_1
	Unigene88389_1		Unigene88389_1
	Unigene88430_1		Unigene88430_1
	Unigene88537_1		Unigene88537_1
	Unigene88553_1		Unigene88553_1
	Unigene8960_1		Unigene8960_1
	Unigene8965_1		Unigene8965_1
	Unigene89734_1		Unigene89734_1
	Unigene8981_1		Unigene8981_1
	Unigene90749_1		Unigene90749_1
	Unigene90780_1		Unigene90780_1
	Unigene91058_1		Unigene91058_1
	Unigene91145_1		Unigene91145_1
	Unigene91146_1		Unigene91146_1
	Unigene91212_1		Unigene91212_1
	Unigene91267_1		Unigene91267_1
	Unigene91305_1		Unigene91305_1
	Unigene91552_1		Unigene91552_1
	Unigene91581_1		Unigene91581_1
	Unigene91605_1		Unigene91605_1
	Unigene92186_1		Unigene92186_1
	Unigene92216_1		Unigene92216_1
	Unigene92220_1		Unigene92220_1
	Unigene92228_1		Unigene92228_1
	Unigene92774_1		Unigene92774_1
	Unigene92936_1		Unigene92936_1
	Unigene92947_1		Unigene92947_1
	Unigene94368_1		Unigene94368_1
	Unigene95182_1		Unigene95182_1
	Unigene95192_1		Unigene95192_1
	Unigene95202_1		Unigene95202_1
	Unigene95250_1		Unigene95250_1
	Unigene95411_1		Unigene95411_1
	Unigene95510_1		Unigene95510_1
	Unigene95511_1		Unigene95511_1
	Unigene96642_1		Unigene96642_1
	Unigene96915_1		Unigene96915_1
	Unigene9718_1		Unigene9718_1
	Unigene97251_1		Unigene97251_1
	Unigene97253_1		Unigene97253_1
	Unigene9727_1		Unigene9727_1
	Unigene97498_1		Unigene97498_1
	Unigene97511_1		Unigene97511_1
	Unigene97609_1		Unigene97609_1
	Unigene9800_1		Unigene9800_1
	Unigene98302_1		Unigene98302_1
	Unigene98317_1		Unigene98317_1
	Unigene99207_1		Unigene99207_1
	Unigene99243_1		Unigene99243_1
	Unigene99389_1		Unigene99389_1
	Unigene9938_1		Unigene9938_1
	Unigene99404_1		Unigene99404_1
	Unigene99877_1		Unigene99877_1
	Unigene99913_1		Unigene99913_1
immune system process (79):	Unigene15174_1		Unigene102399_1
	Unigene33561_1		Unigene109880_1
	Unigene45835_1		Unigene111143_1
	Unigene46086_1		Unigene35848_1
	Unigene102399_1		Unigene42379_1
	Unigene109880_1		Unigene45200_1
	Unigene111143_1		Unigene45201_1
	Unigene35848_1		Unigene46765_1
	Unigene42379_1		Unigene62273_1
	Unigene45200_1		Unigene62944_1
	Unigene45201_1		Unigene64509_1
	Unigene46765_1		Unigene70427_1
	Unigene62273_1		Unigene70850_1
	Unigene62944_1		Unigene71079_1
	Unigene64509_1		Unigene72654_1
	Unigene70427_1		Unigene75534_1
	Unigene70850_1		Unigene93267_1
	Unigene71079_1		Unigene95402_1
	Unigene72654_1		Unigene99545_1
	Unigene75534_1		Unigene108726_1
	Unigene93267_1		Unigene110975_1
	Unigene95402_1		Unigene26104_1
	Unigene99545_1		Unigene40846_1
	Unigene108726_1		Unigene40847_1
	Unigene110975_1		Unigene50176_1
	Unigene26104_1		Unigene63483_1
	Unigene40846_1		Unigene68597_1
	Unigene40847_1		Unigene68642_1
	Unigene50176_1		Unigene68726_1
	Unigene63483_1		Unigene8930_1
	Unigene68597_1		Unigene91550_1
	Unigene68642_1		Unigene10120_1
	Unigene68726_1		Unigene2455_1
	Unigene8930_1		Unigene2513_1
	Unigene91550_1		Unigene30786_1
	Unigene10120_1		Unigene36175_1
	Unigene2455_1		Unigene37189_1
	Unigene2513_1		Unigene37617_1
	Unigene30786_1		Unigene44330_1
	Unigene36175_1		Unigene47918_1
	Unigene37189_1		Unigene48112_1
	Unigene37617_1		Unigene52440_1
	Unigene44330_1		Unigene52441_1
	Unigene47918_1		Unigene66172_1
	Unigene48112_1		Unigene69119_1
	Unigene52440_1		Unigene73334_1
	Unigene52441_1		Unigene74098_1
	Unigene66172_1		Unigene78421_1
	Unigene69119_1		Unigene81967_1
	Unigene73334_1		Unigene82295_1
	Unigene74098_1		Unigene83909_1
	Unigene78421_1		Unigene24101_1
	Unigene81967_1		Unigene68273_1
	Unigene82295_1		Unigene68510_1
	Unigene83909_1		Unigene68827_1
	Unigene24101_1		Unigene69058_1
	Unigene68273_1		Unigene92976_1
	Unigene68510_1		Unigene99256_1
	Unigene68827_1		Unigene37409_1
	Unigene69058_1		Unigene114327_1
	Unigene92976_1		Unigene16830_1
	Unigene99256_1		Unigene17229_1
	Unigene37409_1		Unigene32939_1
	Unigene114327_1		Unigene40499_1
	Unigene16830_1		Unigene50316_1
	Unigene17229_1		Unigene63675_1
	Unigene32939_1		Unigene7107_1
	Unigene40499_1		Unigene84479_1
	Unigene50316_1		Unigene87844_1
	Unigene63675_1		Unigene8829_1
	Unigene7107_1		Unigene92365_1
	Unigene84479_1		Unigene114167_1
	Unigene87844_1		Unigene116445_1
	Unigene8829_1		Unigene14276_1
	Unigene92365_1		Unigene81835_1
	Unigene114167_1		Unigene100067_1
	Unigene116445_1		Unigene100154_1
	Unigene14276_1		Unigene100228_1
	Unigene81835_1		Unigene100537_1
response to stimulus (3121):	Unigene100067_1		Unigene100580_1
	Unigene100154_1		Unigene100598_1
	Unigene100228_1		Unigene101130_1
	Unigene100537_1		Unigene101182_1
	Unigene100580_1		Unigene101289_1
	Unigene100598_1		Unigene102119_1
	Unigene101130_1		Unigene102157_1
	Unigene101182_1		Unigene10215_1
	Unigene101289_1		Unigene10267_1
	Unigene102119_1		Unigene102753_1
	Unigene102157_1		Unigene102918_1
	Unigene10215_1		Unigene104763_1
	Unigene10267_1		Unigene104866_1
	Unigene102753_1		Unigene106144_1
	Unigene102918_1		Unigene106265_1
	Unigene104763_1		Unigene106283_1
	Unigene104866_1		Unigene106309_1
	Unigene106144_1		Unigene106457_1
	Unigene106265_1		Unigene106459_1
	Unigene106283_1		Unigene106573_1
	Unigene106309_1		Unigene106574_1
	Unigene106457_1		Unigene106575_1
	Unigene106459_1		Unigene106672_1
	Unigene106573_1		Unigene106726_1
	Unigene106574_1		Unigene107072_1
	Unigene106575_1		Unigene107129_1
	Unigene106672_1		Unigene107254_1
	Unigene106726_1		Unigene107255_1
	Unigene107072_1		Unigene107316_1
	Unigene107129_1		Unigene107348_1
	Unigene107254_1		Unigene107610_1
	Unigene107255_1		Unigene10945_1
	Unigene107316_1		Unigene109646_1
	Unigene107348_1		Unigene110608_1
	Unigene107610_1		Unigene110831_1
	Unigene108872_1		Unigene111077_1
	Unigene10945_1		Unigene111202_1
	Unigene109646_1		Unigene111259_1
	Unigene110608_1		Unigene11143_1
	Unigene110831_1		Unigene113469_1
	Unigene111077_1		Unigene113500_1
	Unigene111202_1		Unigene113542_1
	Unigene111259_1		Unigene113674_1
	Unigene11143_1		Unigene113883_1
	Unigene113469_1		Unigene11468_1
	Unigene113500_1		Unigene11612_1
	Unigene113542_1		Unigene116507_1
	Unigene113674_1		Unigene116785_1
	Unigene113883_1		Unigene116932_1
	Unigene114167_1		Unigene117513_1
	Unigene11468_1		Unigene117517_1
	Unigene11612_1		Unigene11755_1
	Unigene116507_1		Unigene117735_1
	Unigene116785_1		Unigene117922_1
	Unigene116932_1		Unigene12459_1
	Unigene117513_1		Unigene12498_1
	Unigene117517_1		Unigene13028_1
	Unigene11755_1		Unigene13047_1
	Unigene117735_1		Unigene13803_1
	Unigene117922_1		Unigene13884_1
	Unigene12459_1		Unigene13938_1
	Unigene12498_1		Unigene14379_1
	Unigene13028_1		Unigene14539_1
	Unigene13047_1		Unigene14627_1
	Unigene13803_1		Unigene14804_1
	Unigene13884_1		Unigene14829_1
	Unigene13938_1		Unigene15662_1
	Unigene14276_1		Unigene16847_1
	Unigene14379_1		Unigene17009_1
	Unigene14539_1		Unigene17110_1
	Unigene14627_1		Unigene18106_1
	Unigene14804_1		Unigene18153_1
	Unigene14829_1		Unigene18232_1
	Unigene15662_1		Unigene19242_1
	Unigene16847_1		Unigene20716_1
	Unigene17009_1		Unigene21273_1
	Unigene17110_1		Unigene21927_1
	Unigene18106_1		Unigene23409_1
	Unigene18153_1		Unigene23588_1
	Unigene18232_1		Unigene23775_1
	Unigene19242_1		Unigene24140_1
	Unigene20716_1		Unigene24141_1
	Unigene20952_1		Unigene2425_1
	Unigene20953_1		Unigene24264_1
	Unigene21273_1		Unigene2429_1
	Unigene21927_1		Unigene26216_1
	Unigene21945_1		Unigene26262_1
	Unigene23409_1		Unigene26283_1
	Unigene23588_1		Unigene26398_1
	Unigene23775_1		Unigene26418_1
	Unigene24140_1		Unigene27267_1
	Unigene24141_1		Unigene2856_1
	Unigene2425_1		Unigene28852_1
	Unigene24264_1		Unigene2956_1
	Unigene2429_1		Unigene30258_1
	Unigene26216_1		Unigene30645_1
	Unigene26262_1		Unigene30654_1
	Unigene26283_1		Unigene30761_1
	Unigene26398_1		Unigene30835_1
	Unigene26418_1		Unigene3131_1
	Unigene27267_1		Unigene3132_1
	Unigene2856_1		Unigene31589_1
	Unigene28852_1		Unigene33103_1
	Unigene2956_1		Unigene33149_1
	Unigene30258_1		Unigene33597_1
	Unigene30645_1		Unigene33985_1
	Unigene30654_1		Unigene34067_1
	Unigene30761_1		Unigene35599_1
	Unigene30835_1		Unigene35894_1
	Unigene3131_1		Unigene36048_1
	Unigene3132_1		Unigene362_1
	Unigene31589_1		Unigene36426_1
	Unigene33103_1		Unigene36824_1
	Unigene33149_1		Unigene37038_1
	Unigene33597_1		Unigene37219_1
	Unigene33985_1		Unigene37534_1
	Unigene34067_1		Unigene37616_1
	Unigene35599_1		Unigene37618_1
	Unigene35894_1		Unigene40394_1
	Unigene36048_1		Unigene40395_1
	Unigene362_1		Unigene40553_1
	Unigene36426_1		Unigene40571_1
	Unigene36824_1		Unigene40657_1
	Unigene37038_1		Unigene40658_1
	Unigene37219_1		Unigene40927_1
	Unigene37534_1		Unigene41059_1
	Unigene37616_1		Unigene41331_1
	Unigene37618_1		Unigene42984_1
	Unigene40394_1		Unigene43832_1
	Unigene40395_1		Unigene43833_1
	Unigene40553_1		Unigene43834_1
	Unigene40571_1		Unigene43835_1
	Unigene40657_1		Unigene43836_1
	Unigene40658_1		Unigene44163_1
	Unigene40927_1		Unigene4417_1
	Unigene41059_1		Unigene44268_1
	Unigene41331_1		Unigene45291_1
	Unigene42984_1		Unigene4560_1
	Unigene43832_1		Unigene45976_1
	Unigene43833_1		Unigene46070_1
	Unigene43834_1		Unigene46080_1
	Unigene43835_1		Unigene46369_1
	Unigene43836_1		Unigene46404_1
	Unigene44163_1		Unigene46559_1
	Unigene4417_1		Unigene47732_1
	Unigene44268_1		Unigene47932_1
	Unigene45291_1		Unigene48008_1
	Unigene4560_1		Unigene48941_1
	Unigene45976_1		Unigene49240_1
	Unigene46070_1		Unigene49603_1
	Unigene46080_1		Unigene49649_1
	Unigene46369_1		Unigene49679_1
	Unigene46404_1		Unigene50015_1
	Unigene46559_1		Unigene5053_1
	Unigene47732_1		Unigene51278_1
	Unigene47932_1		Unigene51591_1
	Unigene48008_1		Unigene51761_1
	Unigene48941_1		Unigene52714_1
	Unigene49240_1		Unigene52810_1
	Unigene49603_1		Unigene53408_1
	Unigene49649_1		Unigene53622_1
	Unigene49679_1		Unigene54130_1
	Unigene50015_1		Unigene54349_1
	Unigene5053_1		Unigene54924_1
	Unigene51278_1		Unigene55209_1
	Unigene51591_1		Unigene5655_1
	Unigene51761_1		Unigene56869_1
	Unigene52714_1		Unigene57026_1
	Unigene52810_1		Unigene57051_1
	Unigene53408_1		Unigene57053_1
	Unigene53622_1		Unigene57062_1
	Unigene54130_1		Unigene57237_1
	Unigene54349_1		Unigene57358_1
	Unigene54924_1		Unigene62201_1
	Unigene55209_1		Unigene62275_1
	Unigene5655_1		Unigene62283_1
	Unigene56869_1		Unigene63097_1
	Unigene57026_1		Unigene6438_1
	Unigene57051_1		Unigene64575_1
	Unigene57053_1		Unigene64631_1
	Unigene57062_1		Unigene6472_1
	Unigene57237_1		Unigene64790_1
	Unigene57358_1		Unigene6503_1
	Unigene62201_1		Unigene6504_1
	Unigene62275_1		Unigene65504_1
	Unigene62283_1		Unigene65517_1
	Unigene63097_1		Unigene65570_1
	Unigene6438_1		Unigene66105_1
	Unigene64575_1		Unigene66171_1
	Unigene64631_1		Unigene66286_1
	Unigene6472_1		Unigene66305_1
	Unigene64790_1		Unigene66365_1
	Unigene6503_1		Unigene6661_1
	Unigene6504_1		Unigene67130_1
	Unigene65504_1		Unigene67255_1
	Unigene65517_1		Unigene67661_1
	Unigene65570_1		Unigene6769_1
	Unigene66105_1		Unigene67890_1
	Unigene66171_1		Unigene68028_1
	Unigene66286_1		Unigene68210_1
	Unigene66305_1		Unigene68572_1
	Unigene66365_1		Unigene70550_1
	Unigene6661_1		Unigene70635_1
	Unigene67130_1		Unigene7071_1
	Unigene67255_1		Unigene71075_1
	Unigene67661_1		Unigene71076_1
	Unigene6769_1		Unigene71689_1
	Unigene67890_1		Unigene72206_1
	Unigene68028_1		Unigene72410_1
	Unigene68210_1		Unigene72621_1
	Unigene68572_1		Unigene72852_1
	Unigene70550_1		Unigene72964_1
	Unigene70635_1		Unigene73120_1
	Unigene7071_1		Unigene73189_1
	Unigene71075_1		Unigene73754_1
	Unigene71076_1		Unigene74679_1
	Unigene71689_1		Unigene75612_1
	Unigene72206_1		Unigene76179_1
	Unigene72410_1		Unigene76199_1
	Unigene72621_1		Unigene76480_1
	Unigene72852_1		Unigene77805_1
	Unigene72964_1		Unigene77895_1
	Unigene73120_1		Unigene7871_1
	Unigene73189_1		Unigene7913_1
	Unigene73754_1		Unigene79333_1
	Unigene74679_1		Unigene79566_1
	Unigene75612_1		Unigene79622_1
	Unigene76179_1		Unigene7999_1
	Unigene76199_1		Unigene80225_1
	Unigene76480_1		Unigene81426_1
	Unigene77805_1		Unigene81427_1
	Unigene77895_1		Unigene81525_1
	Unigene7871_1		Unigene8153_1
	Unigene7913_1		Unigene81681_1
	Unigene79333_1		Unigene82395_1
	Unigene79566_1		Unigene82530_1
	Unigene79622_1		Unigene84072_1
	Unigene7999_1		Unigene84280_1
	Unigene80225_1		Unigene84281_1
	Unigene81426_1		Unigene84283_1
	Unigene81427_1		Unigene84284_1
	Unigene81525_1		Unigene85165_1
	Unigene8153_1		Unigene87618_1
	Unigene81681_1		Unigene87649_1
	Unigene81835_1		Unigene87678_1
	Unigene82395_1		Unigene89722_1
	Unigene82530_1		Unigene89813_1
	Unigene84072_1		Unigene89914_1
	Unigene84280_1		Unigene89957_1
	Unigene84281_1		Unigene91312_1
	Unigene84283_1		Unigene91558_1
	Unigene84284_1		Unigene92553_1
	Unigene85165_1		Unigene92969_1
	Unigene87618_1		Unigene93343_1
	Unigene87649_1		Unigene93358_1
	Unigene87678_1		Unigene93420_1
	Unigene89722_1		Unigene93433_1
	Unigene89813_1		Unigene93434_1
	Unigene89914_1		Unigene93435_1
	Unigene89957_1		Unigene93504_1
	Unigene91312_1		Unigene93518_1
	Unigene91558_1		Unigene93626_1
	Unigene92553_1		Unigene93895_1
	Unigene92969_1		Unigene93896_1
	Unigene93343_1		Unigene93995_1
	Unigene93358_1		Unigene94029_1
	Unigene93420_1		Unigene94093_1
	Unigene93433_1		Unigene9417_1
	Unigene93434_1		Unigene94306_1
	Unigene93435_1		Unigene94402_1
	Unigene93504_1		Unigene94429_1
	Unigene93518_1		Unigene94430_1
	Unigene93626_1		Unigene94595_1
	Unigene93895_1		Unigene95404_1
	Unigene93896_1		Unigene9698_1
	Unigene93995_1		Unigene9713_1
	Unigene94029_1		Unigene9714_1
	Unigene94093_1		Unigene9820_1
	Unigene9417_1		Unigene98291_1
	Unigene94306_1		Unigene98482_1
	Unigene94402_1		Unigene98569_1
	Unigene94429_1		Unigene9856_1
	Unigene94430_1		Unigene9898_1
	Unigene94595_1		Unigene99309_1
	Unigene95404_1		Unigene99461_1
	Unigene9698_1		Unigene99664_1
	Unigene9713_1		Unigene100026_1
	Unigene9714_1		Unigene100027_1
	Unigene9820_1		Unigene100028_1
	Unigene98291_1		Unigene100387_1
	Unigene98482_1		Unigene105078_1
	Unigene98569_1		Unigene11675_1
	Unigene9856_1		Unigene116917_1
	Unigene9898_1		Unigene11708_1
	Unigene99309_1		Unigene12722_1
	Unigene99461_1		Unigene17033_1
	Unigene99664_1		Unigene17172_1
	Unigene100026_1		Unigene2231_1
	Unigene100027_1		Unigene23599_1
	Unigene100028_1		Unigene2474_1
	Unigene100387_1		Unigene26049_1
	Unigene105078_1		Unigene26521_1
	Unigene110975_1		Unigene35970_1
	Unigene11675_1		Unigene40436_1
	Unigene116917_1		Unigene4354_1
	Unigene11708_1		Unigene43898_1
	Unigene12722_1		Unigene46571_1
	Unigene17033_1		Unigene54990_1
	Unigene17172_1		Unigene57028_1
	Unigene2231_1		Unigene57029_1
	Unigene23599_1		Unigene63401_1
	Unigene2474_1		Unigene64405_1
	Unigene26049_1		Unigene65396_1
	Unigene26521_1		Unigene66008_1
	Unigene31434_1		Unigene68656_1
	Unigene35970_1		Unigene73403_1
	Unigene40436_1		Unigene73449_1
	Unigene4354_1		Unigene73899_1
	Unigene43898_1		Unigene74997_1
	Unigene46571_1		Unigene76661_1
	Unigene54990_1		Unigene76662_1
	Unigene57028_1		Unigene78565_1
	Unigene57029_1		Unigene82116_1
	Unigene63401_1		Unigene90909_1
	Unigene64405_1		Unigene92174_1
	Unigene65396_1		Unigene93669_1
	Unigene66008_1		Unigene93765_1
	Unigene68642_1		Unigene94034_1
	Unigene68656_1		Unigene9413_1
	Unigene73403_1		Unigene95171_1
	Unigene73449_1		Unigene102326_1
	Unigene73899_1		Unigene111205_1
	Unigene74997_1		Unigene22057_1
	Unigene76661_1		Unigene24221_1
	Unigene76662_1		Unigene27576_1
	Unigene78565_1		Unigene45547_1
	Unigene82116_1		Unigene45960_1
	Unigene90909_1		Unigene45961_1
	Unigene91550_1		Unigene47900_1
	Unigene92174_1		Unigene51011_1
	Unigene93669_1		Unigene62054_1
	Unigene93765_1		Unigene63162_1
	Unigene94034_1		Unigene68060_1
	Unigene9413_1		Unigene8183_1
	Unigene95171_1		Unigene51599_1
	Unigene102326_1		Unigene72219_1
	Unigene111205_1		Unigene72912_1
	Unigene22057_1		Unigene85232_1
	Unigene24221_1		Unigene88613_1
	Unigene27576_1		Unigene89694_1
	Unigene45547_1		Unigene67851_1
	Unigene45960_1		Unigene70798_1
	Unigene45961_1		Unigene15451_1
	Unigene47900_1		Unigene2254_1
	Unigene51011_1		Unigene42556_1
	Unigene62054_1		Unigene45742_1
	Unigene63162_1		Unigene529_1
	Unigene68060_1		Unigene7275_1
	Unigene8183_1		Unigene81800_1
	Unigene15174_1		Unigene81801_1
	Unigene33561_1		Unigene10987_1
	Unigene45835_1		Unigene114249_1
	Unigene46086_1		Unigene20404_1
	Unigene51599_1		Unigene30818_1
	Unigene72219_1		Unigene47727_1
	Unigene25949_1		Unigene49044_1
	Unigene72912_1		Unigene63570_1
	Unigene85232_1		Unigene68412_1
	Unigene88613_1		Unigene69198_1
	Unigene89694_1		Unigene80114_1
	Unigene67851_1		Unigene80938_1
	Unigene70798_1		Unigene81541_1
	Unigene15451_1		Unigene81940_1
	Unigene2254_1		Unigene83702_1
	Unigene42556_1		Unigene84399_1
	Unigene45742_1		Unigene84559_1
	Unigene529_1		Unigene90104_1
	Unigene7275_1		Unigene96714_1
	Unigene81800_1		Unigene97355_1
	Unigene81801_1		Unigene93583_1
	Unigene10987_1		Unigene51166_1
	Unigene114249_1		Unigene100386_1
	Unigene20404_1		Unigene100547_1
	Unigene30818_1		Unigene10088_1
	Unigene47727_1		Unigene10115_1
	Unigene49044_1		Unigene101205_1
	Unigene63570_1		Unigene101279_1
	Unigene68412_1		Unigene101446_1
	Unigene69198_1		Unigene101480_1
	Unigene80114_1		Unigene101568_1
	Unigene80938_1		Unigene102220_1
	Unigene81541_1		Unigene102257_1
	Unigene81940_1		Unigene102289_1
	Unigene83702_1		Unigene102296_1
	Unigene84399_1		Unigene102338_1
	Unigene84559_1		Unigene102390_1
	Unigene90104_1		Unigene102391_1
	Unigene96714_1		Unigene102877_1
	Unigene97355_1		Unigene102941_1
	Unigene93583_1		Unigene103000_1
	Unigene51166_1		Unigene103053_1
	Unigene100386_1		Unigene103587_1
	Unigene100547_1		Unigene105081_1
	Unigene10088_1		Unigene106271_1
	Unigene10115_1		Unigene106286_1
	Unigene101205_1		Unigene106385_1
	Unigene101279_1		Unigene106546_1
	Unigene101446_1		Unigene106551_1
	Unigene101480_1		Unigene106570_1
	Unigene101568_1		Unigene106582_1
	Unigene102220_1		Unigene106733_1
	Unigene102257_1		Unigene106847_1
	Unigene102289_1		Unigene106942_1
	Unigene102296_1		Unigene107074_1
	Unigene102338_1		Unigene107107_1
	Unigene102390_1		Unigene107126_1
	Unigene102391_1		Unigene107173_1
	Unigene102877_1		Unigene107210_1
	Unigene102941_1		Unigene107325_1
	Unigene103000_1		Unigene107516_1
	Unigene103053_1		Unigene107517_1
	Unigene103406_1		Unigene108175_1
	Unigene103587_1		Unigene108280_1
	Unigene105081_1		Unigene10837_1
	Unigene106271_1		Unigene108445_1
	Unigene106286_1		Unigene108571_1
	Unigene106385_1		Unigene108573_1
	Unigene106546_1		Unigene108791_1
	Unigene106551_1		Unigene108795_1
	Unigene106570_1		Unigene108983_1
	Unigene106582_1		Unigene108997_1
	Unigene106733_1		Unigene109007_1
	Unigene106847_1		Unigene109254_1
	Unigene106942_1		Unigene10951_1
	Unigene107074_1		Unigene109605_1
	Unigene107107_1		Unigene109662_1
	Unigene107126_1		Unigene109931_1
	Unigene107173_1		Unigene109932_1
	Unigene107210_1		Unigene110000_1
	Unigene107325_1		Unigene110113_1
	Unigene107516_1		Unigene110123_1
	Unigene107517_1		Unigene110166_1
	Unigene108175_1		Unigene110208_1
	Unigene108280_1		Unigene11047_1
	Unigene10837_1		Unigene110480_1
	Unigene108445_1		Unigene110481_1
	Unigene108571_1		Unigene110514_1
	Unigene108573_1		Unigene111507_1
	Unigene108791_1		Unigene1116_1
	Unigene108795_1		Unigene11211_1
	Unigene108983_1		Unigene11343_1
	Unigene108997_1		Unigene113473_1
	Unigene109007_1		Unigene113541_1
	Unigene109254_1		Unigene113701_1
	Unigene10951_1		Unigene113730_1
	Unigene109605_1		Unigene114074_1
	Unigene109662_1		Unigene114084_1
	Unigene109931_1		Unigene114300_1
	Unigene109932_1		Unigene114308_1
	Unigene110000_1		Unigene116519_1
	Unigene110113_1		Unigene116612_1
	Unigene110123_1		Unigene116894_1
	Unigene110166_1		Unigene117510_1
	Unigene110208_1		Unigene117776_1
	Unigene11047_1		Unigene117837_1
	Unigene110480_1		Unigene117896_1
	Unigene110481_1		Unigene117897_1
	Unigene110514_1		Unigene12678_1
	Unigene111507_1		Unigene1274_1
	Unigene1116_1		Unigene13019_1
	Unigene11211_1		Unigene13117_1
	Unigene11343_1		Unigene13792_1
	Unigene113473_1		Unigene14170_1
	Unigene113541_1		Unigene14302_1
	Unigene113701_1		Unigene14309_1
	Unigene113730_1		Unigene14437_1
	Unigene114074_1		Unigene1462_1
	Unigene114084_1		Unigene15033_1
	Unigene114300_1		Unigene15034_1
	Unigene114308_1		Unigene15041_1
	Unigene116445_1		Unigene15301_1
	Unigene116519_1		Unigene16828_1
	Unigene116612_1		Unigene17163_1
	Unigene116894_1		Unigene18952_1
	Unigene117510_1		Unigene18970_1
	Unigene117776_1		Unigene20343_1
	Unigene117837_1		Unigene20437_1
	Unigene117896_1		Unigene20498_1
	Unigene117897_1		Unigene20567_1
	Unigene12678_1		Unigene20586_1
	Unigene1274_1		Unigene20878_1
	Unigene13019_1		Unigene21113_1
	Unigene13117_1		Unigene2297_1
	Unigene13792_1		Unigene23382_1
	Unigene14170_1		Unigene23680_1
	Unigene14302_1		Unigene23769_1
	Unigene14309_1		Unigene23872_1
	Unigene14437_1		Unigene23873_1
	Unigene1462_1		Unigene23874_1
	Unigene15033_1		Unigene23934_1
	Unigene15034_1		Unigene24025_1
	Unigene15041_1		Unigene24026_1
	Unigene15301_1		Unigene2467_1
	Unigene16828_1		Unigene24808_1
	Unigene17163_1		Unigene25936_1
	Unigene18952_1		Unigene25966_1
	Unigene18970_1		Unigene26266_1
	Unigene20343_1		Unigene26365_1
	Unigene20437_1		Unigene26764_1
	Unigene20498_1		Unigene26908_1
	Unigene20567_1		Unigene26990_1
	Unigene20586_1		Unigene27116_1
	Unigene20878_1		Unigene27162_1
	Unigene21113_1		Unigene2795_1
	Unigene2297_1		Unigene2839_1
	Unigene23382_1		Unigene28490_1
	Unigene23680_1		Unigene28587_1
	Unigene23769_1		Unigene28692_1
	Unigene23872_1		Unigene2948_1
	Unigene23873_1		Unigene2977_1
	Unigene23874_1		Unigene29918_1
	Unigene23934_1		Unigene31574_1
	Unigene24025_1		Unigene31785_1
	Unigene24026_1		Unigene32949_1
	Unigene2467_1		Unigene32950_1
	Unigene24808_1		Unigene33219_1
	Unigene25936_1		Unigene33596_1
	Unigene25966_1		Unigene33631_1
	Unigene26266_1		Unigene3367_1
	Unigene26365_1		Unigene33723_1
	Unigene26764_1		Unigene34146_1
	Unigene26908_1		Unigene3426_1
	Unigene26990_1		Unigene35206_1
	Unigene27116_1		Unigene35377_1
	Unigene27162_1		Unigene35657_1
	Unigene2795_1		Unigene36162_1
	Unigene2839_1		Unigene36418_1
	Unigene28490_1		Unigene36579_1
	Unigene28587_1		Unigene36949_1
	Unigene28692_1		Unigene37039_1
	Unigene2948_1		Unigene37065_1
	Unigene2977_1		Unigene37088_1
	Unigene29918_1		Unigene37503_1
	Unigene31574_1		Unigene37587_1
	Unigene31785_1		Unigene37685_1
	Unigene32949_1		Unigene381_1
	Unigene32950_1		Unigene40368_1
	Unigene33219_1		Unigene40558_1
	Unigene33596_1		Unigene40577_1
	Unigene33631_1		Unigene40655_1
	Unigene3367_1		Unigene40667_1
	Unigene33723_1		Unigene40801_1
	Unigene34146_1		Unigene40865_1
	Unigene3426_1		Unigene40868_1
	Unigene35206_1		Unigene40869_1
	Unigene35377_1		Unigene40896_1
	Unigene35657_1		Unigene40970_1
	Unigene36162_1		Unigene41206_1
	Unigene36418_1		Unigene4240_1
	Unigene36579_1		Unigene43060_1
	Unigene36949_1		Unigene43115_1
	Unigene37039_1		Unigene43161_1
	Unigene37065_1		Unigene43162_1
	Unigene37088_1		Unigene43226_1
	Unigene37503_1		Unigene43485_1
	Unigene37587_1		Unigene43771_1
	Unigene37685_1		Unigene43772_1
	Unigene381_1		Unigene44099_1
	Unigene40368_1		Unigene44165_1
	Unigene40558_1		Unigene44186_1
	Unigene40577_1		Unigene45083_1
	Unigene40655_1		Unigene45093_1
	Unigene40667_1		Unigene45094_1
	Unigene40801_1		Unigene45678_1
	Unigene40865_1		Unigene46222_1
	Unigene40868_1		Unigene46223_1
	Unigene40869_1		Unigene46224_1
	Unigene40896_1		Unigene46371_1
	Unigene40970_1		Unigene46584_1
	Unigene41206_1		Unigene47633_1
	Unigene4240_1		Unigene47778_1
	Unigene43060_1		Unigene4783_1
	Unigene43115_1		Unigene47853_1
	Unigene43161_1		Unigene4788_1
	Unigene43162_1		Unigene47991_1
	Unigene43226_1		Unigene48010_1
	Unigene43485_1		Unigene48019_1
	Unigene43771_1		Unigene48091_1
	Unigene43772_1		Unigene48101_1
	Unigene44099_1		Unigene48948_1
	Unigene44165_1		Unigene49148_1
	Unigene44186_1		Unigene4917_1
	Unigene45083_1		Unigene49323_1
	Unigene45093_1		Unigene49355_1
	Unigene45094_1		Unigene4941_1
	Unigene45678_1		Unigene50132_1
	Unigene46222_1		Unigene50230_1
	Unigene46223_1		Unigene50592_1
	Unigene46224_1		Unigene50593_1
	Unigene46371_1		Unigene50615_1
	Unigene46584_1		Unigene50876_1
	Unigene47633_1		Unigene51104_1
	Unigene47778_1		Unigene51402_1
	Unigene4783_1		Unigene51403_1
	Unigene47853_1		Unigene51404_1
	Unigene4788_1		Unigene51711_1
	Unigene47991_1		Unigene51778_1
	Unigene48010_1		Unigene51793_1
	Unigene48019_1		Unigene52577_1
	Unigene48091_1		Unigene52672_1
	Unigene48101_1		Unigene53593_1
	Unigene48948_1		Unigene53861_1
	Unigene49148_1		Unigene53971_1
	Unigene4917_1		Unigene54129_1
	Unigene49323_1		Unigene54214_1
	Unigene49355_1		Unigene54258_1
	Unigene4941_1		Unigene54264_1
	Unigene50132_1		Unigene54334_1
	Unigene50230_1		Unigene54360_1
	Unigene50592_1		Unigene54950_1
	Unigene50593_1		Unigene54961_1
	Unigene50615_1		Unigene55037_1
	Unigene50876_1		Unigene55147_1
	Unigene51104_1		Unigene55297_1
	Unigene51402_1		Unigene5608_1
	Unigene51403_1		Unigene56893_1
	Unigene51404_1		Unigene57065_1
	Unigene51711_1		Unigene57141_1
	Unigene51778_1		Unigene57208_1
	Unigene51793_1		Unigene57243_1
	Unigene52577_1		Unigene57320_1
	Unigene52672_1		Unigene59933_1
	Unigene53593_1		Unigene60287_1
	Unigene53861_1		Unigene60329_1
	Unigene53971_1		Unigene62075_1
	Unigene54129_1		Unigene62278_1
	Unigene54214_1		Unigene62291_1
	Unigene54258_1		Unigene62556_1
	Unigene54264_1		Unigene62576_1
	Unigene54334_1		Unigene62780_1
	Unigene54360_1		Unigene63177_1
	Unigene54950_1		Unigene63236_1
	Unigene54961_1		Unigene6363_1
	Unigene55037_1		Unigene6408_1
	Unigene55147_1		Unigene6409_1
	Unigene55297_1		Unigene6497_1
	Unigene5608_1		Unigene65408_1
	Unigene56893_1		Unigene65530_1
	Unigene57065_1		Unigene65667_1
	Unigene57141_1		Unigene65715_1
	Unigene57208_1		Unigene65796_1
	Unigene57243_1		Unigene65863_1
	Unigene57320_1		Unigene66040_1
	Unigene59933_1		Unigene6631_1
	Unigene60287_1		Unigene66327_1
	Unigene60329_1		Unigene6642_1
	Unigene62075_1		Unigene66793_1
	Unigene62278_1		Unigene6692_1
	Unigene62291_1		Unigene67039_1
	Unigene62556_1		Unigene67047_1
	Unigene62576_1		Unigene67114_1
	Unigene62780_1		Unigene67257_1
	Unigene63177_1		Unigene67737_1
	Unigene63236_1		Unigene67930_1
	Unigene6363_1		Unigene67960_1
	Unigene6408_1		Unigene67977_1
	Unigene6409_1		Unigene6814_1
	Unigene6497_1		Unigene68427_1
	Unigene65408_1		Unigene68693_1
	Unigene65530_1		Unigene69301_1
	Unigene65667_1		Unigene69303_1
	Unigene65715_1		Unigene69355_1
	Unigene65796_1		Unigene70804_1
	Unigene65863_1		Unigene71102_1
	Unigene66040_1		Unigene71244_1
	Unigene6631_1		Unigene71576_1
	Unigene66327_1		Unigene71966_1
	Unigene6642_1		Unigene72089_1
	Unigene66793_1		Unigene72170_1
	Unigene6692_1		Unigene72173_1
	Unigene67039_1		Unigene72221_1
	Unigene67047_1		Unigene72226_1
	Unigene67114_1		Unigene72229_1
	Unigene67257_1		Unigene72671_1
	Unigene67737_1		Unigene7277_1
	Unigene67930_1		Unigene73667_1
	Unigene67960_1		Unigene73668_1
	Unigene67977_1		Unigene74099_1
	Unigene6814_1		Unigene74824_1
	Unigene68427_1		Unigene74864_1
	Unigene68693_1		Unigene74977_1
	Unigene69301_1		Unigene75127_1
	Unigene69303_1		Unigene75129_1
	Unigene69355_1		Unigene75156_1
	Unigene70804_1		Unigene75157_1
	Unigene71102_1		Unigene75371_1
	Unigene71244_1		Unigene75412_1
	Unigene71576_1		Unigene75570_1
	Unigene71966_1		Unigene77419_1
	Unigene72089_1		Unigene77501_1
	Unigene72170_1		Unigene77734_1
	Unigene72173_1		Unigene77737_1
	Unigene72221_1		Unigene77848_1
	Unigene72226_1		Unigene77950_1
	Unigene72229_1		Unigene77957_1
	Unigene72671_1		Unigene78113_1
	Unigene7277_1		Unigene78123_1
	Unigene73667_1		Unigene78589_1
	Unigene73668_1		Unigene79714_1
	Unigene74099_1		Unigene79791_1
	Unigene74824_1		Unigene80139_1
	Unigene74864_1		Unigene80214_1
	Unigene74977_1		Unigene80314_1
	Unigene75127_1		Unigene80397_1
	Unigene75129_1		Unigene80585_1
	Unigene75156_1		Unigene80713_1
	Unigene75157_1		Unigene80766_1
	Unigene75371_1		Unigene80812_1
	Unigene75412_1		Unigene80910_1
	Unigene75570_1		Unigene81438_1
	Unigene77419_1		Unigene81720_1
	Unigene77501_1		Unigene82513_1
	Unigene77734_1		Unigene8252_1
	Unigene77737_1		Unigene82592_1
	Unigene77848_1		Unigene84461_1
	Unigene77950_1		Unigene84462_1
	Unigene77957_1		Unigene85594_1
	Unigene78113_1		Unigene86666_1
	Unigene78123_1		Unigene86747_1
	Unigene78589_1		Unigene86860_1
	Unigene79714_1		Unigene87034_1
	Unigene79791_1		Unigene87035_1
	Unigene80139_1		Unigene87135_1
	Unigene80214_1		Unigene87169_1
	Unigene80314_1		Unigene87313_1
	Unigene80397_1		Unigene87639_1
	Unigene80585_1		Unigene87974_1
	Unigene80713_1		Unigene8839_1
	Unigene80766_1		Unigene88587_1
	Unigene80812_1		Unigene90771_1
	Unigene80910_1		Unigene91164_1
	Unigene81438_1		Unigene9121_1
	Unigene81720_1		Unigene9122_1
	Unigene82513_1		Unigene9123_1
	Unigene8252_1		Unigene91374_1
	Unigene82592_1		Unigene91429_1
	Unigene84461_1		Unigene9208_1
	Unigene84462_1		Unigene92262_1
	Unigene85594_1		Unigene92418_1
	Unigene86666_1		Unigene92671_1
	Unigene86747_1		Unigene9343_1
	Unigene86860_1		Unigene9344_1
	Unigene87034_1		Unigene93637_1
	Unigene87035_1		Unigene95578_1
	Unigene87135_1		Unigene95607_1
	Unigene87169_1		Unigene96626_1
	Unigene87313_1		Unigene96953_1
	Unigene87639_1		Unigene96986_1
	Unigene87974_1		Unigene97178_1
	Unigene8839_1		Unigene97317_1
	Unigene88587_1		Unigene97320_1
	Unigene90771_1		Unigene97600_1
	Unigene91164_1		Unigene9807_1
	Unigene9121_1		Unigene9808_1
	Unigene9122_1		Unigene98354_1
	Unigene9123_1		Unigene98423_1
	Unigene91374_1		Unigene9916_1
	Unigene91429_1		Unigene99283_1
	Unigene9208_1		Unigene99495_1
	Unigene92262_1		Unigene9980_1
	Unigene92418_1		Unigene109588_1
	Unigene92671_1		Unigene66093_1
	Unigene9343_1		Unigene100054_1
	Unigene9344_1		Unigene10008_1
	Unigene93637_1		Unigene100135_1
	Unigene95578_1		Unigene100234_1
	Unigene95607_1		Unigene100251_1
	Unigene96626_1		Unigene100252_1
	Unigene96953_1		Unigene100255_1
	Unigene96986_1		Unigene10052_1
	Unigene97178_1		Unigene100540_1
	Unigene97317_1		Unigene101490_1
	Unigene97320_1		Unigene10169_1
	Unigene97600_1		Unigene10193_1
	Unigene9807_1		Unigene102357_1
	Unigene9808_1		Unigene102364_1
	Unigene98354_1		Unigene102402_1
	Unigene98423_1		Unigene102504_1
	Unigene9916_1		Unigene102591_1
	Unigene99283_1		Unigene102662_1
	Unigene99495_1		Unigene102701_1
	Unigene9980_1		Unigene102799_1
	Unigene109588_1		Unigene102824_1
	Unigene66093_1		Unigene102924_1
	Unigene102399_1		Unigene102929_1
	Unigene109880_1		Unigene103001_1
	Unigene111143_1		Unigene103025_1
	Unigene35848_1		Unigene103259_1
	Unigene42379_1		Unigene104619_1
	Unigene45200_1		Unigene104648_1
	Unigene45201_1		Unigene106176_1
	Unigene46765_1		Unigene106183_1
	Unigene62273_1		Unigene106218_1
	Unigene62944_1		Unigene106219_1
	Unigene64509_1		Unigene106528_1
	Unigene70427_1		Unigene106529_1
	Unigene70850_1		Unigene106593_1
	Unigene71079_1		Unigene106620_1
	Unigene72654_1		Unigene106636_1
	Unigene75534_1		Unigene106852_1
	Unigene93267_1		Unigene106853_1
	Unigene95402_1		Unigene106877_1
	Unigene99545_1		Unigene106878_1
	Unigene100054_1		Unigene106980_1
	Unigene10008_1		Unigene107047_1
	Unigene100135_1		Unigene107215_1
	Unigene100234_1		Unigene107216_1
	Unigene100251_1		Unigene107364_1
	Unigene100252_1		Unigene107505_1
	Unigene100255_1		Unigene107513_1
	Unigene100291_1		Unigene107562_1
	Unigene100356_1		Unigene107564_1
	Unigene10052_1		Unigene107565_1
	Unigene100540_1		Unigene107567_1
	Unigene101209_1		Unigene107568_1
	Unigene10141_1		Unigene108564_1
	Unigene101435_1		Unigene10862_1
	Unigene101444_1		Unigene108699_1
	Unigene101490_1		Unigene10889_1
	Unigene10150_1		Unigene108_1
	Unigene101543_1		Unigene109088_1
	Unigene101597_1		Unigene109175_1
	Unigene101614_1		Unigene10926_1
	Unigene10169_1		Unigene109419_1
	Unigene10193_1		Unigene109585_1
	Unigene102357_1		Unigene10965_1
	Unigene102364_1		Unigene109788_1
	Unigene102402_1		Unigene110187_1
	Unigene102504_1		Unigene110200_1
	Unigene102518_1		Unigene110234_1
	Unigene102591_1		Unigene110388_1
	Unigene102622_1		Unigene11050_1
	Unigene102662_1		Unigene110632_1
	Unigene102701_1		Unigene11069_1
	Unigene102774_1		Unigene110815_1
	Unigene102799_1		Unigene110929_1
	Unigene102824_1		Unigene11115_1
	Unigene102856_1		Unigene11118_1
	Unigene102924_1		Unigene111397_1
	Unigene102929_1		Unigene111577_1
	Unigene103001_1		Unigene11247_1
	Unigene103025_1		Unigene112644_1
	Unigene103147_1		Unigene11275_1
	Unigene103165_1		Unigene11287_1
	Unigene103202_1		Unigene114399_1
	Unigene103238_1		Unigene11448_1
	Unigene103259_1		Unigene11602_1
	Unigene103287_1		Unigene116592_1
	Unigene104619_1		Unigene117344_1
	Unigene104648_1		Unigene117386_1
	Unigene104656_1		Unigene117584_1
	Unigene104794_1		Unigene117963_1
	Unigene106176_1		Unigene12409_1
	Unigene106183_1		Unigene12410_1
	Unigene106218_1		Unigene12421_1
	Unigene106219_1		Unigene12657_1
	Unigene106424_1		Unigene12782_1
	Unigene106425_1		Unigene12881_1
	Unigene106528_1		Unigene12889_1
	Unigene106529_1		Unigene12926_1
	Unigene106593_1		Unigene13166_1
	Unigene106620_1		Unigene13187_1
	Unigene106636_1		Unigene13475_1
	Unigene106651_1		Unigene13476_1
	Unigene106658_1		Unigene13743_1
	Unigene106700_1		Unigene13836_1
	Unigene106783_1		Unigene13876_1
	Unigene106852_1		Unigene13899_1
	Unigene106853_1		Unigene13957_1
	Unigene106877_1		Unigene14016_1
	Unigene106878_1		Unigene14022_1
	Unigene106980_1		Unigene14059_1
	Unigene107047_1		Unigene14092_1
	Unigene107215_1		Unigene1409_1
	Unigene107216_1		Unigene14164_1
	Unigene107364_1		Unigene14285_1
	Unigene107505_1		Unigene14385_1
	Unigene107513_1		Unigene14664_1
	Unigene107562_1		Unigene14675_1
	Unigene107564_1		Unigene14749_1
	Unigene107565_1		Unigene14759_1
	Unigene107567_1		Unigene14787_1
	Unigene107568_1		Unigene14854_1
	Unigene108342_1		Unigene15111_1
	Unigene108446_1		Unigene15353_1
	Unigene108564_1		Unigene15405_1
	Unigene10862_1		Unigene15799_1
	Unigene108699_1		Unigene1596_1
	Unigene108858_1		Unigene168_1
	Unigene10889_1		Unigene17023_1
	Unigene108941_1		Unigene17079_1
	Unigene108_1		Unigene17147_1
	Unigene109088_1		Unigene17152_1
	Unigene109175_1		Unigene17218_1
	Unigene10926_1		Unigene17825_1
	Unigene109385_1		Unigene17918_1
	Unigene10939_1		Unigene17919_1
	Unigene109419_1		Unigene17921_1
	Unigene109566_1		Unigene18014_1
	Unigene109585_1		Unigene18138_1
	Unigene10965_1		Unigene18139_1
	Unigene109788_1		Unigene18841_1
	Unigene109840_1		Unigene18905_1
	Unigene11015_1		Unigene18912_1
	Unigene110187_1		Unigene19244_1
	Unigene110200_1		Unigene19284_1
	Unigene110234_1		Unigene20486_1
	Unigene110388_1		Unigene20559_1
	Unigene11050_1		Unigene20663_1
	Unigene110632_1		Unigene20725_1
	Unigene11069_1		Unigene20951_1
	Unigene110815_1		Unigene20980_1
	Unigene110929_1		Unigene20981_1
	Unigene111034_1		Unigene21121_1
	Unigene11115_1		Unigene2174_1
	Unigene11118_1		Unigene21983_1
	Unigene111322_1		Unigene22006_1
	Unigene111324_1		Unigene22188_1
	Unigene111397_1		Unigene22212_1
	Unigene111400_1		Unigene2259_1
	Unigene111577_1		Unigene2313_1
	Unigene11247_1		Unigene23545_1
	Unigene112644_1		Unigene2356_1
	Unigene11275_1		Unigene23623_1
	Unigene11287_1		Unigene23749_1
	Unigene113424_1		Unigene23960_1
	Unigene113564_1		Unigene23961_1
	Unigene113712_1		Unigene23984_1
	Unigene113742_1		Unigene23985_1
	Unigene114093_1		Unigene23986_1
	Unigene114399_1		Unigene24135_1
	Unigene11448_1		Unigene24217_1
	Unigene11467_1		Unigene24830_1
	Unigene11583_1		Unigene2555_1
	Unigene11602_1		Unigene25922_1
	Unigene116450_1		Unigene26139_1
	Unigene116572_1		Unigene26185_1
	Unigene116592_1		Unigene26196_1
	Unigene116695_1		Unigene26245_1
	Unigene116836_1		Unigene26290_1
	Unigene117052_1		Unigene26401_1
	Unigene117100_1		Unigene26454_1
	Unigene117344_1		Unigene26464_1
	Unigene117349_1		Unigene26466_1
	Unigene117360_1		Unigene26524_1
	Unigene117386_1		Unigene26631_1
	Unigene117584_1		Unigene26638_1
	Unigene117738_1		Unigene26686_1
	Unigene117963_1		Unigene26735_1
	Unigene11_1		Unigene26765_1
	Unigene12409_1		Unigene26841_1
	Unigene12410_1		Unigene26842_1
	Unigene12421_1		Unigene26843_1
	Unigene12443_1		Unigene26989_1
	Unigene12505_1		Unigene27194_1
	Unigene12580_1		Unigene27449_1
	Unigene12657_1		Unigene27485_1
	Unigene12715_1		Unigene27573_1
	Unigene12728_1		Unigene27642_1
	Unigene12782_1		Unigene27752_1
	Unigene1285_1		Unigene2782_1
	Unigene12881_1		Unigene28394_1
	Unigene12889_1		Unigene28453_1
	Unigene12926_1		Unigene28469_1
	Unigene12932_1		Unigene28496_1
	Unigene13166_1		Unigene2851_1
	Unigene13187_1		Unigene28527_1
	Unigene13298_1		Unigene28623_1
	Unigene13475_1		Unigene28642_1
	Unigene13476_1		Unigene28694_1
	Unigene13550_1		Unigene2995_1
	Unigene13637_1		Unigene2998_1
	Unigene13743_1		Unigene2999_1
	Unigene13836_1		Unigene3000_1
	Unigene13876_1		Unigene3001_1
	Unigene13899_1		Unigene3002_1
	Unigene138_1		Unigene3003_1
	Unigene13957_1		Unigene3004_1
	Unigene139_1		Unigene30142_1
	Unigene14016_1		Unigene30202_1
	Unigene14022_1		Unigene30360_1
	Unigene14059_1		Unigene30551_1
	Unigene14092_1		Unigene30681_1
	Unigene1409_1		Unigene3091_1
	Unigene14164_1		Unigene3155_1
	Unigene14285_1		Unigene31561_1
	Unigene14385_1		Unigene3156_1
	Unigene14664_1		Unigene32984_1
	Unigene14675_1		Unigene32985_1
	Unigene14749_1		Unigene33036_1
	Unigene14759_1		Unigene3303_1
	Unigene14787_1		Unigene33042_1
	Unigene14854_1		Unigene33073_1
	Unigene15111_1		Unigene33079_1
	Unigene15252_1		Unigene3319_1
	Unigene15353_1		Unigene33214_1
	Unigene15405_1		Unigene33215_1
	Unigene1555_1		Unigene33359_1
	Unigene15799_1		Unigene33616_1
	Unigene1596_1		Unigene33755_1
	Unigene16884_1		Unigene3412_1
	Unigene16891_1		Unigene34191_1
	Unigene168_1		Unigene34291_1
	Unigene17023_1		Unigene35232_1
	Unigene17079_1		Unigene35817_1
	Unigene17147_1		Unigene35818_1
	Unigene17152_1		Unigene36212_1
	Unigene17158_1		Unigene36243_1
	Unigene17218_1		Unigene36312_1
	Unigene17825_1		Unigene36369_1
	Unigene17835_1		Unigene36546_1
	Unigene17918_1		Unigene36599_1
	Unigene17919_1		Unigene36678_1
	Unigene17921_1		Unigene36840_1
	Unigene18014_1		Unigene36849_1
	Unigene18031_1		Unigene36850_1
	Unigene18138_1		Unigene36882_1
	Unigene18139_1		Unigene36898_1
	Unigene18841_1		Unigene37041_1
	Unigene18905_1		Unigene37155_1
	Unigene18912_1		Unigene37319_1
	Unigene19009_1		Unigene37576_1
	Unigene19036_1		Unigene37577_1
	Unigene19222_1		Unigene40432_1
	Unigene19244_1		Unigene40433_1
	Unigene19264_1		Unigene40549_1
	Unigene19284_1		Unigene40552_1
	Unigene20486_1		Unigene40626_1
	Unigene20559_1		Unigene40669_1
	Unigene20620_1		Unigene40674_1
	Unigene20663_1		Unigene40720_1
	Unigene20725_1		Unigene40744_1
	Unigene20951_1		Unigene40764_1
	Unigene20980_1		Unigene40783_1
	Unigene20981_1		Unigene40912_1
	Unigene21121_1		Unigene41078_1
	Unigene2174_1		Unigene4178_1
	Unigene21871_1		Unigene425_1
	Unigene21983_1		Unigene42728_1
	Unigene22006_1		Unigene42736_1
	Unigene22137_1		Unigene42836_1
	Unigene22188_1		Unigene42989_1
	Unigene22212_1		Unigene43164_1
	Unigene2225_1		Unigene43229_1
	Unigene2259_1		Unigene43440_1
	Unigene2313_1		Unigene43500_1
	Unigene23313_1		Unigene43515_1
	Unigene23440_1		Unigene43551_1
	Unigene23545_1		Unigene43747_1
	Unigene2356_1		Unigene43748_1
	Unigene23623_1		Unigene4374_1
	Unigene23749_1		Unigene43750_1
	Unigene2389_1		Unigene43952_1
	Unigene23960_1		Unigene44021_1
	Unigene23961_1		Unigene447_1
	Unigene23984_1		Unigene4497_1
	Unigene23985_1		Unigene45139_1
	Unigene23986_1		Unigene45197_1
	Unigene24135_1		Unigene45317_1
	Unigene24217_1		Unigene45326_1
	Unigene24236_1		Unigene45507_1
	Unigene24830_1		Unigene45621_1
	Unigene2555_1		Unigene45695_1
	Unigene25922_1		Unigene45739_1
	Unigene26139_1		Unigene45871_1
	Unigene26185_1		Unigene45939_1
	Unigene26196_1		Unigene45965_1
	Unigene26237_1		Unigene45968_1
	Unigene26245_1		Unigene46153_1
	Unigene26290_1		Unigene46334_1
	Unigene26401_1		Unigene46431_1
	Unigene26454_1		Unigene46669_1
	Unigene26464_1		Unigene4692_1
	Unigene26466_1		Unigene48182_1
	Unigene26524_1		Unigene48999_1
	Unigene26585_1		Unigene49297_1
	Unigene26609_1		Unigene49914_1
	Unigene26631_1		Unigene50025_1
	Unigene26638_1		Unigene50027_1
	Unigene26686_1		Unigene50191_1
	Unigene26735_1		Unigene50310_1
	Unigene26765_1		Unigene50343_1
	Unigene26817_1		Unigene50374_1
	Unigene26841_1		Unigene50462_1
	Unigene26842_1		Unigene50481_1
	Unigene26843_1		Unigene50542_1
	Unigene26989_1		Unigene50575_1
	Unigene27126_1		Unigene50595_1
	Unigene27153_1		Unigene50657_1
	Unigene27194_1		Unigene50666_1
	Unigene27404_1		Unigene50795_1
	Unigene27449_1		Unigene50887_1
	Unigene27485_1		Unigene50962_1
	Unigene27547_1		Unigene51093_1
	Unigene27573_1		Unigene51160_1
	Unigene27642_1		Unigene51220_1
	Unigene27702_1		Unigene51226_1
	Unigene27752_1		Unigene51239_1
	Unigene27766_1		Unigene51253_1
	Unigene2782_1		Unigene51358_1
	Unigene28394_1		Unigene51503_1
	Unigene28402_1		Unigene51584_1
	Unigene28453_1		Unigene53940_1
	Unigene28456_1		Unigene54070_1
	Unigene28469_1		Unigene54963_1
	Unigene28496_1		Unigene54989_1
	Unigene2851_1		Unigene5508_1
	Unigene28527_1		Unigene5535_1
	Unigene28530_1		Unigene56868_1
	Unigene28592_1		Unigene56917_1
	Unigene28623_1		Unigene56918_1
	Unigene28642_1		Unigene56990_1
	Unigene28694_1		Unigene56992_1
	Unigene28799_1		Unigene57083_1
	Unigene2995_1		Unigene57119_1
	Unigene2998_1		Unigene57181_1
	Unigene2999_1		Unigene57190_1
	Unigene3000_1		Unigene57191_1
	Unigene3001_1		Unigene57192_1
	Unigene3002_1		Unigene57215_1
	Unigene3003_1		Unigene57227_1
	Unigene3004_1		Unigene57238_1
	Unigene30142_1		Unigene57274_1
	Unigene30202_1		Unigene57287_1
	Unigene30239_1		Unigene5786_1
	Unigene30241_1		Unigene58874_1
	Unigene30360_1		Unigene62372_1
	Unigene30551_1		Unigene62659_1
	Unigene30681_1		Unigene62779_1
	Unigene3091_1		Unigene62965_1
	Unigene31390_1		Unigene6314_1
	Unigene3155_1		Unigene6340_1
	Unigene31561_1		Unigene63477_1
	Unigene31562_1		Unigene6356_1
	Unigene3156_1		Unigene64611_1
	Unigene31582_1		Unigene64624_1
	Unigene31637_1		Unigene64833_1
	Unigene31696_1		Unigene6485_1
	Unigene32984_1		Unigene65394_1
	Unigene32985_1		Unigene65438_1
	Unigene33036_1		Unigene66045_1
	Unigene3303_1		Unigene66359_1
	Unigene33042_1		Unigene66753_1
	Unigene33073_1		Unigene67067_1
	Unigene33079_1		Unigene67097_1
	Unigene3319_1		Unigene67256_1
	Unigene33214_1		Unigene6774_1
	Unigene33215_1		Unigene67858_1
	Unigene33272_1		Unigene67893_1
	Unigene33293_1		Unigene67894_1
	Unigene33359_1		Unigene68007_1
	Unigene33433_1		Unigene68052_1
	Unigene33546_1		Unigene68053_1
	Unigene33616_1		Unigene68080_1
	Unigene33755_1		Unigene68251_1
	Unigene3412_1		Unigene68409_1
	Unigene34155_1		Unigene68530_1
	Unigene34191_1		Unigene68846_1
	Unigene34259_1		Unigene68855_1
	Unigene34291_1		Unigene69032_1
	Unigene35088_1		Unigene69033_1
	Unigene35089_1		Unigene69040_1
	Unigene35090_1		Unigene69050_1
	Unigene35220_1		Unigene69319_1
	Unigene35232_1		Unigene6937_1
	Unigene35305_1		Unigene69526_1
	Unigene35600_1		Unigene71265_1
	Unigene35615_1		Unigene71296_1
	Unigene35817_1		Unigene71383_1
	Unigene35818_1		Unigene7141_1
	Unigene35967_1		Unigene7142_1
	Unigene35969_1		Unigene7161_1
	Unigene3601_1		Unigene71898_1
	Unigene36212_1		Unigene72019_1
	Unigene36236_1		Unigene72183_1
	Unigene36243_1		Unigene72225_1
	Unigene36312_1		Unigene72571_1
	Unigene36339_1		Unigene72822_1
	Unigene36369_1		Unigene73072_1
	Unigene36453_1		Unigene73092_1
	Unigene36546_1		Unigene73674_1
	Unigene36599_1		Unigene73725_1
	Unigene36678_1		Unigene73809_1
	Unigene36715_1		Unigene73865_1
	Unigene36785_1		Unigene73906_1
	Unigene36786_1		Unigene74676_1
	Unigene36840_1		Unigene74710_1
	Unigene36849_1		Unigene74787_1
	Unigene36850_1		Unigene74916_1
	Unigene36866_1		Unigene75112_1
	Unigene36882_1		Unigene75495_1
	Unigene36898_1		Unigene76221_1
	Unigene36905_1		Unigene76244_1
	Unigene37041_1		Unigene76320_1
	Unigene37089_1		Unigene76330_1
	Unigene37155_1		Unigene76475_1
	Unigene37319_1		Unigene76604_1
	Unigene37426_1		Unigene77009_1
	Unigene37445_1		Unigene77211_1
	Unigene37496_1		Unigene77381_1
	Unigene37562_1		Unigene77382_1
	Unigene37571_1		Unigene77462_1
	Unigene37576_1		Unigene77598_1
	Unigene37577_1		Unigene77646_1
	Unigene37843_1		Unigene77756_1
	Unigene40432_1		Unigene77981_1
	Unigene40433_1		Unigene78129_1
	Unigene40549_1		Unigene78184_1
	Unigene40552_1		Unigene7916_1
	Unigene40626_1		Unigene79296_1
	Unigene40669_1		Unigene79468_1
	Unigene40674_1		Unigene79827_1
	Unigene40720_1		Unigene79865_1
	Unigene40744_1		Unigene79940_1
	Unigene40764_1		Unigene79977_1
	Unigene40783_1		Unigene8051_1
	Unigene40784_1		Unigene80578_1
	Unigene40912_1		Unigene80762_1
	Unigene41078_1		Unigene80892_1
	Unigene41244_1		Unigene81023_1
	Unigene41269_1		Unigene8140_1
	Unigene4178_1		Unigene81542_1
	Unigene4185_1		Unigene81547_1
	Unigene425_1		Unigene81865_1
	Unigene42728_1		Unigene82361_1
	Unigene42735_1		Unigene8243_1
	Unigene42736_1		Unigene82446_1
	Unigene42836_1		Unigene82601_1
	Unigene42989_1		Unigene8286_1
	Unigene43105_1		Unigene83894_1
	Unigene43164_1		Unigene83905_1
	Unigene4321_1		Unigene83907_1
	Unigene43229_1		Unigene83944_1
	Unigene43440_1		Unigene84052_1
	Unigene43472_1		Unigene84129_1
	Unigene43500_1		Unigene84357_1
	Unigene43515_1		Unigene85588_1
	Unigene43551_1		Unigene86819_1
	Unigene43745_1		Unigene86829_1
	Unigene43747_1		Unigene86956_1
	Unigene43748_1		Unigene87002_1
	Unigene4374_1		Unigene87399_1
	Unigene43750_1		Unigene87616_1
	Unigene43797_1		Unigene87722_1
	Unigene43952_1		Unigene87884_1
	Unigene44014_1		Unigene88126_1
	Unigene44021_1		Unigene88396_1
	Unigene44307_1		Unigene8894_1
	Unigene44352_1		Unigene8937_1
	Unigene447_1		Unigene8975_1
	Unigene4497_1		Unigene8976_1
	Unigene45098_1		Unigene89849_1
	Unigene45139_1		Unigene89936_1
	Unigene45197_1		Unigene9022_1
	Unigene45317_1		Unigene9023_1
	Unigene45326_1		Unigene9024_1
	Unigene45507_1		Unigene90870_1
	Unigene45621_1		Unigene91057_1
	Unigene45695_1		Unigene91575_1
	Unigene45739_1		Unigene92456_1
	Unigene45871_1		Unigene92516_1
	Unigene45939_1		Unigene9267_1
	Unigene45965_1		Unigene92869_1
	Unigene45968_1		Unigene92974_1
	Unigene46153_1		Unigene9302_1
	Unigene4624_1		Unigene93081_1
	Unigene46334_1		Unigene93082_1
	Unigene46431_1		Unigene93150_1
	Unigene46636_1		Unigene93387_1
	Unigene46669_1		Unigene93397_1
	Unigene46734_1		Unigene93496_1
	Unigene4677_1		Unigene93638_1
	Unigene46808_1		Unigene93724_1
	Unigene46850_1		Unigene93875_1
	Unigene46851_1		Unigene93937_1
	Unigene4692_1		Unigene9397_1
	Unigene47384_1		Unigene94123_1
	Unigene47566_1		Unigene94140_1
	Unigene47780_1		Unigene94206_1
	Unigene47840_1		Unigene94227_1
	Unigene47957_1		Unigene94228_1
	Unigene48024_1		Unigene94589_1
	Unigene48066_1		Unigene9461_1
	Unigene48182_1		Unigene95119_1
	Unigene48875_1		Unigene95134_1
	Unigene48900_1		Unigene9514_1
	Unigene48902_1		Unigene9515_1
	Unigene48999_1		Unigene95293_1
	Unigene49120_1		Unigene96650_1
	Unigene49127_1		Unigene96735_1
	Unigene49273_1		Unigene9678_1
	Unigene49297_1		Unigene97035_1
	Unigene49338_1		Unigene97113_1
	Unigene49341_1		Unigene97175_1
	Unigene49457_1		Unigene97184_1
	Unigene49557_1		Unigene97552_1
	Unigene49575_1		Unigene97553_1
	Unigene49726_1		Unigene9772_1
	Unigene49769_1		Unigene9793_1
	Unigene49914_1		Unigene98419_1
	Unigene50025_1		Unigene98463_1
	Unigene50027_1		Unigene99120_1
	Unigene50054_1		Unigene99121_1
	Unigene50191_1		Unigene99491_1
	Unigene50310_1		Unigene99712_1
	Unigene50316_1		Unigene99779_1
	Unigene50343_1		Unigene99780_1
	Unigene50353_1		Unigene99818_1
	Unigene50374_1		Unigene99841_1
	Unigene50462_1		Unigene99852_1
	Unigene50481_1		Unigene99853_1
	Unigene50542_1		Unigene99863_1
	Unigene50575_1		Unigene99890_1
	Unigene50595_1		Unigene99952_1
	Unigene50657_1		Unigene28790_1
	Unigene50659_1		Unigene50929_1
	Unigene50666_1		Unigene62801_1
	Unigene50795_1		Unigene105014_1
	Unigene50829_1		Unigene15247_1
	Unigene50887_1		Unigene15248_1
	Unigene50962_1		Unigene20421_1
	Unigene51093_1		Unigene26127_1
	Unigene51160_1		Unigene71665_1
	Unigene51220_1		Unigene79514_1
	Unigene51226_1		Unigene43549_1
	Unigene51239_1		Unigene110918_1
	Unigene51253_1		Unigene42825_1
	Unigene51358_1		Unigene43567_1
	Unigene51478_1		Unigene67027_1
	Unigene51503_1		Unigene67922_1
	Unigene51584_1		Unigene8008_1
	Unigene51855_1		Unigene29945_1
	Unigene52549_1		Unigene46210_1
	Unigene52793_1		Unigene93391_1
	Unigene52803_1		Unigene104631_1
	Unigene53403_1		Unigene106446_1
	Unigene53440_1		Unigene108749_1
	Unigene53531_1		Unigene114071_1
	Unigene53638_1		Unigene12830_1
	Unigene53940_1		Unigene17269_1
	Unigene53952_1		Unigene53663_1
	Unigene54070_1		Unigene69110_1
	Unigene54106_1		Unigene78073_1
	Unigene54217_1		Unigene88483_1
	Unigene54236_1		Unigene94139_1
	Unigene54963_1		Unigene108294_1
	Unigene54989_1		Unigene110830_1
	Unigene55026_1		Unigene111561_1
	Unigene55028_1		Unigene117031_1
	Unigene55062_1		Unigene1489_1
	Unigene5508_1		Unigene2138_1
	Unigene55113_1		Unigene25985_1
	Unigene55128_1		Unigene26225_1
	Unigene55141_1		Unigene26848_1
	Unigene55305_1		Unigene26850_1
	Unigene55340_1		Unigene27453_1
	Unigene5535_1		Unigene35927_1
	Unigene56868_1		Unigene50946_1
	Unigene56917_1		Unigene50947_1
	Unigene56918_1		Unigene60212_1
	Unigene56990_1		Unigene62522_1
	Unigene56992_1		Unigene67949_1
	Unigene57061_1		Unigene68651_1
	Unigene57083_1		Unigene70380_1
	Unigene57119_1		Unigene70381_1
	Unigene57144_1		Unigene70382_1
	Unigene57181_1		Unigene71936_1
	Unigene57190_1		Unigene72058_1
	Unigene57191_1		Unigene94205_1
	Unigene57192_1		Unigene94426_1
	Unigene57215_1		Unigene9509_1
	Unigene57227_1		Unigene104859_1
	Unigene57238_1		Unigene107379_1
	Unigene57274_1		Unigene113848_1
	Unigene57287_1		Unigene27080_1
	Unigene57308_1		Unigene42841_1
	Unigene5749_1		Unigene5025_1
	Unigene5786_1		Unigene50823_1
	Unigene58874_1		Unigene51536_1
	Unigene59082_1		Unigene77871_1
	Unigene59317_1		Unigene87876_1
	Unigene60213_1		Unigene106440_1
	Unigene60223_1		Unigene10871_1
	Unigene62043_1		Unigene101584_1
[truncated: 1,727 more rows]
