# Supplementary material for: De novo assembly and characterization of the root transcriptome of Aegilops variabilis during an interaction with the cereal cyst nematode
Source: BMC Genomics. 2012 Apr 11;13:133. doi: 10.1186/1471-2164-13-133 (PMC3439707; doi:10.1186/1471-2164-13-133)
Supplement: Additional file 2 — Resistance related unigenes from GO classification CCN. [file 1471-2164-13-133-S2.xlsx]

## Sheet: pathway
Additional File 2: KEGG pathway mapping
Classes	Rank	Pathway	Pathway Annotation (37993)	Ratio (%)	Pathway ID
Metabolic Pathways (36305)	1	Metabolic pathways	9596	26.2483	ko01100
	2	Biosynthesis of secondary metabolites	4815	14.6507	ko01110
	6	Purine metabolism	1840	3.78792	ko00230
	8	Pyrimidine metabolism	1708	3.17562	ko00240
	10	Phenylalanine metabolism	1250	2.29335	ko00360
	11	Cysteine and methionine metabolism	996	2.77206	ko00270
	12	Starch and sucrose metabolism	954	3.11439	ko00500
	13	Glycolysis / Gluconeogenesis	726	2.13749	ko00010
	15	Amino sugar and nucleotide sugar metabolism	710	1.71166	ko00520
	16	Oxidative phosphorylation	708	1.5892	ko00190
	20	Limonene and pinene degradation	585	1.72279	ko00903
	23	Pyruvate metabolism	546	1.63373	ko00620
	26	Tryptophan metabolism	464	1.45004	ko00380
	28	Fatty acid metabolism	407	1.18007	ko00071
	29	Citrate cycle (TCA cycle)	404	1.07988	ko00020
	30	Glycerolipid metabolism	382	0.932368	ko00561
	30	Glutathione metabolism	382	1.12997	ko00480
	31	Glycerophospholipid metabolism	348	1.12997	ko00564
	32	Propanoate metabolism	342	0.957417	ko00640
	33	Cyanoamino acid metabolism	320	1.02421	ko00460
	34	Zeatin biosynthesis	318	0.918453	ko00908
	36	alpha-Linolenic acid metabolism	317	1.05205	ko00592
	36	Arginine and proline metabolism	317	0.985249	ko00330
	38	Nitrogen metabolism	298	0.985249	ko00910
	39	Carbon fixation in photosynthetic organisms	294	0.854439	ko00710
	40	Valine, leucine and isoleucine degradation	291	0.834957	ko00280
	43	Galactose metabolism	281	1.03256	ko00052
	47	Alanine, aspartate and glutamate metabolism	260	0.70693	ko00250
	48	Inositol phosphate metabolism	259	0.748678	ko00562
	49	Fructose and mannose metabolism	254	0.748678	ko00051
	50	Carotenoid biosynthesis	253	0.676315	ko00906
	51	Biosynthesis of unsaturated fatty acids	251	0.748678	ko01040
	52	Ascorbate and aldarate metabolism	250	0.681881	ko00053
	54	Lysine degradation	237	0.656833	ko00310
	57	Tyrosine metabolism	231	0.642917	ko00350
	58	Butanoate metabolism	228	0.615085	ko00650
	59	Glycine, serine and threonine metabolism	227	0.687448	ko00260
	61	Linoleic acid metabolism	223	0.626218	ko00591
	62	Glyoxylate and dicarboxylate metabolism	215	0.539939	ko00630
	63	Pentose and glucuronate interconversions	195	0.473142	ko00040
	65	beta-Alanine metabolism	191	0.534372	ko00410
	66	Pentose phosphate pathway	189	0.581687	ko00030
	67	Porphyrin and chlorophyll metabolism	188	0.617868	ko00860
	68	Selenoamino acid metabolism	185	0.59	ko00450
	72	Ether lipid metabolism	165	0.503757	ko00565
	73	Fatty acid biosynthesis	163	0.462009	ko00061
	74	Ubiquinone and other terpenoid-quinone biosynthesis	162	0.492625	ko00130
	75	Diterpenoid biosynthesis	162	0.403562	ko00904
	76	Valine, leucine and isoleucine biosynthesis	158	0.539939	ko00290
	77	Photosynthesis	157	0.411912	ko00195
	79	Histidine metabolism	150	0.492625	ko00340
	81	Terpenoid backbone biosynthesis	147	0.475925	ko00900
	82	Steroid biosynthesis	136	0.431394	ko00100
	83	Phenylalanine, tyrosine and tryptophan biosynthesis	134	0.473142	ko00400
	84	N-Glycan biosynthesis	133	0.517673	ko00510
	86	Sphingolipid metabolism	117	0.372947	ko00600
	88	Sulfur metabolism	105	0.367381	ko00920
	91	Other glycan degradation	79	0.303368	ko00511
	92	Pantothenate and CoA biosynthesis	72	0.26162	ko00770
	93	One carbon pool by folate	68	0.225438	ko00670
	94	Photosynthesis - antenna proteins	61	0.139159	ko00196
	95	Glycosylphosphatidylinositol(GPI)-anchor biosynthesis	58	0.178124	ko00563
	96	Arachidonic acid metabolism	55	0.147509	ko00590
	98	Glycosaminoglycan degradation	49	0.141943	ko00531
	99	Caffeine metabolism	48	0.283885	ko00232
	101	Synthesis and degradation of ketone bodies	46	0.144726	ko00072
	102	Lysine biosynthesis	41	0.166991	ko00300
	103	Nicotinate and nicotinamide metabolism	40	0.147509	ko00760
	104	Riboflavin metabolism	40	0.119677	ko00740
	105	Glycosphingolipid biosynthesis - globo series	39	0.0862789	ko00603
	106	Brassinosteroid biosynthesis	38	0.0918453	ko00905
	107	Folate biosynthesis	34	0.139159	ko00790
	107	Thiamine metabolism	34	0.136376	ko00730
	109	Glycosphingolipid biosynthesis - ganglio series	33	0.0807125	ko00604
	110	Vitamin B6 metabolism	28	0.108544	ko00750
	110	Taurine and hypotaurine metabolism	28	0.100195	ko00430
	112	C5-Branched dibasic acid metabolism	20	0.0667965	ko00660
	112	Polyketide sugar unit biosynthesis	20	0.0612302	ko00523
	116	Monoterpenoid biosynthesis	13	0.0278319	ko0090
	116	Lipoic acid metabolism	13	0.0333983	ko00785
	118	Biotin metabolism	12	0.0333983	ko00780
	118	Fatty acid elongation in mitochondria	12	0.0361815	ko00062
Secondary Metabolites (2616)	11	Phenylpropanoid biosynthesis	1208	3.74617	ko00940
	21	Stilbenoid, diarylheptanoid and gingerol biosynthesis	584	1.71166	ko00945
	53	Benzoxazinoid biosynthesis	243	0.684665	ko00402
	71	Flavone and flavonol biosynthesis	171	0.573337	ko00944
	78	Glucosinolate biosynthesis	155	0.459226	ko00966
	89	Tropane, piperidine and pyridine alkaloid biosynthesis	89	0.258837	ko00960
	90	Isoquinoline alkaloid biosynthesis	82	0.272753	ko00950
	100	Indole alkaloid biosynthesis	47	0.180907	ko00901
	114	Betalain biosynthesis	19	0.0862789	ko00965
	115	Anthocyanin biosynthesis	18	0.0695797	ko00942
Genetic Information Processing (13060)	3	Spliceosome	3355	7.24464	ko03040
	5	Ribosome	2275	5.44949	ko03010
	7	Protein processing in endoplasmic reticulum	1740	3.95213	ko04141
	9	RNA polymerase	1406	2.25717	ko03020
	14	RNA degradation	718	1.69775	ko03018
	17	Ubiquitin mediated proteolysis	658	1.69496	ko04120
	24	Flavonoid biosynthesis	518	1.51127	ko00941
	27	Nucleotide excision repair	419	1.04091	ko03420
	42	Aminoacyl-tRNA biosynthesis	283	0.868355	ko00970
	44	Proteasome	271	0.779293	ko03050
	46	Basal transcription factors	263	0.63735	ko03022
	56	DNA replication	231	0.620651	ko03030
	60	Base excision repair	224	0.63735	ko03410
	64	Protein export	193	0.531589	ko03060
	69	Homologous recombination	179	0.481492	ko03440
	70	Mismatch repair	171	0.459226	ko03430
	87	SNARE interactions in vesicular transport	106	0.339549	ko04130
	97	Non-homologous end-joining	50	0.139159	ko03450
Cellular Processes (1803)	18	Endocytosis	649	1.78402	ko04144
	22	Phagosome	547	1.2914	ko04145
	25	Peroxisome	486	1.57529	ko04146
	85	Regulation of autophagy	121	0.364598	ko04140
Organismal Systems (393)	50	Circadian rhythm - plant	247	0.687448	ko04712
	83	Natural killer cell mediated cytotoxicity	146	0.406346	ko04650
Environmental Information Processing (3798)	4	Plant-pathogen interaction	3216	8.01837	ko04626
	35	Phosphatidylinositol signaling system	318	0.851656	ko04070
	45	ABC transporters	264	0.912886	ko02010

## Sheet: unigenes involved resistance
Additional file 2 Resistance related pathways and corresponding unigenes from KEGG analysis
pathway	annotated genes (3798)		filtered out repeats (3712)
ABC transporters (264):	Unigene100054_1		Unigene100054_1
	Unigene100234_1		Unigene100234_1
	Unigene100530_1		Unigene100530_1
	Unigene100545_1		Unigene100545_1
	Unigene100590_1		Unigene100590_1
	Unigene100631_1		Unigene100631_1
	Unigene100683_1		Unigene100683_1
	Unigene100807_1		Unigene100807_1
	Unigene100881_1		Unigene100881_1
	Unigene101162_1		Unigene101162_1
	Unigene101657_1		Unigene101657_1
	Unigene10185_1		Unigene10185_1
	Unigene102337_1		Unigene102337_1
	Unigene102571_1		Unigene102571_1
	Unigene103093_1		Unigene103093_1
	Unigene104157_1		Unigene104157_1
	Unigene106118_1		Unigene106118_1
	Unigene106607_1		Unigene106607_1
	Unigene109494_1		Unigene109494_1
	Unigene109656_1		Unigene109656_1
	Unigene109938_1		Unigene109938_1
	Unigene11056_1		Unigene11056_1
	Unigene110579_1		Unigene110579_1
	Unigene110954_1		Unigene110954_1
	Unigene11157_1		Unigene11157_1
	Unigene11206_1		Unigene11206_1
	Unigene112678_1		Unigene112678_1
	Unigene113220_1		Unigene113220_1
	Unigene11339_1		Unigene11339_1
	Unigene11402_1		Unigene11402_1
	Unigene115113_1		Unigene115113_1
	Unigene115140_1		Unigene115140_1
	Unigene115766_1		Unigene115766_1
	Unigene115877_1		Unigene115877_1
	Unigene116812_1		Unigene116812_1
	Unigene116840_1		Unigene116840_1
	Unigene117426_1		Unigene117426_1
	Unigene11784_1		Unigene11784_1
	Unigene12430_1		Unigene12430_1
	Unigene12666_1		Unigene12666_1
	Unigene12742_1		Unigene12742_1
	Unigene12806_1		Unigene12806_1
	Unigene12890_1		Unigene12890_1
	Unigene12906_1		Unigene12906_1
	Unigene12953_1		Unigene12953_1
	Unigene13103_1		Unigene13103_1
	Unigene13304_1		Unigene13304_1
	Unigene14506_1		Unigene14506_1
	Unigene14619_1		Unigene14619_1
	Unigene15906_1		Unigene15906_1
	Unigene15999_1		Unigene15999_1
	Unigene16457_1		Unigene16457_1
	Unigene16697_1		Unigene16697_1
	Unigene17371_1		Unigene17371_1
	Unigene18079_1		Unigene18079_1
	Unigene18080_1		Unigene18080_1
	Unigene18153_1		Unigene18153_1
	Unigene18633_1		Unigene18633_1
	Unigene18653_1		Unigene18653_1
	Unigene18694_1		Unigene18694_1
	Unigene1872_1		Unigene1872_1
	Unigene18839_1		Unigene18839_1
	Unigene18893_1		Unigene18893_1
	Unigene19514_1		Unigene19514_1
	Unigene19547_1		Unigene19547_1
	Unigene19584_1		Unigene19584_1
	Unigene20159_1		Unigene20159_1
	Unigene20687_1		Unigene20687_1
	Unigene2080_1		Unigene2080_1
	Unigene20901_1		Unigene20901_1
	Unigene20902_1		Unigene20902_1
	Unigene21008_1		Unigene21008_1
	Unigene2122_1		Unigene2122_1
	Unigene21240_1		Unigene21240_1
	Unigene21363_1		Unigene21363_1
	Unigene2185_1		Unigene2185_1
	Unigene21867_1		Unigene21867_1
	Unigene22428_1		Unigene22428_1
	Unigene22465_1		Unigene22465_1
	Unigene2311_1		Unigene2311_1
	Unigene23243_1		Unigene23243_1
	Unigene23508_1		Unigene23508_1
	Unigene23588_1		Unigene23588_1
	Unigene24476_1		Unigene24476_1
	Unigene24875_1		Unigene24875_1
	Unigene25141_1		Unigene25141_1
	Unigene2531_1		Unigene2531_1
	Unigene25964_1		Unigene25964_1
	Unigene26167_1		Unigene26167_1
	Unigene26245_1		Unigene26245_1
	Unigene26457_1		Unigene26457_1
	Unigene27581_1		Unigene27581_1
	Unigene2826_1		Unigene2826_1
	Unigene28469_1		Unigene28469_1
	Unigene28618_1		Unigene28618_1
	Unigene29124_1		Unigene29124_1
	Unigene29538_1		Unigene29538_1
	Unigene2960_1		Unigene2960_1
	Unigene30700_1		Unigene30700_1
	Unigene31146_1		Unigene31146_1
	Unigene31299_1		Unigene31299_1
	Unigene31300_1		Unigene31300_1
	Unigene31895_1		Unigene31895_1
	Unigene32481_1		Unigene32481_1
	Unigene32527_1		Unigene32527_1
	Unigene32685_1		Unigene32685_1
	Unigene32823_1		Unigene32823_1
	Unigene32835_1		Unigene32835_1
	Unigene32867_1		Unigene32867_1
	Unigene32947_1		Unigene32947_1
	Unigene32948_1		Unigene32948_1
	Unigene33118_1		Unigene33118_1
	Unigene33255_1		Unigene33255_1
	Unigene33448_1		Unigene33448_1
	Unigene33472_1		Unigene33472_1
	Unigene33481_1		Unigene33481_1
	Unigene34712_1		Unigene34712_1
	Unigene35172_1		Unigene35172_1
	Unigene36151_1		Unigene36151_1
	Unigene36487_1		Unigene36487_1
	Unigene36527_1		Unigene36527_1
	Unigene37071_1		Unigene37071_1
	Unigene3710_1		Unigene3710_1
	Unigene3717_1		Unigene3717_1
	Unigene38334_1		Unigene38334_1
	Unigene3884_1		Unigene3884_1
	Unigene38976_1		Unigene38976_1
	Unigene39449_1		Unigene39449_1
	Unigene39483_1		Unigene39483_1
	Unigene39484_1		Unigene39484_1
	Unigene3963_1		Unigene3963_1
	Unigene39767_1		Unigene39767_1
	Unigene3981_1		Unigene3981_1
	Unigene41223_1		Unigene41223_1
	Unigene41404_1		Unigene41404_1
	Unigene41584_1		Unigene41584_1
	Unigene42437_1		Unigene42437_1
	Unigene42524_1		Unigene42524_1
	Unigene42535_1		Unigene42535_1
	Unigene42768_1		Unigene42768_1
	Unigene43796_1		Unigene43796_1
	Unigene43824_1		Unigene43824_1
	Unigene44347_1		Unigene44347_1
	Unigene4467_1		Unigene4467_1
	Unigene44955_1		Unigene44955_1
	Unigene4510_1		Unigene4510_1
	Unigene4526_1		Unigene4526_1
	Unigene4544_1		Unigene4544_1
	Unigene45975_1		Unigene45975_1
	Unigene46136_1		Unigene46136_1
	Unigene46508_1		Unigene46508_1
	Unigene46828_1		Unigene46828_1
	Unigene46896_1		Unigene46896_1
	Unigene46925_1		Unigene46925_1
	Unigene47853_1		Unigene47853_1
	Unigene4890_1		Unigene4890_1
	Unigene49467_1		Unigene49467_1
	Unigene4985_1		Unigene4985_1
	Unigene49918_1		Unigene49918_1
	Unigene51669_1		Unigene51669_1
	Unigene51696_1		Unigene51696_1
	Unigene53067_1		Unigene53067_1
	Unigene53592_1		Unigene53592_1
	Unigene53838_1		Unigene53838_1
	Unigene54057_1		Unigene54057_1
	Unigene54070_1		Unigene54070_1
	Unigene54989_1		Unigene54989_1
	Unigene55154_1		Unigene55154_1
	Unigene56947_1		Unigene56947_1
	Unigene5739_1		Unigene5739_1
	Unigene58335_1		Unigene58335_1
	Unigene60717_1		Unigene60717_1
	Unigene61104_1		Unigene61104_1
	Unigene61564_1		Unigene61564_1
	Unigene61855_1		Unigene61855_1
	Unigene62479_1		Unigene62479_1
	Unigene62480_1		Unigene62480_1
	Unigene62573_1		Unigene62573_1
	Unigene6268_1		Unigene6268_1
	Unigene63954_1		Unigene63954_1
	Unigene64169_1		Unigene64169_1
	Unigene64501_1		Unigene64501_1
	Unigene64633_1		Unigene64633_1
	Unigene65141_1		Unigene65141_1
	Unigene65149_1		Unigene65149_1
	Unigene6642_1		Unigene6642_1
	Unigene664_1		Unigene664_1
	Unigene66897_1		Unigene66897_1
	Unigene66898_1		Unigene66898_1
	Unigene66899_1		Unigene66899_1
	Unigene6692_1		Unigene6692_1
	Unigene66999_1		Unigene66999_1
	Unigene69327_1		Unigene69327_1
	Unigene70052_1		Unigene70052_1
	Unigene70582_1		Unigene70582_1
	Unigene71694_1		Unigene71694_1
	Unigene73465_1		Unigene73465_1
	Unigene73516_1		Unigene73516_1
	Unigene73812_1		Unigene73812_1
	Unigene73878_1		Unigene73878_1
	Unigene73960_1		Unigene73960_1
	Unigene7399_1		Unigene7399_1
	Unigene74090_1		Unigene74090_1
	Unigene74185_1		Unigene74185_1
	Unigene74216_1		Unigene74216_1
	Unigene74309_1		Unigene74309_1
	Unigene75251_1		Unigene75251_1
	Unigene75262_1		Unigene75262_1
	Unigene77628_1		Unigene77628_1
	Unigene77946_1		Unigene77946_1
	Unigene7861_1		Unigene7861_1
	Unigene79147_1		Unigene79147_1
	Unigene7926_1		Unigene7926_1
	Unigene79856_1		Unigene79856_1
	Unigene80225_1		Unigene80225_1
	Unigene81437_1		Unigene81437_1
	Unigene8193_1		Unigene8193_1
	Unigene83678_1		Unigene83678_1
	Unigene83754_1		Unigene83754_1
	Unigene84175_1		Unigene84175_1
	Unigene85959_1		Unigene85959_1
	Unigene86550_1		Unigene86550_1
	Unigene86815_1		Unigene86815_1
	Unigene88049_1		Unigene88049_1
	Unigene90033_1		Unigene90033_1
	Unigene90609_1		Unigene90609_1
	Unigene91190_1		Unigene91190_1
	Unigene91191_1		Unigene91191_1
	Unigene92048_1		Unigene92048_1
	Unigene92056_1		Unigene92056_1
	Unigene92057_1		Unigene92057_1
	Unigene92126_1		Unigene92126_1
	Unigene9250_1		Unigene9250_1
	Unigene93182_1		Unigene93182_1
	Unigene93201_1		Unigene93201_1
	Unigene93206_1		Unigene93206_1
	Unigene93207_1		Unigene93207_1
	Unigene93260_1		Unigene93260_1
	Unigene93286_1		Unigene93286_1
	Unigene93356_1		Unigene93356_1
	Unigene93472_1		Unigene93472_1
	Unigene93483_1		Unigene93483_1
	Unigene93501_1		Unigene93501_1
	Unigene93502_1		Unigene93502_1
	Unigene93503_1		Unigene93503_1
	Unigene93516_1		Unigene93516_1
	Unigene93557_1		Unigene93557_1
	Unigene93887_1		Unigene93887_1
	Unigene94107_1		Unigene94107_1
	Unigene94921_1		Unigene94921_1
	Unigene95293_1		Unigene95293_1
	Unigene95567_1		Unigene95567_1
	Unigene96526_1		Unigene96526_1
	Unigene96742_1		Unigene96742_1
	Unigene9713_1		Unigene9713_1
	Unigene97291_1		Unigene97291_1
	Unigene97399_1		Unigene97399_1
	Unigene97801_1		Unigene97801_1
	Unigene98407_1		Unigene98407_1
	Unigene9891_1		Unigene9891_1
	Unigene99535_1		Unigene99535_1
	Unigene99638_1		Unigene99638_1
	Unigene99802_1		Unigene99802_1
	Unigene99817_1		Unigene99817_1
Phosphatidylinositol signaling system (318):	Unigene100717_1		Unigene100717_1
	Unigene100829_1		Unigene100829_1
	Unigene101287_1		Unigene101287_1
	Unigene102725_1		Unigene102725_1
	Unigene103365_1		Unigene103365_1
	Unigene10437_1		Unigene10437_1
	Unigene104764_1		Unigene104764_1
	Unigene104852_1		Unigene104852_1
	Unigene105303_1		Unigene105303_1
	Unigene105345_1		Unigene105345_1
	Unigene105598_1		Unigene105598_1
	Unigene105900_1		Unigene105900_1
	Unigene106094_1		Unigene106094_1
	Unigene106410_1		Unigene106410_1
	Unigene106889_1		Unigene106889_1
	Unigene106930_1		Unigene106930_1
	Unigene107250_1		Unigene107250_1
	Unigene107341_1		Unigene107341_1
	Unigene107386_1		Unigene107386_1
	Unigene107410_1		Unigene107410_1
	Unigene107436_1		Unigene107436_1
	Unigene107676_1		Unigene107676_1
	Unigene107759_1		Unigene107759_1
	Unigene107770_1		Unigene107770_1
	Unigene107948_1		Unigene107948_1
	Unigene10799_1		Unigene10799_1
	Unigene108084_1		Unigene108084_1
	Unigene108247_1		Unigene108247_1
	Unigene10827_1		Unigene10827_1
	Unigene109156_1		Unigene109156_1
	Unigene109172_1		Unigene109172_1
	Unigene109447_1		Unigene109447_1
	Unigene109541_1		Unigene109541_1
	Unigene109636_1		Unigene109636_1
	Unigene110088_1		Unigene110088_1
	Unigene110127_1		Unigene110127_1
	Unigene11023_1		Unigene11023_1
	Unigene111612_1		Unigene111612_1
	Unigene111716_1		Unigene111716_1
	Unigene111784_1		Unigene111784_1
	Unigene111811_1		Unigene111811_1
	Unigene111956_1		Unigene111956_1
	Unigene112167_1		Unigene112167_1
	Unigene112354_1		Unigene112354_1
	Unigene112503_1		Unigene112503_1
	Unigene112625_1		Unigene112625_1
	Unigene112680_1		Unigene112680_1
	Unigene113325_1		Unigene113325_1
	Unigene113430_1		Unigene113430_1
	Unigene113459_1		Unigene113459_1
	Unigene113479_1		Unigene113479_1
	Unigene114357_1		Unigene114357_1
	Unigene114533_1		Unigene114533_1
	Unigene114736_1		Unigene114736_1
	Unigene114762_1		Unigene114762_1
	Unigene115454_1		Unigene115454_1
	Unigene115562_1		Unigene115562_1
	Unigene117278_1		Unigene117278_1
	Unigene11775_1		Unigene11775_1
	Unigene12078_1		Unigene12078_1
	Unigene12285_1		Unigene12285_1
	Unigene12286_1		Unigene12286_1
	Unigene12325_1		Unigene12325_1
	Unigene12482_1		Unigene12482_1
	Unigene12595_1		Unigene12595_1
	Unigene12766_1		Unigene12766_1
	Unigene13002_1		Unigene13002_1
	Unigene13142_1		Unigene13142_1
	Unigene13571_1		Unigene13571_1
	Unigene13611_1		Unigene13611_1
	Unigene13659_1		Unigene13659_1
	Unigene13957_1		Unigene13957_1
	Unigene13975_1		Unigene13975_1
	Unigene13997_1		Unigene13997_1
	Unigene14127_1		Unigene14127_1
	Unigene14423_1		Unigene14423_1
	Unigene15240_1		Unigene15240_1
	Unigene15531_1		Unigene15531_1
	Unigene15723_1		Unigene15723_1
	Unigene16948_1		Unigene16948_1
	Unigene17173_1		Unigene17173_1
	Unigene17194_1		Unigene17194_1
	Unigene17266_1		Unigene17266_1
	Unigene18176_1		Unigene18176_1
	Unigene18177_1		Unigene18177_1
	Unigene19621_1		Unigene19621_1
	Unigene19736_1		Unigene19736_1
	Unigene20119_1		Unigene20119_1
	Unigene20718_1		Unigene20718_1
	Unigene21179_1		Unigene21179_1
	Unigene21180_1		Unigene21180_1
	Unigene21506_1		Unigene21506_1
	Unigene21811_1		Unigene21811_1
	Unigene22456_1		Unigene22456_1
	Unigene22600_1		Unigene22600_1
	Unigene22611_1		Unigene22611_1
	Unigene22703_1		Unigene22703_1
	Unigene22790_1		Unigene22790_1
	Unigene23016_1		Unigene23016_1
	Unigene2313_1		Unigene2313_1
	Unigene23299_1		Unigene23299_1
	Unigene24061_1		Unigene24061_1
	Unigene24062_1		Unigene24062_1
	Unigene24273_1		Unigene24273_1
	Unigene24492_1		Unigene24492_1
	Unigene24501_1		Unigene24501_1
	Unigene24580_1		Unigene24580_1
	Unigene25053_1		Unigene25053_1
	Unigene25319_1		Unigene25319_1
	Unigene25952_1		Unigene25952_1
	Unigene26486_1		Unigene26486_1
	Unigene26601_1		Unigene26601_1
	Unigene26758_1		Unigene26758_1
	Unigene26999_1		Unigene26999_1
	Unigene27112_1		Unigene27112_1
	Unigene27159_1		Unigene27159_1
	Unigene27539_1		Unigene27539_1
	Unigene27781_1		Unigene27781_1
	Unigene27995_1		Unigene27995_1
	Unigene28213_1		Unigene28213_1
	Unigene29620_1		Unigene29620_1
	Unigene30404_1		Unigene30404_1
	Unigene30566_1		Unigene30566_1
	Unigene30567_1		Unigene30567_1
	Unigene30594_1		Unigene30594_1
	Unigene31924_1		Unigene31924_1
	Unigene32490_1		Unigene32490_1
	Unigene32619_1		Unigene32619_1
	Unigene32681_1		Unigene32681_1
	Unigene32682_1		Unigene32682_1
	Unigene32770_1		Unigene32770_1
	Unigene32813_1		Unigene32813_1
	Unigene33553_1		Unigene33553_1
	Unigene33719_1		Unigene33719_1
	Unigene33895_1		Unigene33895_1
	Unigene34557_1		Unigene34557_1
	Unigene35363_1		Unigene35363_1
	Unigene3570_1		Unigene3570_1
	Unigene36604_1		Unigene36604_1
	Unigene37367_1		Unigene37367_1
	Unigene37440_1		Unigene37440_1
	Unigene3752_1		Unigene3752_1
	Unigene378_1		Unigene378_1
	Unigene38315_1		Unigene38315_1
	Unigene38516_1		Unigene38516_1
	Unigene38517_1		Unigene38517_1
	Unigene38707_1		Unigene38707_1
	Unigene38718_1		Unigene38718_1
	Unigene38938_1		Unigene38938_1
	Unigene38971_1		Unigene38971_1
	Unigene39059_1		Unigene39059_1
	Unigene39255_1		Unigene39255_1
	Unigene39256_1		Unigene39256_1
	Unigene3972_1		Unigene3972_1
	Unigene39741_1		Unigene39741_1
	Unigene40541_1		Unigene40541_1
	Unigene4252_1		Unigene4252_1
	Unigene4256_1		Unigene4256_1
	Unigene43247_1		Unigene43247_1
	Unigene43502_1		Unigene43502_1
	Unigene43592_1		Unigene43592_1
	Unigene4384_1		Unigene4384_1
	Unigene44434_1		Unigene44434_1
	Unigene45077_1		Unigene45077_1
	Unigene45827_1		Unigene45827_1
	Unigene46030_1		Unigene46030_1
	Unigene46318_1		Unigene46318_1
	Unigene46932_1		Unigene46932_1
	Unigene47260_1		Unigene47260_1
	Unigene47439_1		Unigene47439_1
	Unigene47517_1		Unigene47517_1
	Unigene47518_1		Unigene47518_1
	Unigene47519_1		Unigene47519_1
	Unigene47520_1		Unigene47520_1
	Unigene48567_1		Unigene48567_1
	Unigene48762_1		Unigene48762_1
	Unigene48826_1		Unigene48826_1
	Unigene4955_1		Unigene4955_1
	Unigene49968_1		Unigene49968_1
	Unigene50149_1		Unigene50149_1
	Unigene50487_1		Unigene50487_1
	Unigene50488_1		Unigene50488_1
	Unigene50500_1		Unigene50500_1
	Unigene5051_1		Unigene5051_1
	Unigene50828_1		Unigene50828_1
	Unigene52360_1		Unigene52360_1
	Unigene52572_1		Unigene52572_1
	Unigene53503_1		Unigene53503_1
	Unigene5400_1		Unigene5400_1
	Unigene54357_1		Unigene54357_1
	Unigene54550_1		Unigene54550_1
	Unigene54802_1		Unigene54802_1
	Unigene54917_1		Unigene54917_1
	Unigene5563_1		Unigene5563_1
	Unigene55731_1		Unigene55731_1
	Unigene56238_1		Unigene56238_1
	Unigene57281_1		Unigene57281_1
	Unigene57419_1		Unigene57419_1
	Unigene57932_1		Unigene57932_1
	Unigene58787_1		Unigene58787_1
	Unigene59042_1		Unigene59042_1
	Unigene6034_1		Unigene6034_1
	Unigene61690_1		Unigene61690_1
	Unigene62050_1		Unigene62050_1
	Unigene62373_1		Unigene62373_1
	Unigene62986_1		Unigene62986_1
	Unigene63252_1		Unigene63252_1
	Unigene6613_1		Unigene6613_1
	Unigene66433_1		Unigene66433_1
	Unigene66499_1		Unigene66499_1
	Unigene66586_1		Unigene66586_1
	Unigene67125_1		Unigene67125_1
	Unigene67191_1		Unigene67191_1
	Unigene67325_1		Unigene67325_1
	Unigene67389_1		Unigene67389_1
	Unigene67765_1		Unigene67765_1
	Unigene6780_1		Unigene6780_1
	Unigene67815_1		Unigene67815_1
	Unigene67904_1		Unigene67904_1
	Unigene68150_1		Unigene68150_1
	Unigene68869_1		Unigene68869_1
	Unigene68871_1		Unigene68871_1
	Unigene68924_1		Unigene68924_1
	Unigene69061_1		Unigene69061_1
	Unigene69345_1		Unigene69345_1
	Unigene69555_1		Unigene69555_1
	Unigene69740_1		Unigene69740_1
	Unigene70167_1		Unigene70167_1
	Unigene70609_1		Unigene70609_1
	Unigene70729_1		Unigene70729_1
	Unigene70743_1		Unigene70743_1
	Unigene70905_1		Unigene70905_1
	Unigene71044_1		Unigene71044_1
	Unigene72561_1		Unigene72561_1
	Unigene73036_1		Unigene73036_1
	Unigene73200_1		Unigene73200_1
	Unigene73201_1		Unigene73201_1
	Unigene73202_1		Unigene73202_1
	Unigene73203_1		Unigene73203_1
	Unigene733_1		Unigene733_1
	Unigene73515_1		Unigene73515_1
	Unigene73763_1		Unigene73763_1
	Unigene73783_1		Unigene73783_1
	Unigene73872_1		Unigene73872_1
	Unigene73982_1		Unigene73982_1
	Unigene74078_1		Unigene74078_1
	Unigene74143_1		Unigene74143_1
	Unigene74254_1		Unigene74254_1
	Unigene75212_1		Unigene75212_1
	Unigene75743_1		Unigene75743_1
	Unigene76052_1		Unigene76052_1
	Unigene7616_1		Unigene7616_1
	Unigene76243_1		Unigene76243_1
	Unigene76282_1		Unigene76282_1
	Unigene76284_1		Unigene76284_1
	Unigene77113_1		Unigene77113_1
	Unigene77295_1		Unigene77295_1
	Unigene78043_1		Unigene78043_1
	Unigene78194_1		Unigene78194_1
	Unigene78379_1		Unigene78379_1
	Unigene7858_1		Unigene7858_1
	Unigene78708_1		Unigene78708_1
	Unigene78962_1		Unigene78962_1
	Unigene79029_1		Unigene79029_1
	Unigene79133_1		Unigene79133_1
	Unigene79259_1		Unigene79259_1
	Unigene79672_1		Unigene79672_1
	Unigene81124_1		Unigene81124_1
	Unigene81871_1		Unigene81871_1
	Unigene8192_1		Unigene8192_1
	Unigene82166_1		Unigene82166_1
	Unigene82644_1		Unigene82644_1
	Unigene82810_1		Unigene82810_1
	Unigene83642_1		Unigene83642_1
	Unigene83643_1		Unigene83643_1
	Unigene84203_1		Unigene84203_1
	Unigene84381_1		Unigene84381_1
	Unigene84791_1		Unigene84791_1
	Unigene85838_1		Unigene85838_1
	Unigene8631_1		Unigene8631_1
	Unigene86334_1		Unigene86334_1
	Unigene86340_1		Unigene86340_1
	Unigene86588_1		Unigene86588_1
	Unigene86589_1		Unigene86589_1
	Unigene88196_1		Unigene88196_1
	Unigene8837_1		Unigene8837_1
	Unigene8952_1		Unigene8952_1
	Unigene89974_1		Unigene89974_1
	Unigene90055_1		Unigene90055_1
	Unigene90867_1		Unigene90867_1
	Unigene92091_1		Unigene92091_1
	Unigene92217_1		Unigene92217_1
	Unigene92734_1		Unigene92734_1
	Unigene93317_1		Unigene93317_1
	Unigene93318_1		Unigene93318_1
	Unigene94774_1		Unigene94774_1
	Unigene95262_1		Unigene95262_1
	Unigene9567_1		Unigene9567_1
	Unigene9568_1		Unigene9568_1
	Unigene96131_1		Unigene96131_1
	Unigene96206_1		Unigene96206_1
	Unigene9639_1		Unigene9639_1
	Unigene96407_1		Unigene96407_1
	Unigene9666_1		Unigene9666_1
	Unigene9667_1		Unigene9667_1
	Unigene96745_1		Unigene96745_1
	Unigene96997_1		Unigene96997_1
	Unigene97705_1		Unigene97705_1
	Unigene98070_1		Unigene98070_1
	Unigene98124_1		Unigene98124_1
	Unigene9869_1		Unigene9869_1
	Unigene98813_1		Unigene98813_1
	Unigene99005_1		Unigene99005_1
	Unigene99221_1		Unigene99221_1
	Unigene99570_1		Unigene99570_1
	Unigene99608_1		Unigene99608_1
	Unigene99703_1		Unigene99703_1
	Unigene99914_1		Unigene99914_1
Plant-pathogen interaction (3216):	Unigene100068_1		Unigene100068_1
	Unigene100082_1		Unigene100082_1
	Unigene100146_1		Unigene100146_1
	Unigene100176_1		Unigene100176_1
	Unigene100241_1		Unigene100241_1
	Unigene100288_1		Unigene100288_1
	Unigene100323_1		Unigene100323_1
	Unigene100330_1		Unigene100330_1
	Unigene100331_1		Unigene100331_1
	Unigene100403_1		Unigene100403_1
	Unigene100415_1		Unigene100415_1
	Unigene100416_1		Unigene100416_1
	Unigene100419_1		Unigene100419_1
	Unigene100420_1		Unigene100420_1
	Unigene100421_1		Unigene100421_1
	Unigene100422_1		Unigene100422_1
	Unigene100423_1		Unigene100423_1
	Unigene100424_1		Unigene100424_1
	Unigene100425_1		Unigene100425_1
	Unigene100426_1		Unigene100426_1
	Unigene10048_1		Unigene10048_1
	Unigene10054_1		Unigene10054_1
	Unigene10061_1		Unigene10061_1
	Unigene100649_1		Unigene100649_1
	Unigene10077_1		Unigene10077_1
	Unigene100867_1		Unigene100867_1
	Unigene10092_1		Unigene10092_1
	Unigene100950_1		Unigene100950_1
	Unigene100963_1		Unigene100963_1
	Unigene100968_1		Unigene100968_1
	Unigene101015_1		Unigene101015_1
	Unigene101088_1		Unigene101088_1
	Unigene101104_1		Unigene101104_1
	Unigene101131_1		Unigene101131_1
	Unigene101209_1		Unigene101209_1
	Unigene101225_1		Unigene101225_1
	Unigene101233_1		Unigene101233_1
	Unigene101303_1		Unigene101303_1
	Unigene101327_1		Unigene101327_1
	Unigene101342_1		Unigene101342_1
	Unigene101381_1		Unigene101381_1
	Unigene101388_1		Unigene101388_1
	Unigene101418_1		Unigene101418_1
	Unigene10141_1		Unigene10141_1
	Unigene101420_1		Unigene101420_1
	Unigene101482_1		Unigene101482_1
	Unigene101493_1		Unigene101493_1
	Unigene101597_1		Unigene101597_1
	Unigene10161_1		Unigene10161_1
	Unigene101685_1		Unigene101685_1
	Unigene101761_1		Unigene101761_1
	Unigene101900_1		Unigene101900_1
	Unigene101904_1		Unigene101904_1
	Unigene10190_1		Unigene10190_1
	Unigene101953_1		Unigene101953_1
	Unigene10197_1		Unigene10197_1
	Unigene102103_1		Unigene102103_1
	Unigene102186_1		Unigene102186_1
	Unigene102205_1		Unigene102205_1
	Unigene102247_1		Unigene102247_1
	Unigene10227_1		Unigene10227_1
	Unigene102327_1		Unigene102327_1
	Unigene10235_1		Unigene10235_1
	Unigene102400_1		Unigene102400_1
	Unigene102411_1		Unigene102411_1
	Unigene102452_1		Unigene102452_1
	Unigene102459_1		Unigene102459_1
	Unigene102470_1		Unigene102470_1
	Unigene102523_1		Unigene102523_1
	Unigene102559_1		Unigene102559_1
	Unigene102662_1		Unigene102662_1
	Unigene102747_1		Unigene102747_1
	Unigene102797_1		Unigene102797_1
	Unigene10303_1		Unigene10303_1
	Unigene103053_1		Unigene103053_1
	Unigene103056_1		Unigene103056_1
	Unigene10313_1		Unigene10313_1
	Unigene103154_1		Unigene103154_1
	Unigene103182_1		Unigene103182_1
	Unigene103262_1		Unigene103262_1
	Unigene103275_1		Unigene103275_1
	Unigene10327_1		Unigene10327_1
	Unigene103290_1		Unigene103290_1
	Unigene10336_1		Unigene10336_1
	Unigene10340_1		Unigene10340_1
	Unigene103446_1		Unigene103446_1
	Unigene10350_1		Unigene10350_1
	Unigene103604_1		Unigene103604_1
	Unigene103672_1		Unigene103672_1
	Unigene103698_1		Unigene103698_1
	Unigene103742_1		Unigene103742_1
	Unigene103748_1		Unigene103748_1
	Unigene10377_1		Unigene10377_1
	Unigene103834_1		Unigene103834_1
	Unigene103895_1		Unigene103895_1
	Unigene103917_1		Unigene103917_1
	Unigene103938_1		Unigene103938_1
	Unigene10405_1		Unigene10405_1
	Unigene104062_1		Unigene104062_1
	Unigene104103_1		Unigene104103_1
	Unigene104132_1		Unigene104132_1
	Unigene10420_1		Unigene10420_1
	Unigene104230_1		Unigene104230_1
	Unigene104231_1		Unigene104231_1
	Unigene104236_1		Unigene104236_1
	Unigene104272_1		Unigene104272_1
	Unigene10428_1		Unigene10428_1
	Unigene104308_1		Unigene104308_1
	Unigene104340_1		Unigene104340_1
	Unigene104355_1		Unigene104355_1
	Unigene104358_1		Unigene104358_1
	Unigene104401_1		Unigene104401_1
	Unigene104405_1		Unigene104405_1
	Unigene104415_1		Unigene104415_1
	Unigene104430_1		Unigene104430_1
	Unigene104462_1		Unigene104462_1
	Unigene104564_1		Unigene104564_1
	Unigene10457_1		Unigene10457_1
	Unigene104639_1		Unigene104639_1
	Unigene104656_1		Unigene104656_1
	Unigene104672_1		Unigene104672_1
	Unigene104716_1		Unigene104716_1
	Unigene104814_1		Unigene104814_1
	Unigene104839_1		Unigene104839_1
	Unigene104840_1		Unigene104840_1
	Unigene104903_1		Unigene104903_1
	Unigene104912_1		Unigene104912_1
	Unigene104931_1		Unigene104931_1
	Unigene104973_1		Unigene104973_1
	Unigene104_1		Unigene104_1
	Unigene105035_1		Unigene105035_1
	Unigene105041_1		Unigene105041_1
	Unigene105043_1		Unigene105043_1
	Unigene105050_1		Unigene105050_1
	Unigene10507_1		Unigene10507_1
	Unigene105107_1		Unigene105107_1
	Unigene105125_1		Unigene105125_1
	Unigene105410_1		Unigene105410_1
	Unigene105436_1		Unigene105436_1
	Unigene105513_1		Unigene105513_1
	Unigene105689_1		Unigene105689_1
	Unigene105690_1		Unigene105690_1
	Unigene105692_1		Unigene105692_1
	Unigene105767_1		Unigene105767_1
	Unigene105803_1		Unigene105803_1
	Unigene105807_1		Unigene105807_1
	Unigene10580_1		Unigene10580_1
	Unigene105874_1		Unigene105874_1
	Unigene105975_1		Unigene105975_1
	Unigene106004_1		Unigene106004_1
	Unigene106007_1		Unigene106007_1
	Unigene106017_1		Unigene106017_1
	Unigene106094_1		Unigene106146_1
	Unigene106146_1		Unigene10614_1
	Unigene10614_1		Unigene106288_1
	Unigene106288_1		Unigene106341_1
	Unigene106341_1		Unigene106342_1
	Unigene106342_1		Unigene106383_1
	Unigene106383_1		Unigene106436_1
	Unigene106436_1		Unigene106442_1
	Unigene106442_1		Unigene106483_1
	Unigene106483_1		Unigene106503_1
	Unigene106503_1		Unigene106541_1
	Unigene106541_1		Unigene106551_1
	Unigene106551_1		Unigene106582_1
	Unigene106582_1		Unigene106640_1
	Unigene106640_1		Unigene106740_1
	Unigene106740_1		Unigene106810_1
	Unigene106810_1		Unigene106829_1
	Unigene106829_1		Unigene106870_1
	Unigene106870_1		Unigene106871_1
	Unigene106871_1		Unigene106962_1
	Unigene106962_1		Unigene107055_1
	Unigene107055_1		Unigene107056_1
	Unigene107056_1		Unigene10712_1
	Unigene10712_1		Unigene10715_1
	Unigene10715_1		Unigene107165_1
	Unigene107165_1		Unigene107223_1
	Unigene107223_1		Unigene10724_1
	Unigene10724_1		Unigene107254_1
	Unigene107254_1		Unigene10729_1
	Unigene10729_1		Unigene107312_1
	Unigene107312_1		Unigene107316_1
	Unigene107316_1		Unigene107334_1
	Unigene107334_1		Unigene107351_1
	Unigene107351_1		Unigene107357_1
	Unigene107357_1		Unigene107370_1
	Unigene107370_1		Unigene107381_1
	Unigene107381_1		Unigene10747_1
	Unigene107386_1		Unigene107508_1
	Unigene10747_1		Unigene10750_1
	Unigene107508_1		Unigene107514_1
	Unigene10750_1		Unigene107582_1
	Unigene107514_1		Unigene107609_1
	Unigene107582_1		Unigene107772_1
	Unigene107609_1		Unigene107804_1
	Unigene107759_1		Unigene107863_1
	Unigene107770_1		Unigene108029_1
	Unigene107772_1		Unigene108033_1
	Unigene107804_1		Unigene108085_1
	Unigene107863_1		Unigene108103_1
	Unigene108029_1		Unigene108120_1
	Unigene108033_1		Unigene108121_1
	Unigene108085_1		Unigene108123_1
	Unigene108103_1		Unigene108124_1
	Unigene108120_1		Unigene10815_1
	Unigene108121_1		Unigene108249_1
	Unigene108123_1		Unigene1082_1
	Unigene108124_1		Unigene108342_1
	Unigene10815_1		Unigene10835_1
	Unigene108249_1		Unigene108368_1
	Unigene1082_1		Unigene108369_1
	Unigene108342_1		Unigene108589_1
	Unigene10835_1		Unigene108621_1
	Unigene108368_1		Unigene108725_1
	Unigene108369_1		Unigene108758_1
	Unigene108589_1		Unigene108763_1
	Unigene108621_1		Unigene108858_1
	Unigene108725_1		Unigene108861_1
	Unigene108758_1		Unigene10891_1
	Unigene108763_1		Unigene108930_1
	Unigene108858_1		Unigene108936_1
	Unigene108861_1		Unigene108941_1
	Unigene10891_1		Unigene109006_1
	Unigene108930_1		Unigene109007_1
	Unigene108936_1		Unigene109066_1
	Unigene108941_1		Unigene109071_1
	Unigene109006_1		Unigene109096_1
	Unigene109007_1		Unigene109103_1
	Unigene109066_1		Unigene109141_1
	Unigene109071_1		Unigene10914_1
	Unigene109096_1		Unigene109264_1
	Unigene109103_1		Unigene109269_1
	Unigene109141_1		Unigene109313_1
	Unigene10914_1		Unigene109363_1
	Unigene109264_1		Unigene109397_1
	Unigene109269_1		Unigene109452_1
	Unigene109313_1		Unigene10949_1
	Unigene109363_1		Unigene109533_1
	Unigene109397_1		Unigene109579_1
	Unigene109447_1		Unigene109628_1
	Unigene109452_1		Unigene109643_1
	Unigene10949_1		Unigene109666_1
	Unigene109533_1		Unigene1096_1
	Unigene109579_1		Unigene109722_1
	Unigene109628_1		Unigene109826_1
	Unigene109636_1		Unigene109837_1
	Unigene109643_1		Unigene109840_1
	Unigene109666_1		Unigene109901_1
	Unigene1096_1		Unigene110031_1
	Unigene109722_1		Unigene110039_1
	Unigene109826_1		Unigene110144_1
	Unigene109837_1		Unigene11015_1
	Unigene109840_1		Unigene110200_1
	Unigene109901_1		Unigene110269_1
	Unigene110031_1		Unigene110339_1
	Unigene110039_1		Unigene110352_1
	Unigene110144_1		Unigene110419_1
	Unigene11015_1		Unigene110512_1
	Unigene110200_1		Unigene110532_1
	Unigene110269_1		Unigene110533_1
	Unigene110339_1		Unigene110541_1
	Unigene110352_1		Unigene110597_1
	Unigene110419_1		Unigene1105_1
	Unigene110512_1		Unigene110622_1
	Unigene110532_1		Unigene110687_1
	Unigene110533_1		Unigene110689_1
	Unigene110541_1		Unigene110717_1
	Unigene110597_1		Unigene110740_1
	Unigene1105_1		Unigene110741_1
	Unigene110622_1		Unigene110746_1
	Unigene110687_1		Unigene110791_1
	Unigene110689_1		Unigene110792_1
	Unigene110717_1		Unigene110795_1
	Unigene110740_1		Unigene110823_1
	Unigene110741_1		Unigene110831_1
	Unigene110746_1		Unigene110842_1
	Unigene110791_1		Unigene110845_1
	Unigene110792_1		Unigene110875_1
	Unigene110795_1		Unigene110899_1
	Unigene110823_1		Unigene110909_1
	Unigene110831_1		Unigene110910_1
	Unigene110842_1		Unigene110911_1
	Unigene110845_1		Unigene110974_1
	Unigene110875_1		Unigene11101_1
	Unigene110899_1		Unigene111034_1
	Unigene110909_1		Unigene111068_1
	Unigene110910_1		Unigene111075_1
	Unigene110911_1		Unigene111077_1
	Unigene110974_1		Unigene111088_1
	Unigene11101_1		Unigene111188_1
	Unigene111034_1		Unigene111192_1
	Unigene111068_1		Unigene111209_1
	Unigene111075_1		Unigene111210_1
	Unigene111077_1		Unigene11124_1
	Unigene111088_1		Unigene111253_1
	Unigene111188_1		Unigene111259_1
	Unigene111192_1		Unigene11127_1
	Unigene111209_1		Unigene111293_1
	Unigene111210_1		Unigene111322_1
	Unigene11124_1		Unigene111323_1
	Unigene111253_1		Unigene111325_1
	Unigene111259_1		Unigene111397_1
	Unigene11127_1		Unigene111428_1
	Unigene111293_1		Unigene111444_1
	Unigene111322_1		Unigene111510_1
	Unigene111323_1		Unigene111514_1
	Unigene111325_1		Unigene111552_1
	Unigene111397_1		Unigene111569_1
	Unigene111428_1		Unigene11159_1
	Unigene111444_1		Unigene111603_1
	Unigene111510_1		Unigene111605_1
	Unigene111514_1		Unigene111609_1
	Unigene111552_1		Unigene111637_1
	Unigene111569_1		Unigene111638_1
	Unigene11159_1		Unigene111663_1
	Unigene111603_1		Unigene11172_1
	Unigene111605_1		Unigene111739_1
	Unigene111609_1		Unigene11184_1
	Unigene111637_1		Unigene111863_1
	Unigene111638_1		Unigene111891_1
	Unigene111663_1		Unigene111948_1
	Unigene11172_1		Unigene111949_1
	Unigene111739_1		Unigene111964_1
	Unigene11184_1		Unigene112024_1
	Unigene111863_1		Unigene112041_1
	Unigene111891_1		Unigene112042_1
	Unigene111948_1		Unigene112054_1
	Unigene111949_1		Unigene112153_1
	Unigene111964_1		Unigene112185_1
	Unigene112024_1		Unigene1121_1
	Unigene112041_1		Unigene112313_1
	Unigene112042_1		Unigene11233_1
	Unigene112054_1		Unigene112463_1
	Unigene112153_1		Unigene112509_1
	Unigene112185_1		Unigene112510_1
	Unigene1121_1		Unigene11251_1
	Unigene112313_1		Unigene112523_1
	Unigene11233_1		Unigene112563_1
	Unigene112354_1		Unigene112590_1
	Unigene112463_1		Unigene112607_1
	Unigene112509_1		Unigene11263_1
	Unigene112510_1		Unigene112683_1
	Unigene11251_1		Unigene112739_1
	Unigene112523_1		Unigene11277_1
	Unigene112563_1		Unigene11290_1
	Unigene112590_1		Unigene112971_1
	Unigene112607_1		Unigene112974_1
	Unigene112625_1		Unigene112975_1
	Unigene11263_1		Unigene113013_1
	Unigene112683_1		Unigene113046_1
	Unigene112739_1		Unigene113119_1
	Unigene11277_1		Unigene113189_1
	Unigene11290_1		Unigene113214_1
	Unigene112971_1		Unigene113280_1
	Unigene112974_1		Unigene113285_1
	Unigene112975_1		Unigene113350_1
	Unigene113013_1		Unigene113352_1
	Unigene113046_1		Unigene113357_1
	Unigene113119_1		Unigene11335_1
	Unigene113189_1		Unigene113424_1
	Unigene113214_1		Unigene113447_1
	Unigene113280_1		Unigene11345_1
	Unigene113285_1		Unigene113486_1
	Unigene113325_1		Unigene113520_1
	Unigene113350_1		Unigene113564_1
	Unigene113352_1		Unigene113644_1
	Unigene113357_1		Unigene113648_1
	Unigene11335_1		Unigene113695_1
	Unigene113424_1		Unigene113729_1
	Unigene113447_1		Unigene11372_1
	Unigene11345_1		Unigene113742_1
	Unigene113479_1		Unigene113773_1
	Unigene113486_1		Unigene113774_1
	Unigene113520_1		Unigene113798_1
	Unigene113564_1		Unigene113854_1
	Unigene113644_1		Unigene113855_1
	Unigene113648_1		Unigene113916_1
	Unigene113695_1		Unigene114011_1
	Unigene113729_1		Unigene114012_1
	Unigene11372_1		Unigene11401_1
	Unigene113742_1		Unigene114093_1
	Unigene113773_1		Unigene114141_1
	Unigene113774_1		Unigene114256_1
	Unigene113798_1		Unigene114345_1
	Unigene113854_1		Unigene114375_1
	Unigene113855_1		Unigene114410_1
	Unigene113916_1		Unigene114419_1
	Unigene114011_1		Unigene114446_1
	Unigene114012_1		Unigene114449_1
	Unigene11401_1		Unigene114579_1
	Unigene114093_1		Unigene114628_1
	Unigene114141_1		Unigene114642_1
	Unigene114256_1		Unigene114826_1
	Unigene114345_1		Unigene114924_1
	Unigene114375_1		Unigene114931_1
	Unigene114410_1		Unigene114933_1
	Unigene114419_1		Unigene114936_1
	Unigene114446_1		Unigene114_1
	Unigene114449_1		Unigene115056_1
	Unigene114579_1		Unigene11506_1
	Unigene114628_1		Unigene115073_1
	Unigene114642_1		Unigene115098_1
	Unigene114826_1		Unigene115101_1
	Unigene114924_1		Unigene115153_1
	Unigene114931_1		Unigene115154_1
	Unigene114933_1		Unigene1151_1
	Unigene114936_1		Unigene115219_1
	Unigene114_1		Unigene115271_1
	Unigene115056_1		Unigene115315_1
	Unigene11506_1		Unigene115316_1
	Unigene115073_1		Unigene115328_1
	Unigene115098_1		Unigene11537_1
	Unigene115101_1		Unigene115390_1
	Unigene115153_1		Unigene115391_1
	Unigene115154_1		Unigene115392_1
	Unigene1151_1		Unigene115425_1
	Unigene115219_1		Unigene115442_1
	Unigene115271_1		Unigene115443_1
	Unigene115315_1		Unigene115479_1
	Unigene115316_1		Unigene115485_1
	Unigene115328_1		Unigene115567_1
	Unigene11537_1		Unigene115582_1
	Unigene115390_1		Unigene115630_1
	Unigene115391_1		Unigene115639_1
	Unigene115392_1		Unigene11567_1
	Unigene115425_1		Unigene115735_1
	Unigene115442_1		Unigene115786_1
	Unigene115443_1		Unigene115801_1
	Unigene115479_1		Unigene115833_1
	Unigene115485_1		Unigene11583_1
	Unigene115567_1		Unigene115849_1
	Unigene115582_1		Unigene115_1
	Unigene115630_1		Unigene116005_1
	Unigene115639_1		Unigene116016_1
	Unigene11567_1		Unigene116102_1
	Unigene115735_1		Unigene116185_1
	Unigene115786_1		Unigene116426_1
	Unigene115801_1		Unigene116454_1
	Unigene115833_1		Unigene11659_1
	Unigene11583_1		Unigene116761_1
	Unigene115849_1		Unigene116871_1
	Unigene115_1		Unigene116899_1
	Unigene116005_1		Unigene116910_1
	Unigene116016_1		Unigene116924_1
	Unigene116102_1		Unigene117007_1
	Unigene116185_1		Unigene117215_1
	Unigene116426_1		Unigene117243_1
	Unigene116454_1		Unigene117266_1
	Unigene11659_1		Unigene117279_1
	Unigene116761_1		Unigene117346_1
	Unigene116871_1		Unigene117423_1
	Unigene116899_1		Unigene117501_1
	Unigene116910_1		Unigene117539_1
	Unigene116924_1		Unigene117564_1
	Unigene117007_1		Unigene117566_1
	Unigene117215_1		Unigene117597_1
	Unigene117243_1		Unigene117653_1
	Unigene117266_1		Unigene117745_1
	Unigene117279_1		Unigene11795_1
	Unigene117346_1		Unigene11798_1
	Unigene117423_1		Unigene118045_1
	Unigene117501_1		Unigene118061_1
	Unigene117539_1		Unigene11818_1
	Unigene117564_1		Unigene11825_1
	Unigene117566_1		Unigene11838_1
	Unigene117597_1		Unigene1183_1
	Unigene117653_1		Unigene11846_1
	Unigene117745_1		Unigene11858_1
	Unigene11795_1		Unigene11944_1
	Unigene11798_1		Unigene11973_1
	Unigene118045_1		Unigene11991_1
	Unigene118061_1		Unigene12036_1
	Unigene11818_1		Unigene12037_1
	Unigene11825_1		Unigene12047_1
	Unigene11838_1		Unigene12049_1
	Unigene1183_1		Unigene12076_1
	Unigene11846_1		Unigene12077_1
	Unigene11858_1		Unigene12185_1
	Unigene11944_1		Unigene12186_1
	Unigene11973_1		Unigene12227_1
	Unigene11991_1		Unigene12243_1
	Unigene12036_1		Unigene1226_1
	Unigene12037_1		Unigene12287_1
	Unigene12047_1		Unigene12362_1
	Unigene12049_1		Unigene12394_1
	Unigene12076_1		Unigene12396_1
	Unigene12077_1		Unigene12397_1
	Unigene12185_1		Unigene12403_1
	Unigene12186_1		Unigene1241_1
	Unigene12227_1		Unigene12443_1
	Unigene12243_1		Unigene12457_1
	Unigene1226_1		Unigene12500_1
	Unigene12287_1		Unigene12583_1
	Unigene12362_1		Unigene12629_1
	Unigene12394_1		Unigene12635_1
	Unigene12396_1		Unigene12656_1
	Unigene12397_1		Unigene1265_1
	Unigene12403_1		Unigene12721_1
	Unigene1241_1		Unigene12726_1
	Unigene12443_1		Unigene12743_1
	Unigene12457_1		Unigene12782_1
	Unigene12482_1		Unigene1281_1
	Unigene12500_1		Unigene12835_1
	Unigene12583_1		Unigene1285_1
	Unigene12629_1		Unigene12869_1
	Unigene12635_1		Unigene12889_1
	Unigene12656_1		Unigene12932_1
	Unigene1265_1		Unigene12943_1
	Unigene12721_1		Unigene12954_1
	Unigene12726_1		Unigene1296_1
	Unigene12743_1		Unigene1297_1
	Unigene12782_1		Unigene12998_1
	Unigene1281_1		Unigene13007_1
	Unigene12835_1		Unigene1302_1
	Unigene1285_1		Unigene13071_1
	Unigene12869_1		Unigene13099_1
	Unigene12889_1		Unigene1316_1
	Unigene12932_1		Unigene13194_1
	Unigene12943_1		Unigene13298_1
	Unigene12954_1		Unigene13300_1
	Unigene1296_1		Unigene13312_1
	Unigene1297_1		Unigene13315_1
	Unigene12998_1		Unigene13388_1
	Unigene13007_1		Unigene13389_1
	Unigene1302_1		Unigene13433_1
	Unigene13071_1		Unigene13445_1
	Unigene13099_1		Unigene1346_1
	Unigene1316_1		Unigene13491_1
	Unigene13194_1		Unigene13504_1
	Unigene13298_1		Unigene13515_1
	Unigene13300_1		Unigene13554_1
	Unigene13312_1		Unigene13559_1
	Unigene13315_1		Unigene13589_1
	Unigene13388_1		Unigene13600_1
	Unigene13389_1		Unigene13631_1
	Unigene13433_1		Unigene13649_1
	Unigene13445_1		Unigene13661_1
	Unigene1346_1		Unigene13855_1
	Unigene13491_1		Unigene13871_1
	Unigene13504_1		Unigene1388_1
	Unigene13515_1		Unigene13890_1
	Unigene13554_1		Unigene138_1
	Unigene13559_1		Unigene13905_1
	Unigene13589_1		Unigene13931_1
	Unigene13600_1		Unigene13964_1
	Unigene13631_1		Unigene13979_1
	Unigene13649_1		Unigene1399_1
	Unigene13659_1		Unigene139_1
	Unigene13661_1		Unigene14062_1
	Unigene13855_1		Unigene14080_1
	Unigene13871_1		Unigene14106_1
	Unigene1388_1		Unigene14121_1
	Unigene13890_1		Unigene14157_1
	Unigene138_1		Unigene14163_1
	Unigene13905_1		Unigene14201_1
	Unigene13931_1		Unigene14283_1
	Unigene13964_1		Unigene14291_1
	Unigene13975_1		Unigene14310_1
	Unigene13979_1		Unigene14325_1
	Unigene13997_1		Unigene14453_1
	Unigene1399_1		Unigene14472_1
	Unigene139_1		Unigene14505_1
	Unigene14062_1		Unigene14538_1
	Unigene14080_1		Unigene14655_1
	Unigene14106_1		Unigene14703_1
	Unigene14121_1		Unigene1499_1
	Unigene14157_1		Unigene15012_1
	Unigene14163_1		Unigene15013_1
	Unigene14201_1		Unigene15014_1
	Unigene14283_1		Unigene15033_1
	Unigene14291_1		Unigene15034_1
	Unigene14310_1		Unigene15038_1
	Unigene14325_1		Unigene15092_1
	Unigene14423_1		Unigene15096_1
	Unigene14453_1		Unigene15138_1
	Unigene14472_1		Unigene15146_1
	Unigene14505_1		Unigene1518_1
	Unigene14538_1		Unigene15246_1
	Unigene14655_1		Unigene15252_1
	Unigene14703_1		Unigene15253_1
	Unigene1499_1		Unigene15274_1
	Unigene15012_1		Unigene15275_1
	Unigene15013_1		Unigene15287_1
	Unigene15014_1		Unigene15314_1
	Unigene15033_1		Unigene15365_1
	Unigene15034_1		Unigene15421_1
	Unigene15038_1		Unigene1546_1
	Unigene15092_1		Unigene15499_1
	Unigene15096_1		Unigene15503_1
	Unigene15138_1		Unigene15509_1
	Unigene15146_1		Unigene15511_1
	Unigene1518_1		Unigene15540_1
	Unigene15246_1		Unigene1555_1
	Unigene15252_1		Unigene15592_1
	Unigene15253_1		Unigene15606_1
	Unigene15274_1		Unigene15634_1
	Unigene15275_1		Unigene15649_1
	Unigene15287_1		Unigene15696_1
	Unigene15314_1		Unigene15701_1
	Unigene15365_1		Unigene15712_1
	Unigene15421_1		Unigene15747_1
	Unigene1546_1		Unigene15750_1
	Unigene15499_1		Unigene15796_1
	Unigene15503_1		Unigene15809_1
	Unigene15509_1		Unigene15837_1
	Unigene15511_1		Unigene15842_1
	Unigene15540_1		Unigene15849_1
	Unigene1555_1		Unigene15857_1
	Unigene15592_1		Unigene15886_1
	Unigene15606_1		Unigene15943_1
	Unigene15634_1		Unigene15982_1
	Unigene15649_1		Unigene1598_1
	Unigene15696_1		Unigene16067_1
	Unigene15701_1		Unigene16078_1
	Unigene15712_1		Unigene16093_1
	Unigene15747_1		Unigene16144_1
	Unigene15750_1		Unigene16157_1
	Unigene15796_1		Unigene16215_1
	Unigene15809_1		Unigene16216_1
	Unigene15837_1		Unigene16238_1
	Unigene15842_1		Unigene16271_1
	Unigene15849_1		Unigene1627_1
	Unigene15857_1		Unigene16324_1
	Unigene15886_1		Unigene16389_1
	Unigene15943_1		Unigene1640_1
	Unigene15982_1		Unigene16437_1
	Unigene1598_1		Unigene16438_1
	Unigene16067_1		Unigene16473_1
	Unigene16078_1		Unigene1647_1
	Unigene16093_1		Unigene16543_1
	Unigene16144_1		Unigene16574_1
	Unigene16157_1		Unigene16576_1
	Unigene16215_1		Unigene16581_1
	Unigene16216_1		Unigene16582_1
	Unigene16238_1		Unigene1658_1
	Unigene16271_1		Unigene16632_1
	Unigene1627_1		Unigene16656_1
	Unigene16324_1		Unigene1666_1
	Unigene16389_1		Unigene16678_1
	Unigene1640_1		Unigene16695_1
	Unigene16437_1		Unigene1669_1
	Unigene16438_1		Unigene16706_1
	Unigene16473_1		Unigene16709_1
	Unigene1647_1		Unigene16730_1
	Unigene16543_1		Unigene16762_1
	Unigene16574_1		Unigene16788_1
	Unigene16576_1		Unigene16811_1
	Unigene16581_1		Unigene16834_1
	Unigene16582_1		Unigene16884_1
	Unigene1658_1		Unigene1688_1
	Unigene16632_1		Unigene16900_1
	Unigene16656_1		Unigene16928_1
	Unigene1666_1		Unigene16933_1
	Unigene16678_1		Unigene16944_1
	Unigene16695_1		Unigene16986_1
	Unigene1669_1		Unigene16987_1
	Unigene16706_1		Unigene17003_1
	Unigene16709_1		Unigene17018_1
	Unigene16730_1		Unigene17041_1
	Unigene16762_1		Unigene17065_1
	Unigene16788_1		Unigene17099_1
	Unigene16811_1		Unigene1711_1
	Unigene16834_1		Unigene17124_1
	Unigene16884_1		Unigene1713_1
	Unigene1688_1		Unigene1716_1
	Unigene16900_1		Unigene17188_1
	Unigene16928_1		Unigene17214_1
	Unigene16933_1		Unigene17220_1
	Unigene16944_1		Unigene17284_1
	Unigene16986_1		Unigene17296_1
	Unigene16987_1		Unigene1730_1
	Unigene17003_1		Unigene17339_1
	Unigene17018_1		Unigene1734_1
	Unigene17041_1		Unigene17364_1
	Unigene17065_1		Unigene17429_1
	Unigene17099_1		Unigene17435_1
	Unigene1711_1		Unigene1743_1
	Unigene17124_1		Unigene17496_1
	Unigene1713_1		Unigene17528_1
	Unigene1716_1		Unigene1754_1
	Unigene17188_1		Unigene17554_1
	Unigene17214_1		Unigene17571_1
	Unigene17220_1		Unigene17599_1
	Unigene17284_1		Unigene17651_1
	Unigene17296_1		Unigene17660_1
	Unigene1730_1		Unigene17666_1
	Unigene17339_1		Unigene17721_1
	Unigene1734_1		Unigene17809_1
	Unigene17364_1		Unigene17813_1
	Unigene17429_1		Unigene17839_1
	Unigene17435_1		Unigene1785_1
	Unigene1743_1		Unigene17894_1
	Unigene17496_1		Unigene17895_1
	Unigene17528_1		Unigene17896_1
	Unigene1754_1		Unigene17897_1
	Unigene17554_1		Unigene1789_1
	Unigene17571_1		Unigene1792_1
	Unigene17599_1		Unigene1797_1
	Unigene17651_1		Unigene18051_1
	Unigene17660_1		Unigene18052_1
	Unigene17666_1		Unigene18077_1
	Unigene17721_1		Unigene18101_1
	Unigene17809_1		Unigene18121_1
	Unigene17813_1		Unigene18128_1
	Unigene17839_1		Unigene18151_1
	Unigene1785_1		Unigene18250_1
	Unigene17894_1		Unigene18271_1
	Unigene17895_1		Unigene18306_1
	Unigene17896_1		Unigene18318_1
	Unigene17897_1		Unigene18319_1
	Unigene1789_1		Unigene18339_1
	Unigene1792_1		Unigene18391_1
	Unigene1797_1		Unigene18445_1
	Unigene18051_1		Unigene18464_1
	Unigene18052_1		Unigene18471_1
	Unigene18077_1		Unigene1847_1
	Unigene18101_1		Unigene18491_1
	Unigene18121_1		Unigene1849_1
	Unigene18128_1		Unigene18501_1
	Unigene18151_1		Unigene18502_1
	Unigene18176_1		Unigene18503_1
	Unigene18177_1		Unigene18504_1
	Unigene18250_1		Unigene18621_1
	Unigene18271_1		Unigene18678_1
	Unigene18306_1		Unigene18712_1
	Unigene18318_1		Unigene18726_1
	Unigene18319_1		Unigene18730_1
	Unigene18339_1		Unigene18762_1
	Unigene18391_1		Unigene18805_1
	Unigene18445_1		Unigene18834_1
	Unigene18464_1		Unigene18840_1
	Unigene18471_1		Unigene18869_1
	Unigene1847_1		Unigene18905_1
	Unigene18491_1		Unigene18927_1
	Unigene1849_1		Unigene18953_1
	Unigene18501_1		Unigene19004_1
	Unigene18502_1		Unigene19009_1
	Unigene18503_1		Unigene19036_1
	Unigene18504_1		Unigene19083_1
	Unigene18621_1		Unigene19104_1
	Unigene18678_1		Unigene19112_1
	Unigene18712_1		Unigene1913_1
	Unigene18726_1		Unigene19187_1
	Unigene18730_1		Unigene19264_1
	Unigene18762_1		Unigene19284_1
	Unigene18805_1		Unigene19332_1
	Unigene18834_1		Unigene19361_1
	Unigene18840_1		Unigene19363_1
	Unigene18869_1		Unigene19364_1
	Unigene18905_1		Unigene19409_1
	Unigene18927_1		Unigene19419_1
	Unigene18953_1		Unigene19432_1
	Unigene19004_1		Unigene19436_1
	Unigene19009_1		Unigene19455_1
	Unigene19036_1		Unigene19510_1
	Unigene19083_1		Unigene19549_1
	Unigene19104_1		Unigene19557_1
	Unigene19112_1		Unigene19581_1
	Unigene1913_1		Unigene19588_1
	Unigene19187_1		Unigene1963_1
	Unigene19264_1		Unigene19651_1
	Unigene19284_1		Unigene19675_1
	Unigene19332_1		Unigene19717_1
	Unigene19361_1		Unigene1972_1
	Unigene19363_1		Unigene19754_1
	Unigene19364_1		Unigene19818_1
	Unigene19409_1		Unigene19846_1
	Unigene19419_1		Unigene20007_1
	Unigene19432_1		Unigene20039_1
	Unigene19436_1		Unigene20046_1
	Unigene19455_1		Unigene20091_1
	Unigene19510_1		Unigene20110_1
	Unigene19549_1		Unigene20113_1
	Unigene19557_1		Unigene20161_1
	Unigene19581_1		Unigene20165_1
	Unigene19588_1		Unigene20168_1
	Unigene19621_1		Unigene20210_1
	Unigene1963_1		Unigene20228_1
	Unigene19651_1		Unigene2024_1
	Unigene19675_1		Unigene20250_1
	Unigene19717_1		Unigene20291_1
	Unigene1972_1		Unigene2035_1
	Unigene19754_1		Unigene20425_1
	Unigene19818_1		Unigene20530_1
	Unigene19846_1		Unigene20536_1
	Unigene20007_1		Unigene20599_1
	Unigene20039_1		Unigene20620_1
	Unigene20046_1		Unigene20689_1
	Unigene20091_1		Unigene20697_1
	Unigene20110_1		Unigene20709_1
	Unigene20113_1		Unigene20726_1
	Unigene20161_1		Unigene20825_1
	Unigene20165_1		Unigene2087_1
	Unigene20168_1		Unigene20884_1
	Unigene20210_1		Unigene20885_1
	Unigene20228_1		Unigene20886_1
	Unigene2024_1		Unigene20887_1
	Unigene20250_1		Unigene2093_1
	Unigene20291_1		Unigene20942_1
	Unigene2035_1		Unigene20979_1
	Unigene20425_1		Unigene20988_1
	Unigene20530_1		Unigene2098_1
	Unigene20536_1		Unigene21086_1
	Unigene20599_1		Unigene2108_1
	Unigene20620_1		Unigene2109_1
	Unigene20689_1		Unigene21163_1
	Unigene20697_1		Unigene21174_1
	Unigene20709_1		Unigene21175_1
	Unigene20718_1		Unigene2119_1
	Unigene20726_1		Unigene21251_1
	Unigene20825_1		Unigene21256_1
	Unigene2087_1		Unigene21279_1
	Unigene20884_1		Unigene21362_1
	Unigene20885_1		Unigene21369_1
	Unigene20886_1		Unigene21370_1
	Unigene20887_1		Unigene21436_1
	Unigene2093_1		Unigene21437_1
	Unigene20942_1		Unigene21449_1
	Unigene20979_1		Unigene21499_1
	Unigene20988_1		Unigene21664_1
	Unigene2098_1		Unigene21772_1
	Unigene21086_1		Unigene21788_1
	Unigene2108_1		Unigene2178_1
	Unigene2109_1		Unigene21871_1
	Unigene21163_1		Unigene21927_1
	Unigene21174_1		Unigene21933_1
	Unigene21175_1		Unigene21947_1
	Unigene2119_1		Unigene21959_1
	Unigene21251_1		Unigene2209_1
	Unigene21256_1		Unigene22112_1
	Unigene21279_1		Unigene22178_1
	Unigene21362_1		Unigene22185_1
	Unigene21369_1		Unigene22257_1
	Unigene21370_1		Unigene2225_1
	Unigene21436_1		Unigene22308_1
	Unigene21437_1		Unigene22310_1
	Unigene21449_1		Unigene22359_1
	Unigene21499_1		Unigene2237_1
	Unigene21664_1		Unigene22400_1
	Unigene21772_1		Unigene22416_1
	Unigene21788_1		Unigene2241_1
	Unigene2178_1		Unigene22486_1
	Unigene21871_1		Unigene22497_1
	Unigene21927_1		Unigene22509_1
	Unigene21933_1		Unigene22523_1
	Unigene21947_1		Unigene22525_1
	Unigene21959_1		Unigene22557_1
	Unigene2209_1		Unigene22662_1
	Unigene22112_1		Unigene2270_1
	Unigene22178_1		Unigene2272_1
	Unigene22185_1		Unigene22766_1
	Unigene22257_1		Unigene22769_1
	Unigene2225_1		Unigene22816_1
	Unigene22308_1		Unigene22820_1
	Unigene22310_1		Unigene22855_1
	Unigene22359_1		Unigene22859_1
	Unigene2237_1		Unigene22866_1
	Unigene22400_1		Unigene22877_1
	Unigene22416_1		Unigene2287_1
	Unigene2241_1		Unigene22933_1
	Unigene22486_1		Unigene22967_1
	Unigene22497_1		Unigene22969_1
	Unigene22509_1		Unigene22972_1
	Unigene22523_1		Unigene22977_1
	Unigene22525_1		Unigene23044_1
	Unigene22557_1		Unigene23073_1
	Unigene22662_1		Unigene23149_1
	Unigene2270_1		Unigene23165_1
	Unigene2272_1		Unigene23169_1
	Unigene22766_1		Unigene23174_1
	Unigene22769_1		Unigene2317_1
	Unigene22816_1		Unigene23194_1
	Unigene22820_1		Unigene23204_1
	Unigene22855_1		Unigene23209_1
	Unigene22859_1		Unigene23226_1
	Unigene22866_1		Unigene23228_1
	Unigene22877_1		Unigene23324_1
	Unigene2287_1		Unigene23327_1
	Unigene22933_1		Unigene2332_1
	Unigene22967_1		Unigene23337_1
	Unigene22969_1		Unigene23394_1
	Unigene22972_1		Unigene23400_1
	Unigene22977_1		Unigene23443_1
	Unigene23016_1		Unigene23555_1
	Unigene23044_1		Unigene23590_1
	Unigene23073_1		Unigene23594_1
	Unigene23149_1		Unigene2364_1
	Unigene23165_1		Unigene23672_1
	Unigene23169_1		Unigene23676_1
	Unigene23174_1		Unigene23774_1
	Unigene2317_1		Unigene23786_1
	Unigene23194_1		Unigene23802_1
	Unigene23204_1		Unigene23838_1
	Unigene23209_1		Unigene23885_1
	Unigene23226_1		Unigene23886_1
	Unigene23228_1		Unigene23897_1
	Unigene23299_1		Unigene23926_1
	Unigene23324_1		Unigene23979_1
	Unigene23327_1		Unigene23998_1
	Unigene2332_1		Unigene24086_1
	Unigene23337_1		Unigene24087_1
	Unigene23394_1		Unigene24093_1
	Unigene23400_1		Unigene24105_1
	Unigene23443_1		Unigene24118_1
	Unigene23555_1		Unigene24120_1
	Unigene23590_1		Unigene24160_1
	Unigene23594_1		Unigene24174_1
	Unigene2364_1		Unigene24180_1
	Unigene23672_1		Unigene24199_1
	Unigene23676_1		Unigene24236_1
	Unigene23774_1		Unigene24312_1
	Unigene23786_1		Unigene24383_1
	Unigene23802_1		Unigene24423_1
	Unigene23838_1		Unigene24424_1
	Unigene23885_1		Unigene24425_1
	Unigene23886_1		Unigene24488_1
	Unigene23897_1		Unigene24548_1
	Unigene23926_1		Unigene24571_1
	Unigene23979_1		Unigene24584_1
	Unigene23998_1		Unigene24590_1
	Unigene24086_1		Unigene245_1
	Unigene24087_1		Unigene24610_1
	Unigene24093_1		Unigene24618_1
	Unigene24105_1		Unigene24653_1
	Unigene24118_1		Unigene24661_1
	Unigene24120_1		Unigene24675_1
	Unigene24160_1		Unigene24683_1
	Unigene24174_1		Unigene24684_1
	Unigene24180_1		Unigene24691_1
	Unigene24199_1		Unigene24694_1
	Unigene24236_1		Unigene24713_1
	Unigene24273_1		Unigene24729_1
	Unigene24312_1		Unigene24737_1
	Unigene24383_1		Unigene24757_1
	Unigene24423_1		Unigene24780_1
	Unigene24424_1		Unigene24814_1
	Unigene24425_1		Unigene24826_1
	Unigene24488_1		Unigene24829_1
	Unigene24492_1		Unigene24868_1
	Unigene24548_1		Unigene24881_1
	Unigene24571_1		Unigene24947_1
	Unigene24584_1		Unigene24948_1
	Unigene24590_1		Unigene24964_1
	Unigene245_1		Unigene24976_1
	Unigene24610_1		Unigene25002_1
	Unigene24618_1		Unigene25069_1
	Unigene24653_1		Unigene25093_1
	Unigene24661_1		Unigene25157_1
	Unigene24675_1		Unigene25212_1
	Unigene24683_1		Unigene25280_1
	Unigene24684_1		Unigene25281_1
	Unigene24691_1		Unigene25342_1
	Unigene24694_1		Unigene25372_1
	Unigene24713_1		Unigene25414_1
	Unigene24729_1		Unigene25434_1
	Unigene24737_1		Unigene25521_1
	Unigene24757_1		Unigene25544_1
	Unigene24780_1		Unigene25601_1
	Unigene24814_1		Unigene25737_1
	Unigene24826_1		Unigene25745_1
	Unigene24829_1		Unigene25750_1
	Unigene24868_1		Unigene25758_1
	Unigene24881_1		Unigene25788_1
	Unigene24947_1		Unigene25857_1
	Unigene24948_1		Unigene25933_1
	Unigene24964_1		Unigene25961_1
	Unigene24976_1		Unigene26089_1
	Unigene25002_1		Unigene2610_1
	Unigene25069_1		Unigene26173_1
	Unigene25093_1		Unigene261_1
	Unigene25157_1		Unigene26226_1
	Unigene25212_1		Unigene26233_1
	Unigene25280_1		Unigene26237_1
	Unigene25281_1		Unigene2623_1
	Unigene25319_1		Unigene26276_1
	Unigene25342_1		Unigene26287_1
	Unigene25372_1		Unigene26297_1
	Unigene25414_1		Unigene26307_1
	Unigene25434_1		Unigene26314_1
	Unigene25521_1		Unigene26334_1
	Unigene25544_1		Unigene26338_1
	Unigene25601_1		Unigene26395_1
	Unigene25737_1		Unigene26422_1
	Unigene25745_1		Unigene26428_1
	Unigene25750_1		Unigene26585_1
	Unigene25758_1		Unigene26592_1
	Unigene25788_1		Unigene26609_1
	Unigene25857_1		Unigene26615_1
	Unigene25933_1		Unigene26623_1
	Unigene25952_1		Unigene26637_1
	Unigene25961_1		Unigene26689_1
	Unigene26089_1		Unigene26693_1
	Unigene2610_1		Unigene26727_1
	Unigene26173_1		Unigene26729_1
	Unigene261_1		Unigene26777_1
	Unigene26226_1		Unigene26901_1
	Unigene26233_1		Unigene26902_1
	Unigene26237_1		Unigene26958_1
	Unigene2623_1		Unigene26986_1
	Unigene26276_1		Unigene26997_1
	Unigene26287_1		Unigene26998_1
	Unigene26297_1		Unigene27105_1
	Unigene26307_1		Unigene27106_1
	Unigene26314_1		Unigene27107_1
	Unigene26334_1		Unigene27137_1
	Unigene26338_1		Unigene27210_1
	Unigene26395_1		Unigene27212_1
	Unigene26422_1		Unigene27260_1
	Unigene26428_1		Unigene27279_1
	Unigene26585_1		Unigene27302_1
	Unigene26592_1		Unigene27303_1
	Unigene26601_1		Unigene27330_1
	Unigene26609_1		Unigene27331_1
	Unigene26615_1		Unigene27336_1
	Unigene26623_1		Unigene27337_1
	Unigene26637_1		Unigene27338_1
	Unigene26689_1		Unigene27397_1
	Unigene26693_1		Unigene27404_1
	Unigene26727_1		Unigene27407_1
	Unigene26729_1		Unigene27417_1
	Unigene26758_1		Unigene2741_1
	Unigene26777_1		Unigene27437_1
	Unigene26901_1		Unigene27447_1
	Unigene26902_1		Unigene27467_1
	Unigene26958_1		Unigene27531_1
	Unigene26986_1		Unigene27537_1
	Unigene26997_1		Unigene27541_1
	Unigene26998_1		Unigene27660_1
	Unigene27105_1		Unigene2767_1
	Unigene27106_1		Unigene27702_1
	Unigene27107_1		Unigene27733_1
	Unigene27112_1		Unigene27747_1
	Unigene27137_1		Unigene27822_1
	Unigene27159_1		Unigene2782_1
	Unigene27210_1		Unigene27848_1
	Unigene27212_1		Unigene27861_1
	Unigene27260_1		Unigene27869_1
	Unigene27279_1		Unigene27910_1
	Unigene27302_1		Unigene27925_1
	Unigene27303_1		Unigene27969_1
	Unigene27330_1		Unigene28010_1
	Unigene27331_1		Unigene28034_1
	Unigene27336_1		Unigene28088_1
	Unigene27337_1		Unigene28092_1
	Unigene27338_1		Unigene2813_1
	Unigene27397_1		Unigene28151_1
	Unigene27404_1		Unigene2816_1
	Unigene27407_1		Unigene28185_1
	Unigene27417_1		Unigene28231_1
	Unigene2741_1		Unigene28255_1
	Unigene27437_1		Unigene28317_1
	Unigene27447_1		Unigene2831_1
	Unigene27467_1		Unigene28346_1
	Unigene27531_1		Unigene28356_1
	Unigene27537_1		Unigene28389_1
	Unigene27539_1		Unigene28399_1
	Unigene27541_1		Unigene2844_1
	Unigene27660_1		Unigene28456_1
	Unigene2767_1		Unigene28530_1
	Unigene27702_1		Unigene28563_1
	Unigene27733_1		Unigene28615_1
	Unigene27747_1		Unigene28635_1
	Unigene27822_1		Unigene28699_1
	Unigene2782_1		Unigene28708_1
	Unigene27848_1		Unigene28719_1
	Unigene27861_1		Unigene28734_1
	Unigene27869_1		Unigene28758_1
	Unigene27910_1		Unigene28799_1
	Unigene27925_1		Unigene28832_1
	Unigene27969_1		Unigene28843_1
	Unigene28010_1		Unigene28869_1
	Unigene28034_1		Unigene28885_1
	Unigene28088_1		Unigene28889_1
	Unigene28092_1		Unigene28963_1
	Unigene2813_1		Unigene28972_1
	Unigene28151_1		Unigene28976_1
	Unigene2816_1		Unigene29047_1
	Unigene28185_1		Unigene29069_1
	Unigene28213_1		Unigene29072_1
	Unigene28231_1		Unigene29085_1
	Unigene28255_1		Unigene2910_1
	Unigene28317_1		Unigene29259_1
	Unigene2831_1		Unigene29422_1
	Unigene28346_1		Unigene29444_1
	Unigene28356_1		Unigene29451_1
	Unigene28389_1		Unigene29514_1
	Unigene28399_1		Unigene29516_1
	Unigene2844_1		Unigene29544_1
	Unigene28456_1		Unigene29581_1
	Unigene28530_1		Unigene29653_1
	Unigene28563_1		Unigene29677_1
	Unigene28615_1		Unigene29692_1
	Unigene28635_1		Unigene29693_1
	Unigene28699_1		Unigene2969_1
	Unigene28708_1		Unigene29714_1
	Unigene28719_1		Unigene29724_1
	Unigene28734_1		Unigene29735_1
	Unigene28758_1		Unigene29736_1
	Unigene28799_1		Unigene29741_1
	Unigene28832_1		Unigene29837_1
	Unigene28843_1		Unigene29879_1
	Unigene28869_1		Unigene29937_1
	Unigene28885_1		Unigene29988_1
	Unigene28889_1		Unigene299_1
	Unigene28963_1		Unigene30002_1
	Unigene28972_1		Unigene30003_1
	Unigene28976_1		Unigene30025_1
	Unigene29047_1		Unigene30042_1
	Unigene29069_1		Unigene30048_1
	Unigene29072_1		Unigene30139_1
	Unigene29085_1		Unigene30144_1
	Unigene2910_1		Unigene30259_1
	Unigene29259_1		Unigene30262_1
	Unigene29422_1		Unigene30307_1
	Unigene29444_1		Unigene30323_1
	Unigene29451_1		Unigene30365_1
	Unigene29514_1		Unigene30393_1
	Unigene29516_1		Unigene30582_1
	Unigene29544_1		Unigene30589_1
	Unigene29581_1		Unigene30609_1
	Unigene29620_1		Unigene3067_1
	Unigene29653_1		Unigene3068_1
	Unigene29677_1		Unigene30696_1
	Unigene29692_1		Unigene30699_1
	Unigene29693_1		Unigene30831_1
	Unigene2969_1		Unigene30891_1
	Unigene29714_1		Unigene30909_1
	Unigene29724_1		Unigene30923_1
	Unigene29735_1		Unigene31066_1
	Unigene29736_1		Unigene31072_1
	Unigene29741_1		Unigene31097_1
	Unigene29837_1		Unigene3109_1
	Unigene29879_1		Unigene31161_1
	Unigene29937_1		Unigene31195_1
	Unigene29988_1		Unigene31254_1
	Unigene299_1		Unigene31349_1
	Unigene30002_1		Unigene31378_1
	Unigene30003_1		Unigene31390_1
	Unigene30025_1		Unigene31394_1
	Unigene30042_1		Unigene3140_1
	Unigene30048_1		Unigene31434_1
	Unigene30139_1		Unigene31443_1
	Unigene30144_1		Unigene3155_1
	Unigene30259_1		Unigene3156_1
	Unigene30262_1		Unigene31582_1
	Unigene30307_1		Unigene31601_1
	Unigene30323_1		Unigene31606_1
	Unigene30365_1		Unigene31637_1
	Unigene30393_1		Unigene31772_1
	Unigene30566_1		Unigene31839_1
	Unigene30567_1		Unigene31870_1
	Unigene30582_1		Unigene31998_1
	Unigene30589_1		Unigene32075_1
	Unigene30609_1		Unigene3212_1
	Unigene3067_1		Unigene32251_1
	Unigene3068_1		Unigene32256_1
	Unigene30696_1		Unigene32276_1
	Unigene30699_1		Unigene32324_1
	Unigene30831_1		Unigene32369_1
	Unigene30891_1		Unigene32386_1
	Unigene30909_1		Unigene32438_1
	Unigene30923_1		Unigene32443_1
	Unigene31066_1		Unigene32459_1
	Unigene31072_1		Unigene32460_1
	Unigene31097_1		Unigene32503_1
	Unigene3109_1		Unigene32506_1
	Unigene31161_1		Unigene32507_1
	Unigene31195_1		Unigene32594_1
	Unigene31254_1		Unigene32607_1
	Unigene31349_1		Unigene32623_1
	Unigene31378_1		Unigene32701_1
	Unigene31390_1		Unigene32717_1
	Unigene31394_1		Unigene32718_1
	Unigene3140_1		Unigene32753_1
	Unigene31434_1		Unigene32779_1
	Unigene31443_1		Unigene32888_1
	Unigene3155_1		Unigene32960_1
	Unigene3156_1		Unigene32961_1
	Unigene31582_1		Unigene32962_1
	Unigene31601_1		Unigene32988_1
	Unigene31606_1		Unigene33006_1
	Unigene31637_1		Unigene33050_1
	Unigene31772_1		Unigene33060_1
	Unigene31839_1		Unigene33081_1
	Unigene31870_1		Unigene33090_1
	Unigene31924_1		Unigene33093_1
	Unigene31998_1		Unigene33112_1
	Unigene32075_1		Unigene33113_1
	Unigene3212_1		Unigene33119_1
	Unigene32251_1		Unigene3313_1
	Unigene32256_1		Unigene33183_1
	Unigene32276_1		Unigene33201_1
	Unigene32324_1		Unigene33202_1
	Unigene32369_1		Unigene33237_1
	Unigene32386_1		Unigene33250_1
	Unigene32438_1		Unigene33271_1
	Unigene32443_1		Unigene33272_1
	Unigene32459_1		Unigene33280_1
	Unigene32460_1		Unigene33291_1
	Unigene32503_1		Unigene33293_1
	Unigene32506_1		Unigene33301_1
	Unigene32507_1		Unigene33302_1
	Unigene32594_1		Unigene33377_1
	Unigene32607_1		Unigene33417_1
	Unigene32623_1		Unigene33427_1
	Unigene32701_1		Unigene33433_1
	Unigene32717_1		Unigene33442_1
	Unigene32718_1		Unigene33491_1
	Unigene32753_1		Unigene33530_1
	Unigene32779_1		Unigene33531_1
	Unigene32888_1		Unigene33575_1
	Unigene32960_1		Unigene33606_1
	Unigene32961_1		Unigene33607_1
	Unigene32962_1		Unigene33626_1
	Unigene32988_1		Unigene33675_1
	Unigene33006_1		Unigene33676_1
	Unigene33050_1		Unigene33686_1
	Unigene33060_1		Unigene33687_1
	Unigene33081_1		Unigene33688_1
	Unigene33090_1		Unigene33700_1
	Unigene33093_1		Unigene33701_1
	Unigene33112_1		Unigene33702_1
	Unigene33113_1		Unigene33734_1
	Unigene33119_1		Unigene33735_1
	Unigene3313_1		Unigene33896_1
	Unigene33183_1		Unigene3397_1
	Unigene33201_1		Unigene33992_1
	Unigene33202_1		Unigene34011_1
	Unigene33237_1		Unigene34087_1
	Unigene33250_1		Unigene34088_1
	Unigene33271_1		Unigene34136_1
	Unigene33272_1		Unigene34169_1
	Unigene33280_1		Unigene34256_1
	Unigene33291_1		Unigene34262_1
	Unigene33293_1		Unigene34267_1
	Unigene33301_1		Unigene34283_1
	Unigene33302_1		Unigene34318_1
	Unigene33377_1		Unigene34333_1
	Unigene33417_1		Unigene34334_1
	Unigene33427_1		Unigene34335_1
	Unigene33433_1		Unigene34365_1
	Unigene33442_1		Unigene34366_1
	Unigene33491_1		Unigene34373_1
	Unigene33530_1		Unigene34384_1
	Unigene33531_1		Unigene34452_1
	Unigene33575_1		Unigene34473_1
	Unigene33606_1		Unigene344_1
	Unigene33607_1		Unigene34513_1
	Unigene33626_1		Unigene34521_1
	Unigene33675_1		Unigene34522_1
	Unigene33676_1		Unigene34571_1
	Unigene33686_1		Unigene34579_1
	Unigene33687_1		Unigene34584_1
	Unigene33688_1		Unigene34595_1
	Unigene33700_1		Unigene34605_1
	Unigene33701_1		Unigene34656_1
	Unigene33702_1		Unigene3473_1
	Unigene33734_1		Unigene34770_1
	Unigene33735_1		Unigene34826_1
	Unigene33895_1		Unigene34855_1
	Unigene33896_1		Unigene34866_1
	Unigene3397_1		Unigene34905_1
	Unigene33992_1		Unigene34953_1
	Unigene34011_1		Unigene34955_1
	Unigene34087_1		Unigene34957_1
	Unigene34088_1		Unigene34958_1
	Unigene34136_1		Unigene34971_1
	Unigene34169_1		Unigene35069_1
	Unigene34256_1		Unigene35080_1
	Unigene34262_1		Unigene35088_1
	Unigene34267_1		Unigene35089_1
	Unigene34283_1		Unigene35090_1
	Unigene34318_1		Unigene35163_1
	Unigene34333_1		Unigene35220_1
	Unigene34334_1		Unigene35305_1
	Unigene34335_1		Unigene35314_1
	Unigene34365_1		Unigene35361_1
	Unigene34366_1		Unigene35396_1
	Unigene34373_1		Unigene3555_1
	Unigene34384_1		Unigene35586_1
	Unigene34452_1		Unigene35610_1
	Unigene34473_1		Unigene35643_1
	Unigene344_1		Unigene35667_1
	Unigene34513_1		Unigene3567_1
	Unigene34521_1		Unigene35694_1
	Unigene34522_1		Unigene35786_1
	Unigene34571_1		Unigene35799_1
	Unigene34579_1		Unigene35800_1
	Unigene34584_1		Unigene35_1
	Unigene34595_1		Unigene36007_1
	Unigene34605_1		Unigene3601_1
	Unigene34656_1		Unigene36047_1
	Unigene3473_1		Unigene36084_1
	Unigene34770_1		Unigene36089_1
	Unigene34826_1		Unigene36103_1
	Unigene34855_1		Unigene36186_1
	Unigene34866_1		Unigene36231_1
	Unigene34905_1		Unigene36236_1
	Unigene34953_1		Unigene36264_1
	Unigene34955_1		Unigene36330_1
	Unigene34957_1		Unigene36357_1
	Unigene34958_1		Unigene36376_1
	Unigene34971_1		Unigene3640_1
	Unigene35069_1		Unigene3641_1
	Unigene35080_1		Unigene36522_1
	Unigene35088_1		Unigene36586_1
	Unigene35089_1		Unigene36587_1
	Unigene35090_1		Unigene36603_1
	Unigene35163_1		Unigene3664_1
	Unigene35220_1		Unigene36716_1
	Unigene35305_1		Unigene36717_1
	Unigene35314_1		Unigene3674_1
	Unigene35361_1		Unigene36754_1
	Unigene35396_1		Unigene36788_1
	Unigene3555_1		Unigene36803_1
	Unigene35586_1		Unigene36866_1
	Unigene35610_1		Unigene36876_1
	Unigene35643_1		Unigene36882_1
	Unigene35667_1		Unigene36905_1
	Unigene3567_1		Unigene36928_1
	Unigene35694_1		Unigene36959_1
	Unigene35786_1		Unigene3697_1
	Unigene35799_1		Unigene36_1
	Unigene35800_1		Unigene37097_1
	Unigene35_1		Unigene37120_1
	Unigene36007_1		Unigene37137_1
	Unigene3601_1		Unigene37138_1
	Unigene36047_1		Unigene37195_1
	Unigene36084_1		Unigene37236_1
	Unigene36089_1		Unigene37250_1
	Unigene36103_1		Unigene37392_1
	Unigene36186_1		Unigene37409_1
	Unigene36231_1		Unigene37426_1
	Unigene36236_1		Unigene37434_1
	Unigene36264_1		Unigene37531_1
	Unigene36330_1		Unigene37539_1
	Unigene36357_1		Unigene3756_1
	Unigene36376_1		Unigene37571_1
	Unigene3640_1		Unigene37661_1
	Unigene3641_1		Unigene37665_1
	Unigene36522_1		Unigene37679_1
	Unigene36586_1		Unigene37706_1
	Unigene36587_1		Unigene37744_1
	Unigene36603_1		Unigene37751_1
	Unigene36604_1		Unigene37764_1
	Unigene3664_1		Unigene37810_1
	Unigene36716_1		Unigene37821_1
	Unigene36717_1		Unigene37890_1
	Unigene3674_1		Unigene37963_1
	Unigene36754_1		Unigene3796_1
	Unigene36788_1		Unigene38026_1
	Unigene36803_1		Unigene3804_1
	Unigene36866_1		Unigene38086_1
	Unigene36876_1		Unigene38093_1
	Unigene36882_1		Unigene38098_1
	Unigene36905_1		Unigene38099_1
	Unigene36928_1		Unigene3809_1
	Unigene36959_1		Unigene38123_1
	Unigene3697_1		Unigene38288_1
	Unigene36_1		Unigene38294_1
	Unigene37097_1		Unigene38330_1
	Unigene37120_1		Unigene38331_1
	Unigene37137_1		Unigene38341_1
	Unigene37138_1		Unigene38374_1
	Unigene37195_1		Unigene38459_1
	Unigene37236_1		Unigene38460_1
	Unigene37250_1		Unigene38636_1
	Unigene37392_1		Unigene38689_1
	Unigene37409_1		Unigene38690_1
	Unigene37426_1		Unigene3869_1
	Unigene37434_1		Unigene38729_1
	Unigene37531_1		Unigene38790_1
	Unigene37539_1		Unigene38933_1
	Unigene3756_1		Unigene38936_1
	Unigene37571_1		Unigene38989_1
	Unigene37661_1		Unigene39002_1
	Unigene37665_1		Unigene39046_1
	Unigene37679_1		Unigene39050_1
	Unigene37706_1		Unigene39068_1
	Unigene37744_1		Unigene39117_1
	Unigene37751_1		Unigene39174_1
	Unigene37764_1		Unigene39175_1
	Unigene37810_1		Unigene39176_1
	Unigene37821_1		Unigene39218_1
	Unigene37890_1		Unigene39219_1
	Unigene378_1		Unigene39233_1
	Unigene37963_1		Unigene39244_1
	Unigene3796_1		Unigene39245_1
	Unigene38026_1		Unigene3924_1
	Unigene3804_1		Unigene39326_1
	Unigene38086_1		Unigene39369_1
	Unigene38093_1		Unigene39410_1
	Unigene38098_1		Unigene39411_1
	Unigene38099_1		Unigene39513_1
	Unigene3809_1		Unigene39514_1
	Unigene38123_1		Unigene39530_1
	Unigene38288_1		Unigene39531_1
	Unigene38294_1		Unigene39688_1
	Unigene38330_1		Unigene39759_1
	Unigene38331_1		Unigene39762_1
	Unigene38341_1		Unigene39771_1
	Unigene38374_1		Unigene39772_1
	Unigene38459_1		Unigene39773_1
	Unigene38460_1		Unigene39794_1
	Unigene38636_1		Unigene39842_1
	Unigene38689_1		Unigene39856_1
	Unigene38690_1		Unigene39857_1
	Unigene3869_1		Unigene39945_1
	Unigene38729_1		Unigene39946_1
	Unigene38790_1		Unigene39947_1
	Unigene38933_1		Unigene39948_1
	Unigene38936_1		Unigene39984_1
	Unigene38989_1		Unigene3_1
	Unigene39002_1		Unigene40029_1
	Unigene39046_1		Unigene40109_1
[truncated: 1,800 more rows]

## Sheet: Sheet3
#	Pathway	Count (37993)	Pathway ID
1	Metabolic pathways	9596	ko01100
2	Biosynthesis of secondary metabolites	4815	ko01110
3	Spliceosome	3355	ko03040
4	Plant-pathogen interaction	3216	ko04626
5	Ribosome	2275	ko03010
6	Purine metabolism	1840	ko00230
7	Protein processing in endoplasmic reticulum	1730	ko04141
8	Pyrimidine metabolism	1708	ko00240
9	RNA polymerase	1406	ko03020
10	Cysteine and methionine metabolism	1250	ko00270
11	Phenylpropanoid biosynthesis	1208	ko00940
12	Starch and sucrose metabolism	954	ko00500
13	Glycolysis / Gluconeogenesis	726	ko00010
14	RNA degradation	718	ko03018
15	Amino sugar and nucleotide sugar metabolism	710	ko00520
16	Oxidative phosphorylation	708	ko00190
17	Ubiquitin mediated proteolysis	658	ko04120
18	Endocytosis	649	ko04144
19	Phenylalanine metabolism	640	ko00360
20	Limonene and pinene degradation	585	ko00903
21	Stilbenoid, diarylheptanoid and gingerol biosynthesis	584	ko00945
22	Phagosome	547	ko04145
23	Pyruvate metabolism	546	ko00620
24	Flavonoid biosynthesis	518	ko00941
25	Peroxisome	486	ko04146
26	Tryptophan metabolism	464	ko00380
27	Nucleotide excision repair	419	ko03420
28	Fatty acid metabolism	407	ko00071
29	Citrate cycle (TCA cycle)	404	ko00020
30	Glutathione metabolism	382	ko00480
31	Glycerophospholipid metabolism	348	ko00564
32	Propanoate metabolism	342	ko00640
33	Cyanoamino acid metabolism	320	ko00460
34	Zeatin biosynthesis	318	ko00908
35	Phosphatidylinositol signaling system	318	ko04070
36	alpha-Linolenic acid metabolism	317	ko00592
37	Arginine and proline metabolism	317	ko00330
38	Nitrogen metabolism	298	ko00910
39	Carbon fixation in photosynthetic organisms	294	ko00710
40	Valine, leucine and isoleucine degradation	291	ko00280
41	Glycerolipid metabolism	288	ko00561
42	Aminoacyl-tRNA biosynthesis	283	ko00970
43	Galactose metabolism	281	ko00052
44	Proteasome	271	ko03050
45	ABC transporters	264	ko02010
46	Basal transcription factors	263	ko03022
47	Alanine, aspartate and glutamate metabolism	260	ko00250
48	Inositol phosphate metabolism	259	ko00562
49	Fructose and mannose metabolism	254	ko00051
50	Carotenoid biosynthesis	253	ko00906
51	Biosynthesis of unsaturated fatty acids	251	ko01040
52	Ascorbate and aldarate metabolism	250	ko00053
53	Benzoxazinoid biosynthesis	243	ko00402
54	Lysine degradation	237	ko00310
55	Circadian rhythm - plant	235	ko04712
56	DNA replication	231	ko03030
57	Tyrosine metabolism	231	ko00350
58	Butanoate metabolism	228	ko00650
59	Glycine, serine and threonine metabolism	227	ko00260
60	Base excision repair	224	ko03410
61	Linoleic acid metabolism	223	ko00591
62	Glyoxylate and dicarboxylate metabolism	215	ko00630
63	Pentose and glucuronate interconversions	195	ko00040
64	Protein export	193	ko03060
65	beta-Alanine metabolism	191	ko00410
66	Pentose phosphate pathway	189	ko00030
67	Porphyrin and chlorophyll metabolism	188	ko00860
68	Selenoamino acid metabolism	185	ko00450
69	Homologous recombination	179	ko03440
70	Mismatch repair	171	ko03430
71	Flavone and flavonol biosynthesis	171	ko00944
72	Ether lipid metabolism	165	ko00565
73	Fatty acid biosynthesis	163	ko00061
74	Ubiquinone and other terpenoid-quinone biosynthesis	162	ko00130
75	Diterpenoid biosynthesis	162	ko00904
76	Valine, leucine and isoleucine biosynthesis	158	ko00290
77	Photosynthesis	157	ko00195
78	Glucosinolate biosynthesis	155	ko00966
79	Histidine metabolism	150	ko00340
80	Natural killer cell mediated cytotoxicity	148	ko04650
81	Terpenoid backbone biosynthesis	147	ko00900
82	Steroid biosynthesis	136	ko00100
83	Phenylalanine, tyrosine and tryptophan biosynthesis	134	ko00400
84	N-Glycan biosynthesis	133	ko00510
85	Regulation of autophagy	121	ko04140
86	Sphingolipid metabolism	117	ko00600
87	SNARE interactions in vesicular transport	106	ko04130
88	Sulfur metabolism	105	ko00920
89	Tropane, piperidine and pyridine alkaloid biosynthesis	89	ko00960
90	Isoquinoline alkaloid biosynthesis	82	ko00950
91	Other glycan degradation	79	ko00511
92	Pantothenate and CoA biosynthesis	72	ko00770
93	One carbon pool by folate	68	ko00670
94	Photosynthesis - antenna proteins	61	ko00196
95	Glycosylphosphatidylinositol(GPI)-anchor biosynthesis	58	ko00563
96	Arachidonic acid metabolism	55	ko00590
97	Non-homologous end-joining	50	ko03450
98	Glycosaminoglycan degradation	49	ko00531
99	Caffeine metabolism	48	ko00232
100	Indole alkaloid biosynthesis	47	ko00901
101	Synthesis and degradation of ketone bodies	46	ko00072
102	Lysine biosynthesis	41	ko00300
103	Nicotinate and nicotinamide metabolism	40	ko00760
104	Riboflavin metabolism	40	ko00740
105	Glycosphingolipid biosynthesis - globo series	39	ko00603
106	Brassinosteroid biosynthesis	38	ko00905
107	Folate biosynthesis	34	ko00790
108	Thiamine metabolism	34	ko00730
109	Glycosphingolipid biosynthesis - ganglio series	33	ko00604
110	Taurine and hypotaurine metabolism	28	ko00430
111	Vitamin B6 metabolism	28	ko00750
112	Polyketide sugar unit biosynthesis	20	ko00523
113	C5-Branched dibasic acid metabolism	20	ko00660
114	Betalain biosynthesis	19	ko00965
115	Anthocyanin biosynthesis	18	ko00942
116	Lipoic acid metabolism	13	ko00785
117	Monoterpenoid biosynthesis	13	ko00902
118	Fatty acid elongation in mitochondria	12	ko00062
119	Biotin metabolism	12	ko00780
