# Supplementary material for: De novo assembly and characterization of the root transcriptome of Aegilops variabilis during an interaction with the cereal cyst nematode
Source: BMC Genomics. 2012 Apr 11;13:133. doi: 10.1186/1471-2164-13-133 (PMC3439707; doi:10.1186/1471-2164-13-133)
Supplement: Additional file 3 — KEGG pathway mapping. [file 1471-2164-13-133-S3.xlsx]

## Sheet: Total V unigenes & COG terms
Additional File 3 Defending unigenes from COG alignment
Gene	Protein-or-Domain	E-Value	COG-ID	Function-Description	Code	Functional-Categories;
Unigene24875_1	SPCC663.03	7e-81	COG1132	ABC-type multidrug transport system, ATPase and permease components	V	Defense mechanisms ;
Unigene25025_1	SPCC4B3.13	2e-14	COG0534	Na+-driven multidrug efflux pump	V	Defense mechanisms ;
Unigene25071_1	DRA0266	2e-06	COG1401	GTPase subunit of restriction endonuclease	V	Defense mechanisms ;
Unigene25141_1	YDR135c	3e-16	COG1132	ABC-type multidrug transport system, ATPase and permease components	V	Defense mechanisms ;
Unigene25162_1	CC3420	4e-06	COG1132	ABC-type multidrug transport system, ATPase and permease components	V	Defense mechanisms ;
Unigene25325_1	DRA0266	3e-06	COG1401	GTPase subunit of restriction endonuclease	V	Defense mechanisms ;
Unigene25386_1	SPCC4B3.13	9e-23	COG0534	Na+-driven multidrug efflux pump	V	Defense mechanisms ;
Unigene25597_1	BH0452	2e-08	COG4403	Lantibiotic modifying enzyme	V	Defense mechanisms ;
Unigene25964_1	BMEI0323	3e-84	COG1132	ABC-type multidrug transport system, ATPase and permease components	V	Defense mechanisms ;
Unigene26167_1	SPBC359.05	8e-28	COG1132	ABC-type multidrug transport system, ATPase and permease components	V	Defense mechanisms ;
Unigene26245_1	SPAC3F10.11c	2e-39	COG1132	ABC-type multidrug transport system, ATPase and permease components	V	Defense mechanisms ;
Unigene26457_1	SPBC359.05	2e-11	COG1132	ABC-type multidrug transport system, ATPase and permease components	V	Defense mechanisms ;
Unigene26745_1	DRA0266	7e-06	COG1401	GTPase subunit of restriction endonuclease	V	Defense mechanisms ;
Unigene26828_1	DR0009	2e-06	COG2720	Uncharacterized vancomycin resistance protein	V	Defense mechanisms ;
Unigene26923_1	CC3420	1e-06	COG1132	ABC-type multidrug transport system, ATPase and permease components	V	Defense mechanisms ;
Unigene26941_1	DR0009	2e-06	COG2720	Uncharacterized vancomycin resistance protein	V	Defense mechanisms ;
Unigene27581_1	SPBC9B6.09c	4e-59	COG1132	ABC-type multidrug transport system, ATPase and permease components	V	Defense mechanisms ;
Unigene28102_1	DRA0266	8e-07	COG1401	GTPase subunit of restriction endonuclease	V	Defense mechanisms ;
Unigene28469_1	YDR135c	7e-24	COG1132	ABC-type multidrug transport system, ATPase and permease components	V	Defense mechanisms ;
Unigene28469_1	alr1614	7e-11	COG2274	ABC-type bacteriocin/lantibiotic exporters, contain an N-terminal double-glycine peptidase domain	V	Defense mechanisms ;
Unigene28618_1	SPCC663.03	8e-16	COG1132	ABC-type multidrug transport system, ATPase and permease components	V	Defense mechanisms ;
Unigene28690_1	DRA0266	3e-09	COG1401	GTPase subunit of restriction endonuclease	V	Defense mechanisms ;
Unigene28762_1	DRA0266	3e-06	COG1401	GTPase subunit of restriction endonuclease	V	Defense mechanisms ;
Unigene29124_1	YCR011c_2	1e-31	COG1131	ABC-type multidrug transport system, ATPase component	V	Defense mechanisms ;
Unigene29391_1	CC3420	6e-07	COG1132	ABC-type multidrug transport system, ATPase and permease components	V	Defense mechanisms ;
Unigene29391_1	DRA0266	9e-06	COG1401	GTPase subunit of restriction endonuclease	V	Defense mechanisms ;
Unigene29470_1	DRA0266	4e-08	COG1401	GTPase subunit of restriction endonuclease	V	Defense mechanisms ;
Unigene29470_1	DR0009	8e-07	COG2720	Uncharacterized vancomycin resistance protein	V	Defense mechanisms ;
Unigene29538_1	SPCC663.03	2e-12	COG1132	ABC-type multidrug transport system, ATPase and permease components	V	Defense mechanisms ;
Unigene30132_1	DRA0266	8e-06	COG1401	GTPase subunit of restriction endonuclease	V	Defense mechanisms ;
Unigene30498_1	SPCC4B3.13	6e-25	COG0534	Na+-driven multidrug efflux pump	V	Defense mechanisms ;
Unigene30700_1	SPBC359.05	3e-49	COG1132	ABC-type multidrug transport system, ATPase and permease components	V	Defense mechanisms ;
Unigene30865_1	SPCC4B3.13	1e-06	COG0534	Na+-driven multidrug efflux pump	V	Defense mechanisms ;
Unigene31143_1	MJ0796	2e-07	COG1136	ABC-type antimicrobial peptide transport system, ATPase component	V	Defense mechanisms ;
Unigene31146_1	lin0829	1e-11	COG1132	ABC-type multidrug transport system, ATPase and permease components	V	Defense mechanisms ;
Unigene31299_1	YDR406w_3	7e-16	COG1131	ABC-type multidrug transport system, ATPase component	V	Defense mechanisms ;
Unigene31300_1	YDR406w_3	1e-16	COG1131	ABC-type multidrug transport system, ATPase component	V	Defense mechanisms ;
Unigene31895_1	SPCC663.03	3e-10	COG1132	ABC-type multidrug transport system, ATPase and permease components	V	Defense mechanisms ;
Unigene31895_1	alr1201	2e-06	COG2274	ABC-type bacteriocin/lantibiotic exporters, contain an N-terminal double-glycine peptidase domain	V	Defense mechanisms ;
Unigene31908_1	SPAC11D3.06	2e-08	COG0534	Na+-driven multidrug efflux pump	V	Defense mechanisms ;
Unigene32481_1	YDR406w_3	8e-58	COG1131	ABC-type multidrug transport system, ATPase component	V	Defense mechanisms ;
Unigene32481_1	YDR406w_2	6e-16	COG0842	ABC-type multidrug transport system, permease component	V	Defense mechanisms ;
Unigene32685_1	YDR135c	4e-11	COG1132	ABC-type multidrug transport system, ATPase and permease components	V	Defense mechanisms ;
Unigene32823_1	SPAC3F10.11c	1e-28	COG1132	ABC-type multidrug transport system, ATPase and permease components	V	Defense mechanisms ;
Unigene32835_1	PAB1923	7e-38	COG1131	ABC-type multidrug transport system, ATPase component	V	Defense mechanisms ;
Unigene32867_1	SPBC359.05	4e-37	COG1132	ABC-type multidrug transport system, ATPase and permease components	V	Defense mechanisms ;
Unigene32947_1	YDR135c	4e-12	COG1132	ABC-type multidrug transport system, ATPase and permease components	V	Defense mechanisms ;
Unigene32948_1	YDR135c	1e-12	COG1132	ABC-type multidrug transport system, ATPase and permease components	V	Defense mechanisms ;
Unigene33100_1	ECU03g0390_1	8e-08	COG1131	ABC-type multidrug transport system, ATPase component	V	Defense mechanisms ;
Unigene33118_1	YDR135c	8e-22	COG1132	ABC-type multidrug transport system, ATPase and permease components	V	Defense mechanisms ;
Unigene33255_1	YDR011w_3	1e-12	COG1131	ABC-type multidrug transport system, ATPase component	V	Defense mechanisms ;
Unigene33448_1	YDR135c	3e-10	COG1132	ABC-type multidrug transport system, ATPase and permease components	V	Defense mechanisms ;
Unigene33481_1	YDR135c	4e-60	COG1132	ABC-type multidrug transport system, ATPase and permease components	V	Defense mechanisms ;
Unigene33600_1	SPCC4B3.13	2e-33	COG0534	Na+-driven multidrug efflux pump	V	Defense mechanisms ;
Unigene33658_1	CC3420	2e-07	COG1132	ABC-type multidrug transport system, ATPase and permease components	V	Defense mechanisms ;
Unigene34007_1	DRA0266	7e-06	COG1401	GTPase subunit of restriction endonuclease	V	Defense mechanisms ;
Unigene34712_1	XF2582	1e-08	COG1132	ABC-type multidrug transport system, ATPase and permease components	V	Defense mechanisms ;
Unigene34712_1	VC1568	5e-08	COG1136	ABC-type antimicrobial peptide transport system, ATPase component	V	Defense mechanisms ;
Unigene34807_1	Rv2836c	1e-13	COG0534	Na+-driven multidrug efflux pump	V	Defense mechanisms ;
Unigene35172_1	CAC2393	2e-13	COG1132	ABC-type multidrug transport system, ATPase and permease components	V	Defense mechanisms ;
Unigene35172_1	alr1614	4e-11	COG2274	ABC-type bacteriocin/lantibiotic exporters, contain an N-terminal double-glycine peptidase domain	V	Defense mechanisms ;
Unigene36112_1	CC3420	4e-07	COG1132	ABC-type multidrug transport system, ATPase and permease components	V	Defense mechanisms ;
Unigene36151_1	SPCC663.03	8e-47	COG1132	ABC-type multidrug transport system, ATPase and permease components	V	Defense mechanisms ;
Unigene36487_1	SPCC663.03	4e-66	COG1132	ABC-type multidrug transport system, ATPase and permease components	V	Defense mechanisms ;
Unigene36527_1	all0640	1e-67	COG1132	ABC-type multidrug transport system, ATPase and permease components	V	Defense mechanisms ;
Unigene37071_1	YDR135c	4e-62	COG1132	ABC-type multidrug transport system, ATPase and permease components	V	Defense mechanisms ;
Unigene37071_1	YPO2252	4e-15	COG2274	ABC-type bacteriocin/lantibiotic exporters, contain an N-terminal double-glycine peptidase domain	V	Defense mechanisms ;
Unigene37410_1	DRA0266	1e-06	COG1401	GTPase subunit of restriction endonuclease	V	Defense mechanisms ;
Unigene37451_1	CC1568	2e-12	COG1680	Beta-lactamase class C and other penicillin binding proteins	V	Defense mechanisms ;
Unigene38334_1	YCR011c_2	5e-09	COG1131	ABC-type multidrug transport system, ATPase component	V	Defense mechanisms ;
Unigene38414_1	DRA0266	7e-06	COG1401	GTPase subunit of restriction endonuclease	V	Defense mechanisms ;
Unigene38976_1	CC0305	8e-36	COG1132	ABC-type multidrug transport system, ATPase and permease components	V	Defense mechanisms ;
Unigene39129_1	DR0009	2e-09	COG2720	Uncharacterized vancomycin resistance protein	V	Defense mechanisms ;
Unigene39449_1	YCR011c_2	5e-19	COG1131	ABC-type multidrug transport system, ATPase component	V	Defense mechanisms ;
Unigene39449_1	CC2091	2e-10	COG1136	ABC-type antimicrobial peptide transport system, ATPase component	V	Defense mechanisms ;
Unigene39483_1	YGR281w	1e-23	COG1132	ABC-type multidrug transport system, ATPase and permease components	V	Defense mechanisms ;
Unigene39484_1	SPAC3F10.11c	7e-66	COG1132	ABC-type multidrug transport system, ATPase and permease components	V	Defense mechanisms ;
Unigene39620_1	DR0009	6e-06	COG2720	Uncharacterized vancomycin resistance protein	V	Defense mechanisms ;
Unigene39621_1	DR0009	7e-06	COG2720	Uncharacterized vancomycin resistance protein	V	Defense mechanisms ;
Unigene39767_1	YDR135c	2e-76	COG1132	ABC-type multidrug transport system, ATPase and permease components	V	Defense mechanisms ;
Unigene40124_1	CAC0169	1e-09	COG1131	ABC-type multidrug transport system, ATPase component	V	Defense mechanisms ;
Unigene40139_1	CAP0073	5e-06	COG2274	ABC-type bacteriocin/lantibiotic exporters, contain an N-terminal double-glycine peptidase domain	V	Defense mechanisms ;
Unigene40139_1	lin0616	6e-06	COG1132	ABC-type multidrug transport system, ATPase and permease components	V	Defense mechanisms ;
Unigene40139_1	alr1619	8e-06	COG1131	ABC-type multidrug transport system, ATPase component	V	Defense mechanisms ;
Unigene40732_1	DR0009	1e-07	COG2720	Uncharacterized vancomycin resistance protein	V	Defense mechanisms ;
Unigene40734_1	DR0009	1e-06	COG2720	Uncharacterized vancomycin resistance protein	V	Defense mechanisms ;
Unigene40949_1	YDR406w_2	1e-11	COG0842	ABC-type multidrug transport system, permease component	V	Defense mechanisms ;
Unigene41223_1	SPCC663.03	3e-15	COG1132	ABC-type multidrug transport system, ATPase and permease components	V	Defense mechanisms ;
Unigene41223_1	CAP0073	4e-09	COG2274	ABC-type bacteriocin/lantibiotic exporters, contain an N-terminal double-glycine peptidase domain	V	Defense mechanisms ;
Unigene41404_1	lin1691	1e-09	COG1132	ABC-type multidrug transport system, ATPase and permease components	V	Defense mechanisms ;
Unigene41404_1	XF2397	1e-08	COG2274	ABC-type bacteriocin/lantibiotic exporters, contain an N-terminal double-glycine peptidase domain	V	Defense mechanisms ;
Unigene41584_1	SPCC663.03	1e-12	COG1132	ABC-type multidrug transport system, ATPase and permease components	V	Defense mechanisms ;
Unigene41949_1	DRA0266	7e-07	COG1401	GTPase subunit of restriction endonuclease	V	Defense mechanisms ;
Unigene41987_1	SPCC4B3.13	3e-15	COG0534	Na+-driven multidrug efflux pump	V	Defense mechanisms ;
Unigene42437_1	SPCC663.03	5e-72	COG1132	ABC-type multidrug transport system, ATPase and permease components	V	Defense mechanisms ;
Unigene42437_1	all2676	1e-54	COG2274	ABC-type bacteriocin/lantibiotic exporters, contain an N-terminal double-glycine peptidase domain	V	Defense mechanisms ;
Unigene42535_1	SPBC359.05	2e-46	COG1132	ABC-type multidrug transport system, ATPase and permease components	V	Defense mechanisms ;
Unigene42535_1	all7315	2e-27	COG2274	ABC-type bacteriocin/lantibiotic exporters, contain an N-terminal double-glycine peptidase domain	V	Defense mechanisms ;
Unigene42768_1	mll0815	1e-19	COG1132	ABC-type multidrug transport system, ATPase and permease components	V	Defense mechanisms ;
Unigene43043_1	SPCC4B3.13	1e-15	COG0534	Na+-driven multidrug efflux pump	V	Defense mechanisms ;
Unigene43044_1	SPCC4B3.13	1e-15	COG0534	Na+-driven multidrug efflux pump	V	Defense mechanisms ;
Unigene43498_1	CC3420	1e-06	COG1132	ABC-type multidrug transport system, ATPase and permease components	V	Defense mechanisms ;
Unigene43662_1	SPAC323.07c	1e-11	COG0534	Na+-driven multidrug efflux pump	V	Defense mechanisms ;
Unigene43796_1	SPCC18B5.01c_2	3e-44	COG1131	ABC-type multidrug transport system, ATPase component	V	Defense mechanisms ;
Unigene43805_1	CC3420	5e-08	COG1132	ABC-type multidrug transport system, ATPase and permease components	V	Defense mechanisms ;
Unigene43872_1	SPAC323.07c	2e-09	COG0534	Na+-driven multidrug efflux pump	V	Defense mechanisms ;
Unigene44347_1	PAE0269	9e-08	COG1131	ABC-type multidrug transport system, ATPase component	V	Defense mechanisms ;
Unigene44350_1	SPAC323.07c	1e-12	COG0534	Na+-driven multidrug efflux pump	V	Defense mechanisms ;
Unigene44751_1	MJ0709	3e-10	COG0534	Na+-driven multidrug efflux pump	V	Defense mechanisms ;
Unigene44947_1	CC3420	9e-06	COG1132	ABC-type multidrug transport system, ATPase and permease components	V	Defense mechanisms ;
Unigene44955_1	lin0924	3e-17	COG1131	ABC-type multidrug transport system, ATPase component	V	Defense mechanisms ;
Unigene45018_1	CC3420	3e-06	COG1132	ABC-type multidrug transport system, ATPase and permease components	V	Defense mechanisms ;
Unigene45022_1	CC3420	3e-06	COG1132	ABC-type multidrug transport system, ATPase and permease components	V	Defense mechanisms ;
Unigene45929_1	DR1533	1e-24	COG3440	Predicted restriction endonuclease	V	Defense mechanisms ;
Unigene45975_1	YCR011c_2	4e-33	COG1131	ABC-type multidrug transport system, ATPase component	V	Defense mechanisms ;
Unigene45975_1	STM0942_1	8e-15	COG1136	ABC-type antimicrobial peptide transport system, ATPase component	V	Defense mechanisms ;
Unigene46030_1	DR0009	6e-07	COG2720	Uncharacterized vancomycin resistance protein	V	Defense mechanisms ;
Unigene46094_1	CC0255	2e-29	COG1680	Beta-lactamase class C and other penicillin binding proteins	V	Defense mechanisms ;
Unigene46195_1	DRA0266	4e-07	COG1401	GTPase subunit of restriction endonuclease	V	Defense mechanisms ;
Unigene46217_1	CC3420	3e-06	COG1132	ABC-type multidrug transport system, ATPase and permease components	V	Defense mechanisms ;
Unigene46508_1	YCR011c_2	1e-20	COG1131	ABC-type multidrug transport system, ATPase component	V	Defense mechanisms ;
Unigene46828_1	YDR135c	7e-31	COG1132	ABC-type multidrug transport system, ATPase and permease components	V	Defense mechanisms ;
Unigene46828_1	XF2397	1e-18	COG2274	ABC-type bacteriocin/lantibiotic exporters, contain an N-terminal double-glycine peptidase domain	V	Defense mechanisms ;
Unigene46896_1	YDR406w_3	3e-30	COG1131	ABC-type multidrug transport system, ATPase component	V	Defense mechanisms ;
Unigene46896_1	FN0827	6e-10	COG1136	ABC-type antimicrobial peptide transport system, ATPase component	V	Defense mechanisms ;
Unigene46925_1	SPCC663.03	2e-12	COG1132	ABC-type multidrug transport system, ATPase and permease components	V	Defense mechanisms ;
Unigene46943_1	DRA0266	5e-06	COG1401	GTPase subunit of restriction endonuclease	V	Defense mechanisms ;
Unigene46987_1	DR0009	3e-06	COG2720	Uncharacterized vancomycin resistance protein	V	Defense mechanisms ;
Unigene47017_1	DRA0266	1e-06	COG1401	GTPase subunit of restriction endonuclease	V	Defense mechanisms ;
Unigene47154_1	SPCC4B3.13	9e-37	COG0534	Na+-driven multidrug efflux pump	V	Defense mechanisms ;
Unigene47330_1	Rv2836c	6e-21	COG0534	Na+-driven multidrug efflux pump	V	Defense mechanisms ;
Unigene47331_1	Rv2836c	8e-21	COG0534	Na+-driven multidrug efflux pump	V	Defense mechanisms ;
Unigene47853_1	BS_ygaD	1e-31	COG1132	ABC-type multidrug transport system, ATPase and permease components	V	Defense mechanisms ;
Unigene48885_1	SPAC323.07c	2e-13	COG0534	Na+-driven multidrug efflux pump	V	Defense mechanisms ;
Unigene49534_1	XF1223	1e-08	COG1131	ABC-type multidrug transport system, ATPase component	V	Defense mechanisms ;
Unigene49918_1	AF1018	3e-23	COG1136	ABC-type antimicrobial peptide transport system, ATPase component	V	Defense mechanisms ;
Unigene50586_1	SPAC11D3.06	5e-09	COG0534	Na+-driven multidrug efflux pump	V	Defense mechanisms ;
Unigene51591_1	YLL015w	5e-06	COG1132	ABC-type multidrug transport system, ATPase and permease components	V	Defense mechanisms ;
Unigene51669_1	SPBC9B6.09c	2e-18	COG1132	ABC-type multidrug transport system, ATPase and permease components	V	Defense mechanisms ;
Unigene52340_1	DRA0266	5e-08	COG1401	GTPase subunit of restriction endonuclease	V	Defense mechanisms ;
Unigene52460_1	APE0471	5e-09	COG1131	ABC-type multidrug transport system, ATPase component	V	Defense mechanisms ;
Unigene52539_1	CC2200	2e-18	COG1403	Restriction endonuclease	V	Defense mechanisms ;
Unigene52654_1	SPCC4B3.13	3e-15	COG0534	Na+-driven multidrug efflux pump	V	Defense mechanisms ;
Unigene52668_1	YDR135c	5e-06	COG1132	ABC-type multidrug transport system, ATPase and permease components	V	Defense mechanisms ;
Unigene53565_1	DRA0266	6e-06	COG1401	GTPase subunit of restriction endonuclease	V	Defense mechanisms ;
Unigene53592_1	SPCC663.03	2e-63	COG1132	ABC-type multidrug transport system, ATPase and permease components	V	Defense mechanisms ;
Unigene53594_1	DR1533	2e-10	COG3440	Predicted restriction endonuclease	V	Defense mechanisms ;
Unigene53838_1	YGR281w	4e-12	COG1132	ABC-type multidrug transport system, ATPase and permease components	V	Defense mechanisms ;
Unigene54057_1	SPCC663.03	4e-18	COG1132	ABC-type multidrug transport system, ATPase and permease components	V	Defense mechanisms ;
Unigene54057_1	alr1614	2e-06	COG2274	ABC-type bacteriocin/lantibiotic exporters, contain an N-terminal double-glycine peptidase domain	V	Defense mechanisms ;
Unigene54070_1	YDR135c	1e-20	COG1132	ABC-type multidrug transport system, ATPase and permease components	V	Defense mechanisms ;
Unigene54413_1	DR0009	3e-07	COG2720	Uncharacterized vancomycin resistance protein	V	Defense mechanisms ;
Unigene54413_1	DRA0266	6e-07	COG1401	GTPase subunit of restriction endonuclease	V	Defense mechanisms ;
Unigene54416_1	ECU03g0390_1	1e-07	COG1131	ABC-type multidrug transport system, ATPase component	V	Defense mechanisms ;
Unigene54989_1	SPAC3F10.11c	3e-09	COG1132	ABC-type multidrug transport system, ATPase and permease components	V	Defense mechanisms ;
Unigene54989_1	VCA1084	6e-09	COG2274	ABC-type bacteriocin/lantibiotic exporters, contain an N-terminal double-glycine peptidase domain	V	Defense mechanisms ;
Unigene55138_1	mlr4595	7e-11	COG1131	ABC-type multidrug transport system, ATPase component	V	Defense mechanisms ;
Unigene55257_1	YGR281w	3e-09	COG1132	ABC-type multidrug transport system, ATPase and permease components	V	Defense mechanisms ;
Unigene55467_1	DRA0266	1e-06	COG1401	GTPase subunit of restriction endonuclease	V	Defense mechanisms ;
Unigene55629_1	DRA0266	8e-08	COG1401	GTPase subunit of restriction endonuclease	V	Defense mechanisms ;
Unigene56566_1	DR0009	1e-08	COG2720	Uncharacterized vancomycin resistance protein	V	Defense mechanisms ;
Unigene56666_1	DR0009	8e-06	COG2720	Uncharacterized vancomycin resistance protein	V	Defense mechanisms ;
Unigene56947_1	YGR281w	5e-12	COG1132	ABC-type multidrug transport system, ATPase and permease components	V	Defense mechanisms ;
Unigene56947_1	sll1180	6e-09	COG2274	ABC-type bacteriocin/lantibiotic exporters, contain an N-terminal double-glycine peptidase domain	V	Defense mechanisms ;
Unigene57434_1	SPCC4B3.13	1e-06	COG0534	Na+-driven multidrug efflux pump	V	Defense mechanisms ;
Unigene58335_1	YCR011c_3	8e-07	COG0842	ABC-type multidrug transport system, permease component	V	Defense mechanisms ;
Unigene59413_1	DRA0266	3e-07	COG1401	GTPase subunit of restriction endonuclease	V	Defense mechanisms ;
Unigene60059_1	DRA0266	1e-06	COG1401	GTPase subunit of restriction endonuclease	V	Defense mechanisms ;
Unigene60717_1	SPCC663.03	6e-09	COG1132	ABC-type multidrug transport system, ATPase and permease components	V	Defense mechanisms ;
Unigene60717_1	XF2397	1e-08	COG2274	ABC-type bacteriocin/lantibiotic exporters, contain an N-terminal double-glycine peptidase domain	V	Defense mechanisms ;
Unigene61104_1	SPCC663.03	3e-26	COG1132	ABC-type multidrug transport system, ATPase and permease components	V	Defense mechanisms ;
Unigene61564_1	YCR011c_3	3e-08	COG0842	ABC-type multidrug transport system, permease component	V	Defense mechanisms ;
Unigene61658_1	YHR032w	1e-11	COG0534	Na+-driven multidrug efflux pump	V	Defense mechanisms ;
Unigene61855_1	SPCC18B5.01c_2	2e-14	COG1131	ABC-type multidrug transport system, ATPase component	V	Defense mechanisms ;
Unigene62385_1	SMb20185	2e-31	COG0842	ABC-type multidrug transport system, permease component	V	Defense mechanisms ;
Unigene62479_1	SPCC663.03	5e-20	COG1132	ABC-type multidrug transport system, ATPase and permease components	V	Defense mechanisms ;
Unigene62480_1	SPCC663.03	4e-16	COG1132	ABC-type multidrug transport system, ATPase and permease components	V	Defense mechanisms ;
Unigene62573_1	YLL015w	3e-31	COG1132	ABC-type multidrug transport system, ATPase and permease components	V	Defense mechanisms ;
Unigene62573_1	alr1614	4e-15	COG2274	ABC-type bacteriocin/lantibiotic exporters, contain an N-terminal double-glycine peptidase domain	V	Defense mechanisms ;
Unigene63282_1	DRA0266	3e-08	COG1401	GTPase subunit of restriction endonuclease	V	Defense mechanisms ;
Unigene63844_1	SPAC11D3.06	1e-06	COG0534	Na+-driven multidrug efflux pump	V	Defense mechanisms ;
Unigene64052_1	SPAC323.07c	1e-06	COG0534	Na+-driven multidrug efflux pump	V	Defense mechanisms ;
Unigene64633_1	SPCC663.03	5e-20	COG1132	ABC-type multidrug transport system, ATPase and permease components	V	Defense mechanisms ;
Unigene64907_1	SMb20185	7e-18	COG0842	ABC-type multidrug transport system, permease component	V	Defense mechanisms ;
Unigene65141_1	SA1683	3e-43	COG1132	ABC-type multidrug transport system, ATPase and permease components	V	Defense mechanisms ;
Unigene65149_1	YPO1735	5e-20	COG1132	ABC-type multidrug transport system, ATPase and permease components	V	Defense mechanisms ;
Unigene66081_1	SPCC4B3.13	6e-18	COG0534	Na+-driven multidrug efflux pump	V	Defense mechanisms ;
Unigene66194_1	SPAC11D3.06	3e-11	COG0534	Na+-driven multidrug efflux pump	V	Defense mechanisms ;
Unigene66468_1	YHL035c	4e-06	COG1132	ABC-type multidrug transport system, ATPase and permease components	V	Defense mechanisms ;
Unigene66500_1	SPCC18B5.01c_2	2e-07	COG1131	ABC-type multidrug transport system, ATPase component	V	Defense mechanisms ;
Unigene66725_1	DR0009	2e-06	COG2720	Uncharacterized vancomycin resistance protein	V	Defense mechanisms ;
Unigene66897_1	SPCC663.03	0	COG1132	ABC-type multidrug transport system, ATPase and permease components	V	Defense mechanisms ;
Unigene66898_1	SPCC663.03	2e-105	COG1132	ABC-type multidrug transport system, ATPase and permease components	V	Defense mechanisms ;
Unigene66999_1	YDR406w_1	2e-30	COG1131	ABC-type multidrug transport system, ATPase component	V	Defense mechanisms ;
Unigene66999_1	slr1494	6e-10	COG1132	ABC-type multidrug transport system, ATPase and permease components	V	Defense mechanisms ;
Unigene67082_1	DR0009	8e-09	COG2720	Uncharacterized vancomycin resistance protein	V	Defense mechanisms ;
Unigene504_1	DRA0266	9e-06	COG1401	GTPase subunit of restriction endonuclease	V	Defense mechanisms ;
Unigene573_1	DR0009	7e-06	COG2720	Uncharacterized vancomycin resistance protein	V	Defense mechanisms ;
Unigene664_1	SPCC663.03	1e-173	COG1132	ABC-type multidrug transport system, ATPase and permease components	V	Defense mechanisms ;
Unigene1020_1	DRA0266	2e-06	COG1401	GTPase subunit of restriction endonuclease	V	Defense mechanisms ;
Unigene1080_1	SPAC11D3.06	5e-32	COG0534	Na+-driven multidrug efflux pump	V	Defense mechanisms ;
Unigene1124_1	ECU03g0390_1	2e-06	COG1131	ABC-type multidrug transport system, ATPase component	V	Defense mechanisms ;
Unigene1820_1	CC3420	6e-07	COG1132	ABC-type multidrug transport system, ATPase and permease components	V	Defense mechanisms ;
Unigene1872_1	BMEI1743	4e-43	COG1132	ABC-type multidrug transport system, ATPase and permease components	V	Defense mechanisms ;
Unigene1940_1	SPAC11D3.06	1e-07	COG0534	Na+-driven multidrug efflux pump	V	Defense mechanisms ;
Unigene2080_1	PH0913	3e-42	COG1131	ABC-type multidrug transport system, ATPase component	V	Defense mechanisms ;
Unigene2122_1	SPCC663.03	4e-81	COG1132	ABC-type multidrug transport system, ATPase and permease components	V	Defense mechanisms ;
Unigene2285_1	DRA0266	2e-06	COG1401	GTPase subunit of restriction endonuclease	V	Defense mechanisms ;
Unigene2311_1	MTH1093	8e-27	COG1131	ABC-type multidrug transport system, ATPase component	V	Defense mechanisms ;
Unigene2361_1	SPAC11D3.06	8e-25	COG0534	Na+-driven multidrug efflux pump	V	Defense mechanisms ;
Unigene2531_1	SPAC3F10.11c	2e-25	COG1132	ABC-type multidrug transport system, ATPase and permease components	V	Defense mechanisms ;
Unigene2531_1	YPO2252	6e-06	COG2274	ABC-type bacteriocin/lantibiotic exporters, contain an N-terminal double-glycine peptidase domain	V	Defense mechanisms ;
Unigene2565_1	DR0009	2e-06	COG2720	Uncharacterized vancomycin resistance protein	V	Defense mechanisms ;
Unigene2742_1	CC3420	2e-07	COG1132	ABC-type multidrug transport system, ATPase and permease components	V	Defense mechanisms ;
Unigene67436_1	DRA0266	8e-08	COG1401	GTPase subunit of restriction endonuclease	V	Defense mechanisms ;
Unigene67437_1	DRA0266	5e-09	COG1401	GTPase subunit of restriction endonuclease	V	Defense mechanisms ;
Unigene67438_1	DRA0266	6e-09	COG1401	GTPase subunit of restriction endonuclease	V	Defense mechanisms ;
Unigene67439_1	DRA0266	8e-08	COG1401	GTPase subunit of restriction endonuclease	V	Defense mechanisms ;
Unigene67601_1	SPAC11D3.06	3e-33	COG0534	Na+-driven multidrug efflux pump	V	Defense mechanisms ;
Unigene67602_1	SPCC4B3.13	1e-26	COG0534	Na+-driven multidrug efflux pump	V	Defense mechanisms ;
Unigene67619_1	SPCC4B3.13	3e-08	COG0534	Na+-driven multidrug efflux pump	V	Defense mechanisms ;
Unigene67620_1	SPCC4B3.13	2e-08	COG0534	Na+-driven multidrug efflux pump	V	Defense mechanisms ;
Unigene68121_1	DR0009	9e-06	COG2720	Uncharacterized vancomycin resistance protein	V	Defense mechanisms ;
Unigene68271_1	YDR406w_2	8e-07	COG0842	ABC-type multidrug transport system, permease component	V	Defense mechanisms ;
Unigene68540_1	CC3420	1e-06	COG1132	ABC-type multidrug transport system, ATPase and permease components	V	Defense mechanisms ;
Unigene68541_1	CC3420	1e-06	COG1132	ABC-type multidrug transport system, ATPase and permease components	V	Defense mechanisms ;
Unigene68611_1	DRA0266	6e-10	COG1401	GTPase subunit of restriction endonuclease	V	Defense mechanisms ;
Unigene68611_1	DR0009	8e-09	COG2720	Uncharacterized vancomycin resistance protein	V	Defense mechanisms ;
Unigene68829_1	DRA0266	6e-07	COG1401	GTPase subunit of restriction endonuclease	V	Defense mechanisms ;
Unigene69327_1	VC1446	8e-08	COG2274	ABC-type bacteriocin/lantibiotic exporters, contain an N-terminal double-glycine peptidase domain	V	Defense mechanisms ;
Unigene69327_1	DR0163	1e-07	COG1132	ABC-type multidrug transport system, ATPase and permease components	V	Defense mechanisms ;
Unigene69327_1	VC2553	4e-07	COG1136	ABC-type antimicrobial peptide transport system, ATPase component	V	Defense mechanisms ;
Unigene69847_1	CC3420	1e-06	COG1132	ABC-type multidrug transport system, ATPase and permease components	V	Defense mechanisms ;
Unigene70052_1	SPCC18B5.01c_2	5e-10	COG1131	ABC-type multidrug transport system, ATPase component	V	Defense mechanisms ;
Unigene70052_1	YCR011c_3	9e-09	COG0842	ABC-type multidrug transport system, permease component	V	Defense mechanisms ;
Unigene70054_1	DR1533	4e-11	COG3440	Predicted restriction endonuclease	V	Defense mechanisms ;
Unigene70097_1	DRA0266	4e-07	COG1401	GTPase subunit of restriction endonuclease	V	Defense mechanisms ;
Unigene70098_1	DRA0266	4e-07	COG1401	GTPase subunit of restriction endonuclease	V	Defense mechanisms ;
Unigene70438_1	DRA0266	2e-12	COG1401	GTPase subunit of restriction endonuclease	V	Defense mechanisms ;
Unigene70438_1	DR0009	4e-11	COG2720	Uncharacterized vancomycin resistance protein	V	Defense mechanisms ;
Unigene70529_1	SPCC18B5.01c_3	2e-06	COG0842	ABC-type multidrug transport system, permease component	V	Defense mechanisms ;
Unigene70582_1	ECU03g0390_1	2e-12	COG1131	ABC-type multidrug transport system, ATPase component	V	Defense mechanisms ;
Unigene70582_1	SA0297	2e-07	COG1136	ABC-type antimicrobial peptide transport system, ATPase component	V	Defense mechanisms ;
Unigene71694_1	YDR011w_3	3e-21	COG1131	ABC-type multidrug transport system, ATPase component	V	Defense mechanisms ;
Unigene71694_1	FN0827	1e-08	COG1136	ABC-type antimicrobial peptide transport system, ATPase component	V	Defense mechanisms ;
Unigene72569_1	ECU08g0110_1	4e-08	COG1131	ABC-type multidrug transport system, ATPase component	V	Defense mechanisms ;
Unigene73291_1	DR0009	3e-08	COG2720	Uncharacterized vancomycin resistance protein	V	Defense mechanisms ;
Unigene73465_1	ECU07g0560_2	6e-06	COG0842	ABC-type multidrug transport system, permease component	V	Defense mechanisms ;
Unigene73516_1	SPAC3F10.11c	6e-35	COG1132	ABC-type multidrug transport system, ATPase and permease components	V	Defense mechanisms ;
Unigene73516_1	sll1180	6e-21	COG2274	ABC-type bacteriocin/lantibiotic exporters, contain an N-terminal double-glycine peptidase domain	V	Defense mechanisms ;
Unigene73812_1	YHL035c	3e-19	COG1132	ABC-type multidrug transport system, ATPase and permease components	V	Defense mechanisms ;
Unigene73878_1	SPCC663.03	4e-14	COG1132	ABC-type multidrug transport system, ATPase and permease components	V	Defense mechanisms ;
Unigene73878_1	XF2397	4e-11	COG2274	ABC-type bacteriocin/lantibiotic exporters, contain an N-terminal double-glycine peptidase domain	V	Defense mechanisms ;
Unigene73960_1	YDR135c	1e-19	COG1132	ABC-type multidrug transport system, ATPase and permease components	V	Defense mechanisms ;
Unigene74090_1	SPCC663.03	3e-69	COG1132	ABC-type multidrug transport system, ATPase and permease components	V	Defense mechanisms ;
Unigene74139_1	SPAC11D3.06	2e-06	COG0534	Na+-driven multidrug efflux pump	V	Defense mechanisms ;
Unigene74185_1	SPBC359.05	3e-37	COG1132	ABC-type multidrug transport system, ATPase and permease components	V	Defense mechanisms ;
Unigene74216_1	BH0941	7e-49	COG1132	ABC-type multidrug transport system, ATPase and permease components	V	Defense mechanisms ;
Unigene74234_1	CC3420	1e-06	COG1132	ABC-type multidrug transport system, ATPase and permease components	V	Defense mechanisms ;
Unigene74309_1	YDR011w_3	3e-39	COG1131	ABC-type multidrug transport system, ATPase component	V	Defense mechanisms ;
Unigene74315_1	lin1187	3e-06	COG0577	ABC-type antimicrobial peptide transport system, permease component	V	Defense mechanisms ;
Unigene75165_1	Rv2836c	2e-08	COG0534	Na+-driven multidrug efflux pump	V	Defense mechanisms ;
Unigene75262_1	SPAC3F10.11c	5e-20	COG1132	ABC-type multidrug transport system, ATPase and permease components	V	Defense mechanisms ;
Unigene75530_1	lin1187	4e-08	COG0577	ABC-type antimicrobial peptide transport system, permease component	V	Defense mechanisms ;
Unigene75992_1	SPCC4B3.13	1e-16	COG0534	Na+-driven multidrug efflux pump	V	Defense mechanisms ;
Unigene76002_1	CC3420	2e-06	COG1132	ABC-type multidrug transport system, ATPase and permease components	V	Defense mechanisms ;
Unigene76176_1	RSc1180	1e-06	COG0534	Na+-driven multidrug efflux pump	V	Defense mechanisms ;
Unigene76277_1	CC3420	8e-06	COG1132	ABC-type multidrug transport system, ATPase and permease components	V	Defense mechanisms ;
Unigene76492_1	SPCC4B3.13	5e-29	COG0534	Na+-driven multidrug efflux pump	V	Defense mechanisms ;
Unigene76671_1	SPCC4B3.13	6e-24	COG0534	Na+-driven multidrug efflux pump	V	Defense mechanisms ;
Unigene76672_1	SPCC4B3.13	7e-45	COG0534	Na+-driven multidrug efflux pump	V	Defense mechanisms ;
Unigene76673_1	SPCC4B3.13	3e-16	COG0534	Na+-driven multidrug efflux pump	V	Defense mechanisms ;
Unigene76674_1	SPCC4B3.13	4e-36	COG0534	Na+-driven multidrug efflux pump	V	Defense mechanisms ;
Unigene76675_1	SPCC4B3.13	3e-14	COG0534	Na+-driven multidrug efflux pump	V	Defense mechanisms ;
Unigene76676_1	SPCC4B3.13	3e-15	COG0534	Na+-driven multidrug efflux pump	V	Defense mechanisms ;
Unigene77575_1	PH1735	8e-09	COG1132	ABC-type multidrug transport system, ATPase and permease components	V	Defense mechanisms ;
Unigene77577_1	SPCC4B3.13	1e-10	COG0534	Na+-driven multidrug efflux pump	V	Defense mechanisms ;
Unigene77628_1	YDR135c	6e-12	COG1132	ABC-type multidrug transport system, ATPase and permease components	V	Defense mechanisms ;
Unigene77929_1	DR0009	3e-07	COG2720	Uncharacterized vancomycin resistance protein	V	Defense mechanisms ;
Unigene78672_1	CC1568	3e-06	COG1680	Beta-lactamase class C and other penicillin binding proteins	V	Defense mechanisms ;
Unigene79147_1	NMB1919	4e-27	COG1132	ABC-type multidrug transport system, ATPase and permease components	V	Defense mechanisms ;
Unigene79856_1	ECU03g0390_1	7e-21	COG1131	ABC-type multidrug transport system, ATPase component	V	Defense mechanisms ;
Unigene80225_1	YKR104w	2e-10	COG1132	ABC-type multidrug transport system, ATPase and permease components	V	Defense mechanisms ;
Unigene81331_1	CC3420	4e-08	COG1132	ABC-type multidrug transport system, ATPase and permease components	V	Defense mechanisms ;
Unigene81436_1	mlr4463	4e-07	COG1136	ABC-type antimicrobial peptide transport system, ATPase component	V	Defense mechanisms ;
Unigene81436_1	CC0684	2e-06	COG2274	ABC-type bacteriocin/lantibiotic exporters, contain an N-terminal double-glycine peptidase domain	V	Defense mechanisms ;
Unigene81437_1	YCR011c_2	1e-12	COG1131	ABC-type multidrug transport system, ATPase component	V	Defense mechanisms ;
Unigene81437_1	DRA0280	2e-09	COG1136	ABC-type antimicrobial peptide transport system, ATPase component	V	Defense mechanisms ;
Unigene81663_1	DR1533	3e-21	COG3440	Predicted restriction endonuclease	V	Defense mechanisms ;
Unigene82238_1	DR0009	1e-06	COG2720	Uncharacterized vancomycin resistance protein	V	Defense mechanisms ;
Unigene83177_1	PAB0087	8e-06	COG1680	Beta-lactamase class C and other penicillin binding proteins	V	Defense mechanisms ;
Unigene83678_1	FN0598	6e-30	COG1132	ABC-type multidrug transport system, ATPase and permease components	V	Defense mechanisms ;
Unigene83678_1	RSp0292	3e-26	COG2274	ABC-type bacteriocin/lantibiotic exporters, contain an N-terminal double-glycine peptidase domain	V	Defense mechanisms ;
Unigene83754_1	YLL015w	5e-23	COG1132	ABC-type multidrug transport system, ATPase and permease components	V	Defense mechanisms ;
Unigene83858_1	DRA0266	3e-06	COG1401	GTPase subunit of restriction endonuclease	V	Defense mechanisms ;
Unigene84138_1	DRA0266	1e-06	COG1401	GTPase subunit of restriction endonuclease	V	Defense mechanisms ;
Unigene84175_1	YDR406w_3	6e-23	COG1131	ABC-type multidrug transport system, ATPase component	V	Defense mechanisms ;
Unigene85467_1	YDR406w_4	7e-19	COG0842	ABC-type multidrug transport system, permease component	V	Defense mechanisms ;
Unigene85698_1	PA2527	1e-13	COG0841	Cation/multidrug efflux pump	V	Defense mechanisms ;
Unigene86550_1	ECU03g0390_1	2e-10	COG1131	ABC-type multidrug transport system, ATPase component	V	Defense mechanisms ;
Unigene86550_1	STM1218	4e-10	COG1136	ABC-type antimicrobial peptide transport system, ATPase component	V	Defense mechanisms ;
Unigene86815_1	YGR281w	1e-11	COG1132	ABC-type multidrug transport system, ATPase and permease components	V	Defense mechanisms ;
Unigene87279_1	DRA0266	3e-06	COG1401	GTPase subunit of restriction endonuclease	V	Defense mechanisms ;
Unigene87730_1	DR0009	1e-06	COG2720	Uncharacterized vancomycin resistance protein	V	Defense mechanisms ;
Unigene87730_1	DRA0266	9e-06	COG1401	GTPase subunit of restriction endonuclease	V	Defense mechanisms ;
Unigene87954_1	slr1149	2e-08	COG1132	ABC-type multidrug transport system, ATPase and permease components	V	Defense mechanisms ;
Unigene87999_1	SPCC4B3.13	6e-07	COG0534	Na+-driven multidrug efflux pump	V	Defense mechanisms ;
Unigene88049_1	ECU03g0390_1	1e-06	COG1131	ABC-type multidrug transport system, ATPase component	V	Defense mechanisms ;
Unigene89028_1	SPCC4B3.13	3e-19	COG0534	Na+-driven multidrug efflux pump	V	Defense mechanisms ;
Unigene89403_1	DR2192	8e-12	COG1136	ABC-type antimicrobial peptide transport system, ATPase component	V	Defense mechanisms ;
Unigene90033_1	CAC1613	4e-17	COG1132	ABC-type multidrug transport system, ATPase and permease components	V	Defense mechanisms ;
Unigene90033_1	VC1446	3e-15	COG2274	ABC-type bacteriocin/lantibiotic exporters, contain an N-terminal double-glycine peptidase domain	V	Defense mechanisms ;
Unigene90048_1	SPCC4B3.13	1e-06	COG0534	Na+-driven multidrug efflux pump	V	Defense mechanisms ;
Unigene91190_1	SPCC663.03	2e-22	COG1132	ABC-type multidrug transport system, ATPase and permease components	V	Defense mechanisms ;
Unigene91191_1	SPCC663.03	5e-06	COG1132	ABC-type multidrug transport system, ATPase and permease components	V	Defense mechanisms ;
Unigene91560_1	SPCC4B3.13	6e-07	COG0534	Na+-driven multidrug efflux pump	V	Defense mechanisms ;
Unigene91990_1	Rv2836c	3e-22	COG0534	Na+-driven multidrug efflux pump	V	Defense mechanisms ;
Unigene92048_1	YCR011c_2	4e-14	COG1131	ABC-type multidrug transport system, ATPase component	V	Defense mechanisms ;
Unigene92056_1	SPBC359.05	3e-09	COG1132	ABC-type multidrug transport system, ATPase and permease components	V	Defense mechanisms ;
Unigene92056_1	alr1927	1e-06	COG2274	ABC-type bacteriocin/lantibiotic exporters, contain an N-terminal double-glycine peptidase domain	V	Defense mechanisms ;
Unigene92057_1	SPBC359.05	8e-09	COG1132	ABC-type multidrug transport system, ATPase and permease components	V	Defense mechanisms ;
Unigene92057_1	alr1927	3e-06	COG2274	ABC-type bacteriocin/lantibiotic exporters, contain an N-terminal double-glycine peptidase domain	V	Defense mechanisms ;
Unigene92126_1	YDR135c	7e-15	COG1132	ABC-type multidrug transport system, ATPase and permease components	V	Defense mechanisms ;
Unigene93182_1	YDR406w_1	2e-11	COG1131	ABC-type multidrug transport system, ATPase component	V	Defense mechanisms ;
Unigene93201_1	SPBC2G5.09c	6e-06	COG1132	ABC-type multidrug transport system, ATPase and permease components	V	Defense mechanisms ;
Unigene93206_1	SPCC18B5.01c_2	1e-09	COG1131	ABC-type multidrug transport system, ATPase component	V	Defense mechanisms ;
Unigene93207_1	ECU03g0390_1	4e-08	COG1131	ABC-type multidrug transport system, ATPase component	V	Defense mechanisms ;
Unigene93286_1	ECU03g0390_2	1e-12	COG0842	ABC-type multidrug transport system, permease component	V	Defense mechanisms ;
Unigene93356_1	SPCC663.03	4e-60	COG1132	ABC-type multidrug transport system, ATPase and permease components	V	Defense mechanisms ;
Unigene93472_1	SPCC663.03	3e-19	COG1132	ABC-type multidrug transport system, ATPase and permease components	V	Defense mechanisms ;
Unigene93483_1	YDR406w_3	4e-58	COG1131	ABC-type multidrug transport system, ATPase component	V	Defense mechanisms ;
Unigene93501_1	PA1113	6e-07	COG1132	ABC-type multidrug transport system, ATPase and permease components	V	Defense mechanisms ;
Unigene93502_1	PA1113	5e-07	COG1132	ABC-type multidrug transport system, ATPase and permease components	V	Defense mechanisms ;
Unigene93503_1	ML1113	8e-07	COG1132	ABC-type multidrug transport system, ATPase and permease components	V	Defense mechanisms ;
Unigene93516_1	SPCC18B5.01c_1	4e-09	COG0842	ABC-type multidrug transport system, permease component	V	Defense mechanisms ;
Unigene93557_1	SPCC18B5.01c_2	1e-13	COG1131	ABC-type multidrug transport system, ATPase component	V	Defense mechanisms ;
Unigene93900_1	CC3420	6e-07	COG1132	ABC-type multidrug transport system, ATPase and permease components	V	Defense mechanisms ;
Unigene93958_1	DR1533	1e-11	COG3440	Predicted restriction endonuclease	V	Defense mechanisms ;
Unigene93959_1	DR1533	6e-12	COG3440	Predicted restriction endonuclease	V	Defense mechanisms ;
Unigene94107_1	BH0941	5e-58	COG1132	ABC-type multidrug transport system, ATPase and permease components	V	Defense mechanisms ;
Unigene94265_1	DRA0266	4e-06	COG1401	GTPase subunit of restriction endonuclease	V	Defense mechanisms ;
Unigene95293_1	SPAC3F10.11c	1e-29	COG1132	ABC-type multidrug transport system, ATPase and permease components	V	Defense mechanisms ;
Unigene95293_1	SP1953	2e-08	COG2274	ABC-type bacteriocin/lantibiotic exporters, contain an N-terminal double-glycine peptidase domain	V	Defense mechanisms ;
Unigene95567_1	YDR406w_3	7e-33	COG1131	ABC-type multidrug transport system, ATPase component	V	Defense mechanisms ;
Unigene95989_1	SPAC323.07c	9e-18	COG0534	Na+-driven multidrug efflux pump	V	Defense mechanisms ;
Unigene96488_1	SPCC4B3.13	9e-18	COG0534	Na+-driven multidrug efflux pump	V	Defense mechanisms ;
Unigene96742_1	SPBC9B6.09c	5e-06	COG1132	ABC-type multidrug transport system, ATPase and permease components	V	Defense mechanisms ;
Unigene96975_1	BH0818	3e-06	COG1131	ABC-type multidrug transport system, ATPase component	V	Defense mechanisms ;
Unigene97399_1	YDR135c	6e-84	COG1132	ABC-type multidrug transport system, ATPase and permease components	V	Defense mechanisms ;
Unigene97399_1	VC1448	7e-27	COG2274	ABC-type bacteriocin/lantibiotic exporters, contain an N-terminal double-glycine peptidase domain	V	Defense mechanisms ;
Unigene97842_1	SPAC11D3.06	3e-06	COG0534	Na+-driven multidrug efflux pump	V	Defense mechanisms ;
Unigene97991_1	DRA0266	4e-06	COG1401	GTPase subunit of restriction endonuclease	V	Defense mechanisms ;
Unigene98585_1	Rv2836c	5e-19	COG0534	Na+-driven multidrug efflux pump	V	Defense mechanisms ;
Unigene99638_1	BH0941	2e-61	COG1132	ABC-type multidrug transport system, ATPase and permease components	V	Defense mechanisms ;
Unigene99712_1	SPAC3F10.11c	5e-08	COG1132	ABC-type multidrug transport system, ATPase and permease components	V	Defense mechanisms ;
Unigene99802_1	SPCC663.03	1e-18	COG1132	ABC-type multidrug transport system, ATPase and permease components	V	Defense mechanisms ;
Unigene99817_1	YDR135c	2e-31	COG1132	ABC-type multidrug transport system, ATPase and permease components	V	Defense mechanisms ;
Unigene99948_1	DR0009	5e-06	COG2720	Uncharacterized vancomycin resistance protein	V	Defense mechanisms ;
Unigene99956_1	DR0009	2e-06	COG2720	Uncharacterized vancomycin resistance protein	V	Defense mechanisms ;
Unigene100054_1	YDR135c	9e-47	COG1132	ABC-type multidrug transport system, ATPase and permease components	V	Defense mechanisms ;
Unigene100194_1	SPCC4B3.13	9e-47	COG0534	Na+-driven multidrug efflux pump	V	Defense mechanisms ;
Unigene100195_1	SPCC4B3.13	2e-47	COG0534	Na+-driven multidrug efflux pump	V	Defense mechanisms ;
Unigene100196_1	SPCC4B3.13	2e-47	COG0534	Na+-driven multidrug efflux pump	V	Defense mechanisms ;
Unigene100234_1	SPBC359.05	4e-11	COG1132	ABC-type multidrug transport system, ATPase and permease components	V	Defense mechanisms ;
Unigene100480_1	SPAC323.07c	3e-12	COG0534	Na+-driven multidrug efflux pump	V	Defense mechanisms ;
Unigene100530_1	SPAC3F10.11c	2e-62	COG1132	ABC-type multidrug transport system, ATPase and permease components	V	Defense mechanisms ;
Unigene100540_1	DR0009	2e-08	COG2720	Uncharacterized vancomycin resistance protein	V	Defense mechanisms ;
Unigene100545_1	YDR406w_2	3e-08	COG0842	ABC-type multidrug transport system, permease component	V	Defense mechanisms ;
Unigene100590_1	SPCC663.03	2e-35	COG1132	ABC-type multidrug transport system, ATPase and permease components	V	Defense mechanisms ;
Unigene100631_1	ECU03g0390_1	5e-30	COG1131	ABC-type multidrug transport system, ATPase component	V	Defense mechanisms ;
Unigene100631_1	PH1736	3e-10	COG1132	ABC-type multidrug transport system, ATPase and permease components	V	Defense mechanisms ;
Unigene100683_1	MA2939	4e-07	COG1132	ABC-type multidrug transport system, ATPase and permease components	V	Defense mechanisms ;
Unigene100807_1	SPCC663.03	2e-40	COG1132	ABC-type multidrug transport system, ATPase and permease components	V	Defense mechanisms ;
Unigene100846_1	DRA0266	5e-06	COG1401	GTPase subunit of restriction endonuclease	V	Defense mechanisms ;
Unigene100881_1	SPCC663.03	2e-32	COG1132	ABC-type multidrug transport system, ATPase and permease components	V	Defense mechanisms ;
Unigene100881_1	XF2397	1e-30	COG2274	ABC-type bacteriocin/lantibiotic exporters, contain an N-terminal double-glycine peptidase domain	V	Defense mechanisms ;
Unigene101162_1	SPCC18B5.01c_2	9e-26	COG1131	ABC-type multidrug transport system, ATPase component	V	Defense mechanisms ;
Unigene101657_1	mll0815	2e-11	COG1132	ABC-type multidrug transport system, ATPase and permease components	V	Defense mechanisms ;
Unigene101657_1	XF2397	1e-09	COG2274	ABC-type bacteriocin/lantibiotic exporters, contain an N-terminal double-glycine peptidase domain	V	Defense mechanisms ;
Unigene101773_1	DR0009	2e-07	COG2720	Uncharacterized vancomycin resistance protein	V	Defense mechanisms ;
Unigene102003_1	DRA0266	8e-07	COG1401	GTPase subunit of restriction endonuclease	V	Defense mechanisms ;
Unigene102337_1	YCR011c_2	9e-13	COG1131	ABC-type multidrug transport system, ATPase component	V	Defense mechanisms ;
Unigene102571_1	SPAC3F10.11c	4e-13	COG1132	ABC-type multidrug transport system, ATPase and permease components	V	Defense mechanisms ;
Unigene102571_1	RSp0292	3e-10	COG2274	ABC-type bacteriocin/lantibiotic exporters, contain an N-terminal double-glycine peptidase domain	V	Defense mechanisms ;
Unigene103093_1	SPAC3F10.11c	3e-17	COG1132	ABC-type multidrug transport system, ATPase and permease components	V	Defense mechanisms ;
Unigene103308_1	DR0009	2e-09	COG2720	Uncharacterized vancomycin resistance protein	V	Defense mechanisms ;
Unigene103308_1	DRA0266	8e-09	COG1401	GTPase subunit of restriction endonuclease	V	Defense mechanisms ;
Unigene103451_1	DR0009	5e-06	COG2720	Uncharacterized vancomycin resistance protein	V	Defense mechanisms ;
Unigene103700_1	YDR135c	2e-08	COG1132	ABC-type multidrug transport system, ATPase and permease components	V	Defense mechanisms ;
Unigene103957_1	DR0009	6e-07	COG2720	Uncharacterized vancomycin resistance protein	V	Defense mechanisms ;
Unigene104157_1	SPCC18B5.01c_2	1e-08	COG1131	ABC-type multidrug transport system, ATPase component	V	Defense mechanisms ;
Unigene104391_1	SPAC323.07c	6e-17	COG0534	Na+-driven multidrug efflux pump	V	Defense mechanisms ;
Unigene105280_1	DRA0266	9e-06	COG1401	GTPase subunit of restriction endonuclease	V	Defense mechanisms ;
Unigene105660_1	CC3420	1e-06	COG1132	ABC-type multidrug transport system, ATPase and permease components	V	Defense mechanisms ;
Unigene105764_1	YDR135c	3e-10	COG1132	ABC-type multidrug transport system, ATPase and permease components	V	Defense mechanisms ;
Unigene106118_1	YDR011w_1	3e-10	COG1131	ABC-type multidrug transport system, ATPase component	V	Defense mechanisms ;
Unigene106309_1	SPAC3F10.11c	3e-09	COG1132	ABC-type multidrug transport system, ATPase and permease components	V	Defense mechanisms ;
Unigene106492_1	DRA0266	3e-06	COG1401	GTPase subunit of restriction endonuclease	V	Defense mechanisms ;
Unigene106607_1	YDR406w_3	2e-36	COG1131	ABC-type multidrug transport system, ATPase component	V	Defense mechanisms ;
Unigene106607_1	SPCC18B5.01c_3	1e-11	COG0842	ABC-type multidrug transport system, permease component	V	Defense mechanisms ;
Unigene107776_1	SPAC323.07c	1e-09	COG0534	Na+-driven multidrug efflux pump	V	Defense mechanisms ;
Unigene108574_1	CC1568	2e-08	COG1680	Beta-lactamase class C and other penicillin binding proteins	V	Defense mechanisms ;
Unigene109494_1	YDR135c	3e-16	COG1132	ABC-type multidrug transport system, ATPase and permease components	V	Defense mechanisms ;
Unigene109775_1	SPAC11D3.06	6e-06	COG0534	Na+-driven multidrug efflux pump	V	Defense mechanisms ;
Unigene109938_1	SPCC663.03	1e-66	COG1132	ABC-type multidrug transport system, ATPase and permease components	V	Defense mechanisms ;
Unigene110321_1	SPAC11D3.06	4e-08	COG0534	Na+-driven multidrug efflux pump	V	Defense mechanisms ;
Unigene110322_1	SPAC11D3.06	6e-08	COG0534	Na+-driven multidrug efflux pump	V	Defense mechanisms ;
Unigene110579_1	YDR135c	1e-15	COG1132	ABC-type multidrug transport system, ATPase and permease components	V	Defense mechanisms ;
Unigene110954_1	PA4997	4e-47	COG1132	ABC-type multidrug transport system, ATPase and permease components	V	Defense mechanisms ;
Unigene111396_1	DRA0266	6e-07	COG1401	GTPase subunit of restriction endonuclease	V	Defense mechanisms ;
Unigene111468_1	SPCC4B3.13	6e-21	COG0534	Na+-driven multidrug efflux pump	V	Defense mechanisms ;
Unigene111492_1	DRA0266	1e-08	COG1401	GTPase subunit of restriction endonuclease	V	Defense mechanisms ;
Unigene112618_1	SPAC323.07c	2e-13	COG0534	Na+-driven multidrug efflux pump	V	Defense mechanisms ;
Unigene112709_1	SPCC4B3.13	5e-13	COG0534	Na+-driven multidrug efflux pump	V	Defense mechanisms ;
Unigene112710_1	SPAC11D3.06	7e-13	COG0534	Na+-driven multidrug efflux pump	V	Defense mechanisms ;
Unigene2826_1	SA1683	9e-46	COG1132	ABC-type multidrug transport system, ATPase and permease components	V	Defense mechanisms ;
Unigene2912_1	CC3420	5e-10	COG1132	ABC-type multidrug transport system, ATPase and permease components	V	Defense mechanisms ;
Unigene2960_1	BMEII0250	2e-20	COG1132	ABC-type multidrug transport system, ATPase and permease components	V	Defense mechanisms ;
Unigene3136_1	CC3420	2e-07	COG1132	ABC-type multidrug transport system, ATPase and permease components	V	Defense mechanisms ;
Unigene3143_1	DR0009	9e-08	COG2720	Uncharacterized vancomycin resistance protein	V	Defense mechanisms ;
Unigene3164_1	SPCC4B3.13	2e-34	COG0534	Na+-driven multidrug efflux pump	V	Defense mechanisms ;
Unigene3165_1	SPCC4B3.13	7e-41	COG0534	Na+-driven multidrug efflux pump	V	Defense mechanisms ;
Unigene3612_1	DR0009	3e-07	COG2720	Uncharacterized vancomycin resistance protein	V	Defense mechanisms ;
Unigene3663_1	CC3420	9e-06	COG1132	ABC-type multidrug transport system, ATPase and permease components	V	Defense mechanisms ;
Unigene3717_1	SPCC663.03	2e-48	COG1132	ABC-type multidrug transport system, ATPase and permease components	V	Defense mechanisms ;
Unigene3717_1	XF2397	9e-35	COG2274	ABC-type bacteriocin/lantibiotic exporters, contain an N-terminal double-glycine peptidase domain	V	Defense mechanisms ;
Unigene3795_1	SPCC4B3.13	1e-11	COG0534	Na+-driven multidrug efflux pump	V	Defense mechanisms ;
Unigene3828_1	DRA0266	7e-07	COG1401	GTPase subunit of restriction endonuclease	V	Defense mechanisms ;
Unigene3869_1	CC3420	8e-06	COG1132	ABC-type multidrug transport system, ATPase and permease components	V	Defense mechanisms ;
Unigene3884_1	DR0406	2e-20	COG1131	ABC-type multidrug transport system, ATPase component	V	Defense mechanisms ;
Unigene3884_1	DR2192	8e-20	COG1136	ABC-type antimicrobial peptide transport system, ATPase component	V	Defense mechanisms ;
Unigene3931_1	DR1533	6e-26	COG3440	Predicted restriction endonuclease	V	Defense mechanisms ;
Unigene3963_1	YDR135c	4e-43	COG1132	ABC-type multidrug transport system, ATPase and permease components	V	Defense mechanisms ;
Unigene3981_1	SA1683	1e-53	COG1132	ABC-type multidrug transport system, ATPase and permease components	V	Defense mechanisms ;
Unigene4016_1	SPCC4B3.13	2e-18	COG0534	Na+-driven multidrug efflux pump	V	Defense mechanisms ;
Unigene4043_1	SPCC4B3.13	1e-14	COG0534	Na+-driven multidrug efflux pump	V	Defense mechanisms ;
Unigene4100_1	DR1533	1e-07	COG3440	Predicted restriction endonuclease	V	Defense mechanisms ;
Unigene4258_1	SPCC4B3.13	2e-07	COG0534	Na+-driven multidrug efflux pump	V	Defense mechanisms ;
Unigene4467_1	YCR011c_2	2e-49	COG1131	ABC-type multidrug transport system, ATPase component	V	Defense mechanisms ;
Unigene4467_1	FN0827	2e-20	COG1136	ABC-type antimicrobial peptide transport system, ATPase component	V	Defense mechanisms ;
Unigene4468_1	DRA0266	5e-13	COG1401	GTPase subunit of restriction endonuclease	V	Defense mechanisms ;
Unigene4492_1	DRA0266	4e-08	COG1401	GTPase subunit of restriction endonuclease	V	Defense mechanisms ;
Unigene4510_1	YDR011w_3	2e-07	COG1131	ABC-type multidrug transport system, ATPase component	V	Defense mechanisms ;
Unigene4526_1	SPCC18B5.01c_3	1e-07	COG0842	ABC-type multidrug transport system, permease component	V	Defense mechanisms ;
Unigene4544_1	YLL015w	3e-22	COG1132	ABC-type multidrug transport system, ATPase and permease components	V	Defense mechanisms ;
Unigene4544_1	VC1448	3e-13	COG2274	ABC-type bacteriocin/lantibiotic exporters, contain an N-terminal double-glycine peptidase domain	V	Defense mechanisms ;
Unigene4753_1	CC3420	8e-06	COG1132	ABC-type multidrug transport system, ATPase and permease components	V	Defense mechanisms ;
Unigene4890_1	BMEI1743	3e-43	COG1132	ABC-type multidrug transport system, ATPase and permease components	V	Defense mechanisms ;
Unigene4965_1	SPCC4B3.13	6e-18	COG0534	Na+-driven multidrug efflux pump	V	Defense mechanisms ;
Unigene4985_1	YDR406w_1	6e-31	COG1131	ABC-type multidrug transport system, ATPase component	V	Defense mechanisms ;
Unigene4985_1	PH1736	2e-10	COG1132	ABC-type multidrug transport system, ATPase and permease components	V	Defense mechanisms ;
Unigene5247_1	DR0009	2e-06	COG2720	Uncharacterized vancomycin resistance protein	V	Defense mechanisms ;
Unigene113030_1	DR1533	3e-10	COG3440	Predicted restriction endonuclease	V	Defense mechanisms ;
Unigene113031_1	DR1533	3e-07	COG3440	Predicted restriction endonuclease	V	Defense mechanisms ;
Unigene113820_1	DRA0266	2e-08	COG1401	GTPase subunit of restriction endonuclease	V	Defense mechanisms ;
Unigene114336_1	DRA0266	2e-06	COG1401	GTPase subunit of restriction endonuclease	V	Defense mechanisms ;
Unigene115048_1	SPAC323.07c	2e-07	COG0534	Na+-driven multidrug efflux pump	V	Defense mechanisms ;
Unigene115113_1	YDR135c	3e-22	COG1132	ABC-type multidrug transport system, ATPase and permease components	V	Defense mechanisms ;
Unigene115140_1	YHL035c	2e-23	COG1132	ABC-type multidrug transport system, ATPase and permease components	V	Defense mechanisms ;
Unigene115161_1	DR0009	4e-07	COG2720	Uncharacterized vancomycin resistance protein	V	Defense mechanisms ;
Unigene115411_1	DR0009	1e-06	COG2720	Uncharacterized vancomycin resistance protein	V	Defense mechanisms ;
Unigene115766_1	SPy0230	6e-21	COG1132	ABC-type multidrug transport system, ATPase and permease components	V	Defense mechanisms ;
Unigene115766_1	all7315	8e-21	COG2274	ABC-type bacteriocin/lantibiotic exporters, contain an N-terminal double-glycine peptidase domain	V	Defense mechanisms ;
Unigene115777_1	SPAC11D3.06	6e-17	COG0534	Na+-driven multidrug efflux pump	V	Defense mechanisms ;
Unigene115778_1	SPAC11D3.06	2e-13	COG0534	Na+-driven multidrug efflux pump	V	Defense mechanisms ;
Unigene115779_1	SPAC11D3.06	6e-17	COG0534	Na+-driven multidrug efflux pump	V	Defense mechanisms ;
Unigene115780_1	SPAC11D3.06	2e-13	COG0534	Na+-driven multidrug efflux pump	V	Defense mechanisms ;
Unigene115877_1	SPAC3F10.11c	6e-86	COG1132	ABC-type multidrug transport system, ATPase and permease components	V	Defense mechanisms ;
Unigene116328_1	YCR011c_3	1e-06	COG0842	ABC-type multidrug transport system, permease component	V	Defense mechanisms ;
Unigene116502_1	DRA0266	3e-06	COG1401	GTPase subunit of restriction endonuclease	V	Defense mechanisms ;
Unigene116781_1	SPCC4B3.13	2e-11	COG0534	Na+-driven multidrug efflux pump	V	Defense mechanisms ;
Unigene116812_1	YDR406w_1	6e-15	COG1131	ABC-type multidrug transport system, ATPase component	V	Defense mechanisms ;
Unigene116812_1	PH1736	2e-07	COG1132	ABC-type multidrug transport system, ATPase and permease components	V	Defense mechanisms ;
Unigene116812_1	VC1448	8e-07	COG2274	ABC-type bacteriocin/lantibiotic exporters, contain an N-terminal double-glycine peptidase domain	V	Defense mechanisms ;
Unigene117271_1	DRA0266	5e-09	COG1401	GTPase subunit of restriction endonuclease	V	Defense mechanisms ;
Unigene117426_1	YDR135c	3e-24	COG1132	ABC-type multidrug transport system, ATPase and permease components	V	Defense mechanisms ;
Unigene117426_1	SMc02661	2e-09	COG2274	ABC-type bacteriocin/lantibiotic exporters, contain an N-terminal double-glycine peptidase domain	V	Defense mechanisms ;
Unigene117763_1	DRA0266	1e-06	COG1401	GTPase subunit of restriction endonuclease	V	Defense mechanisms ;
Unigene5550_1	CC3420	2e-07	COG1132	ABC-type multidrug transport system, ATPase and permease components	V	Defense mechanisms ;
Unigene5640_1	CC3420	6e-07	COG1132	ABC-type multidrug transport system, ATPase and permease components	V	Defense mechanisms ;
Unigene5680_1	SPAC323.07c	3e-10	COG0534	Na+-driven multidrug efflux pump	V	Defense mechanisms ;
Unigene5739_1	ECU03g0390_2	9e-10	COG0842	ABC-type multidrug transport system, permease component	V	Defense mechanisms ;
Unigene5851_1	SPCC4B3.13	4e-13	COG0534	Na+-driven multidrug efflux pump	V	Defense mechanisms ;
Unigene6011_1	CC3420	2e-06	COG1132	ABC-type multidrug transport system, ATPase and permease components	V	Defense mechanisms ;
Unigene6012_1	CC3420	1e-05	COG1132	ABC-type multidrug transport system, ATPase and permease components	V	Defense mechanisms ;
Unigene6102_1	DR0009	9e-09	COG2720	Uncharacterized vancomycin resistance protein	V	Defense mechanisms ;
Unigene6224_1	DR2409	1e-23	COG1403	Restriction endonuclease	V	Defense mechanisms ;
Unigene6240_1	DRA0266	1e-07	COG1401	GTPase subunit of restriction endonuclease	V	Defense mechanisms ;
Unigene6498_1	DRA0266	4e-07	COG1401	GTPase subunit of restriction endonuclease	V	Defense mechanisms ;
Unigene6642_1	CAC1613	5e-54	COG1132	ABC-type multidrug transport system, ATPase and permease components	V	Defense mechanisms ;
Unigene6867_1	DRA0266	2e-07	COG1401	GTPase subunit of restriction endonuclease	V	Defense mechanisms ;
Unigene7399_1	SPCC663.03	7e-51	COG1132	ABC-type multidrug transport system, ATPase and permease components	V	Defense mechanisms ;
Unigene7625_1	DRA0266	1e-06	COG1401	GTPase subunit of restriction endonuclease	V	Defense mechanisms ;
Unigene7661_1	DRA0266	2e-06	COG1401	GTPase subunit of restriction endonuclease	V	Defense mechanisms ;
Unigene7763_1	DR1985	7e-06	COG2367	Beta-lactamase class A	V	Defense mechanisms ;
Unigene7799_1	DR0009	5e-07	COG2720	Uncharacterized vancomycin resistance protein	V	Defense mechanisms ;
Unigene7861_1	YGR281w	5e-12	COG1132	ABC-type multidrug transport system, ATPase and permease components	V	Defense mechanisms ;
Unigene7861_1	sll1180	6e-09	COG2274	ABC-type bacteriocin/lantibiotic exporters, contain an N-terminal double-glycine peptidase domain	V	Defense mechanisms ;
Unigene7926_1	BH0941	2e-55	COG1132	ABC-type multidrug transport system, ATPase and permease components	V	Defense mechanisms ;
Unigene8193_1	SPCC663.03	8e-117	COG1132	ABC-type multidrug transport system, ATPase and permease components	V	Defense mechanisms ;
Unigene9065_1	CC3420	2e-07	COG1132	ABC-type multidrug transport system, ATPase and permease components	V	Defense mechanisms ;
Unigene9231_1	DRA0266	6e-07	COG1401	GTPase subunit of restriction endonuclease	V	Defense mechanisms ;
Unigene9713_1	YDR135c	1e-19	COG1132	ABC-type multidrug transport system, ATPase and permease components	V	Defense mechanisms ;
Unigene9767_1	DRA0266	8e-07	COG1401	GTPase subunit of restriction endonuclease	V	Defense mechanisms ;
Unigene9767_1	DR0009	8e-07	COG2720	Uncharacterized vancomycin resistance protein	V	Defense mechanisms ;
Unigene9781_1	SPCC4B3.13	2e-14	COG0534	Na+-driven multidrug efflux pump	V	Defense mechanisms ;
Unigene9891_1	YLL015w	3e-27	COG1132	ABC-type multidrug transport system, ATPase and permease components	V	Defense mechanisms ;
Unigene9891_1	all2021	5e-15	COG2274	ABC-type bacteriocin/lantibiotic exporters, contain an N-terminal double-glycine peptidase domain	V	Defense mechanisms ;
Unigene9968_1	DR0009	1e-06	COG2720	Uncharacterized vancomycin resistance protein	V	Defense mechanisms ;
Unigene9969_1	DR0009	7e-07	COG2720	Uncharacterized vancomycin resistance protein	V	Defense mechanisms ;
Unigene10185_1	Cgl1966	9e-07	COG1136	ABC-type antimicrobial peptide transport system, ATPase component	V	Defense mechanisms ;
Unigene10185_1	lin0750	3e-06	COG1131	ABC-type multidrug transport system, ATPase component	V	Defense mechanisms ;
Unigene10191_1	CC3420	1e-06	COG1132	ABC-type multidrug transport system, ATPase and permease components	V	Defense mechanisms ;
Unigene10344_1	SPAC11D3.06	5e-09	COG0534	Na+-driven multidrug efflux pump	V	Defense mechanisms ;
Unigene10885_1	DRA0266	3e-06	COG1401	GTPase subunit of restriction endonuclease	V	Defense mechanisms ;
Unigene11022_1	SPAC323.07c	2e-12	COG0534	Na+-driven multidrug efflux pump	V	Defense mechanisms ;
Unigene11056_1	YCR011c_2	5e-40	COG1131	ABC-type multidrug transport system, ATPase component	V	Defense mechanisms ;
Unigene11056_1	AF1469	2e-21	COG1136	ABC-type antimicrobial peptide transport system, ATPase component	V	Defense mechanisms ;
Unigene11157_1	YDR406w_3	8e-60	COG1131	ABC-type multidrug transport system, ATPase component	V	Defense mechanisms ;
Unigene11157_1	FN0827	2e-15	COG1136	ABC-type antimicrobial peptide transport system, ATPase component	V	Defense mechanisms ;
Unigene11157_1	BS_yheI	2e-14	COG1132	ABC-type multidrug transport system, ATPase and permease components	V	Defense mechanisms ;
Unigene11162_1	SPCC4B3.13	4e-46	COG0534	Na+-driven multidrug efflux pump	V	Defense mechanisms ;
Unigene11206_1	SPCC663.03	6e-78	COG1132	ABC-type multidrug transport system, ATPase and permease components	V	Defense mechanisms ;
Unigene11331_1	CC3420	5e-06	COG1132	ABC-type multidrug transport system, ATPase and permease components	V	Defense mechanisms ;
Unigene11339_1	mll5254	1e-07	COG1132	ABC-type multidrug transport system, ATPase and permease components	V	Defense mechanisms ;
Unigene11354_1	DR0009	2e-06	COG2720	Uncharacterized vancomycin resistance protein	V	Defense mechanisms ;
Unigene11402_1	SPCC663.03	2e-07	COG1132	ABC-type multidrug transport system, ATPase and permease components	V	Defense mechanisms ;
Unigene11547_1	SPCC4B3.13	8e-28	COG0534	Na+-driven multidrug efflux pump	V	Defense mechanisms ;
Unigene11673_1	DR0009	2e-06	COG2720	Uncharacterized vancomycin resistance protein	V	Defense mechanisms ;
Unigene11784_1	SPBC359.05	3e-23	COG1132	ABC-type multidrug transport system, ATPase and permease components	V	Defense mechanisms ;
Unigene12002_1	CC3420	1e-07	COG1132	ABC-type multidrug transport system, ATPase and permease components	V	Defense mechanisms ;
Unigene12102_1	SPCC663.03	2e-07	COG1132	ABC-type multidrug transport system, ATPase and permease components	V	Defense mechanisms ;
Unigene12430_1	ECU11g1200	8e-26	COG1132	ABC-type multidrug transport system, ATPase and permease components	V	Defense mechanisms ;
Unigene12666_1	YDR135c	7e-31	COG1132	ABC-type multidrug transport system, ATPase and permease components	V	Defense mechanisms ;
Unigene12708_1	SPCC4B3.13	7e-15	COG0534	Na+-driven multidrug efflux pump	V	Defense mechanisms ;
Unigene12742_1	SPCC663.03	4e-24	COG1132	ABC-type multidrug transport system, ATPase and permease components	V	Defense mechanisms ;
Unigene12806_1	SPCC663.03	7e-22	COG1132	ABC-type multidrug transport system, ATPase and permease components	V	Defense mechanisms ;
Unigene12890_1	YDR135c	3e-155	COG1132	ABC-type multidrug transport system, ATPase and permease components	V	Defense mechanisms ;
Unigene12890_1	XF2397	4e-44	COG2274	ABC-type bacteriocin/lantibiotic exporters, contain an N-terminal double-glycine peptidase domain	V	Defense mechanisms ;
Unigene12906_1	SPBC359.05	1e-30	COG1132	ABC-type multidrug transport system, ATPase and permease components	V	Defense mechanisms ;
Unigene12953_1	YCR011c_2	3e-15	COG1131	ABC-type multidrug transport system, ATPase component	V	Defense mechanisms ;
Unigene12953_1	YIL013c_2	6e-14	COG0842	ABC-type multidrug transport system, permease component	V	Defense mechanisms ;
Unigene13103_1	YCR011c_3	3e-09	COG0842	ABC-type multidrug transport system, permease component	V	Defense mechanisms ;
Unigene13304_1	YCR011c_3	1e-13	COG0842	ABC-type multidrug transport system, permease component	V	Defense mechanisms ;
Unigene13555_1	DRA0266	1e-06	COG1401	GTPase subunit of restriction endonuclease	V	Defense mechanisms ;
Unigene13998_1	SPCC4B3.13	4e-45	COG0534	Na+-driven multidrug efflux pump	V	Defense mechanisms ;
Unigene14129_1	DR1533	5e-16	COG3440	Predicted restriction endonuclease	V	Defense mechanisms ;
Unigene14506_1	YHL035c	8e-12	COG1132	ABC-type multidrug transport system, ATPase and permease components	V	Defense mechanisms ;
Unigene15304_1	SPAC323.07c	4e-09	COG0534	Na+-driven multidrug efflux pump	V	Defense mechanisms ;
Unigene15445_1	SPAC323.07c	8e-17	COG0534	Na+-driven multidrug efflux pump	V	Defense mechanisms ;
Unigene15869_1	DR0009	1e-08	COG2720	Uncharacterized vancomycin resistance protein	V	Defense mechanisms ;
Unigene15873_1	PAB1923	4e-15	COG1131	ABC-type multidrug transport system, ATPase component	V	Defense mechanisms ;
Unigene15873_1	VNG0123G	4e-12	COG1132	ABC-type multidrug transport system, ATPase and permease components	V	Defense mechanisms ;
Unigene15906_1	SPCC663.03	2e-80	COG1132	ABC-type multidrug transport system, ATPase and permease components	V	Defense mechanisms ;
Unigene15935_1	CC3420	9e-06	COG1132	ABC-type multidrug transport system, ATPase and permease components	V	Defense mechanisms ;
Unigene15999_1	YDR406w_3	2e-54	COG1131	ABC-type multidrug transport system, ATPase component	V	Defense mechanisms ;
Unigene15999_1	FN0827	1e-14	COG1136	ABC-type antimicrobial peptide transport system, ATPase component	V	Defense mechanisms ;
Unigene16059_1	CC3420	6e-06	COG1132	ABC-type multidrug transport system, ATPase and permease components	V	Defense mechanisms ;
Unigene16266_1	YHR032w	6e-06	COG0534	Na+-driven multidrug efflux pump	V	Defense mechanisms ;
Unigene16338_1	DRA0266	3e-06	COG1401	GTPase subunit of restriction endonuclease	V	Defense mechanisms ;
Unigene16447_1	DRA0266	7e-08	COG1401	GTPase subunit of restriction endonuclease	V	Defense mechanisms ;
Unigene16457_1	PA4143	2e-07	COG2274	ABC-type bacteriocin/lantibiotic exporters, contain an N-terminal double-glycine peptidase domain	V	Defense mechanisms ;
Unigene16457_1	aq_1563	2e-07	COG1132	ABC-type multidrug transport system, ATPase and permease components	V	Defense mechanisms ;
Unigene16697_1	SPCC663.03	6e-25	COG1132	ABC-type multidrug transport system, ATPase and permease components	V	Defense mechanisms ;
Unigene16853_1	SPCC4B3.13	2e-27	COG0534	Na+-driven multidrug efflux pump	V	Defense mechanisms ;
Unigene17080_1	CC3420	8e-06	COG1132	ABC-type multidrug transport system, ATPase and permease components	V	Defense mechanisms ;
Unigene17371_1	ECU08g0110_1	2e-15	COG1131	ABC-type multidrug transport system, ATPase component	V	Defense mechanisms ;
Unigene17872_1	DRA0266	5e-06	COG1401	GTPase subunit of restriction endonuclease	V	Defense mechanisms ;
Unigene17881_1	CC3420	1e-06	COG1132	ABC-type multidrug transport system, ATPase and permease components	V	Defense mechanisms ;
Unigene17882_1	CC3420	1e-06	COG1132	ABC-type multidrug transport system, ATPase and permease components	V	Defense mechanisms ;
Unigene17883_1	CC3420	1e-06	COG1132	ABC-type multidrug transport system, ATPase and permease components	V	Defense mechanisms ;
Unigene18051_1	CC3420	1e-08	COG1132	ABC-type multidrug transport system, ATPase and permease components	V	Defense mechanisms ;
Unigene18153_1	SPBC359.05	4e-53	COG1132	ABC-type multidrug transport system, ATPase and permease components	V	Defense mechanisms ;
Unigene18288_1	SPAC11D3.06	8e-19	COG0534	Na+-driven multidrug efflux pump	V	Defense mechanisms ;
Unigene18289_1	SPAC11D3.06	8e-19	COG0534	Na+-driven multidrug efflux pump	V	Defense mechanisms ;
Unigene18369_1	SPCC4B3.13	8e-63	COG0534	Na+-driven multidrug efflux pump	V	Defense mechanisms ;
Unigene18522_1	SPCC4B3.13	5e-34	COG0534	Na+-driven multidrug efflux pump	V	Defense mechanisms ;
Unigene18633_1	YCR011c_3	5e-07	COG0842	ABC-type multidrug transport system, permease component	V	Defense mechanisms ;
Unigene18653_1	YDR011w_3	2e-29	COG1131	ABC-type multidrug transport system, ATPase component	V	Defense mechanisms ;
Unigene18653_1	FN0827	1e-08	COG1136	ABC-type antimicrobial peptide transport system, ATPase component	V	Defense mechanisms ;
Unigene18744_1	YDR338c	1e-08	COG0534	Na+-driven multidrug efflux pump	V	Defense mechanisms ;
Unigene18772_1	DRA0266	2e-06	COG1401	GTPase subunit of restriction endonuclease	V	Defense mechanisms ;
Unigene18839_1	YDR406w_3	3e-48	COG1131	ABC-type multidrug transport system, ATPase component	V	Defense mechanisms ;
Unigene18893_1	YCR011c_2	1e-38	COG1131	ABC-type multidrug transport system, ATPase component	V	Defense mechanisms ;
Unigene18893_1	APE1253	8e-26	COG1136	ABC-type antimicrobial peptide transport system, ATPase component	V	Defense mechanisms ;
Unigene19381_1	SPAC323.07c	2e-19	COG0534	Na+-driven multidrug efflux pump	V	Defense mechanisms ;
Unigene19514_1	SPAC3F10.11c	6e-42	COG1132	ABC-type multidrug transport system, ATPase and permease components	V	Defense mechanisms ;
Unigene19514_1	sll1180	2e-21	COG2274	ABC-type bacteriocin/lantibiotic exporters, contain an N-terminal double-glycine peptidase domain	V	Defense mechanisms ;
Unigene19547_1	YCR011c_2	2e-35	COG1131	ABC-type multidrug transport system, ATPase component	V	Defense mechanisms ;
Unigene19584_1	SPCC663.03	2e-28	COG1132	ABC-type multidrug transport system, ATPase and permease components	V	Defense mechanisms ;
Unigene19599_1	MJ0709	6e-13	COG0534	Na+-driven multidrug efflux pump	V	Defense mechanisms ;
Unigene19739_1	SPAC323.07c	2e-12	COG0534	Na+-driven multidrug efflux pump	V	Defense mechanisms ;
Unigene20159_1	MTH1093	8e-27	COG1131	ABC-type multidrug transport system, ATPase component	V	Defense mechanisms ;
Unigene20359_1	DRA0266	6e-09	COG1401	GTPase subunit of restriction endonuclease	V	Defense mechanisms ;
Unigene20687_1	YDR135c	1e-105	COG1132	ABC-type multidrug transport system, ATPase and permease components	V	Defense mechanisms ;
Unigene20901_1	YCR011c_2	1e-45	COG1131	ABC-type multidrug transport system, ATPase component	V	Defense mechanisms ;
Unigene20902_1	YCR011c_2	1e-45	COG1131	ABC-type multidrug transport system, ATPase component	V	Defense mechanisms ;
Unigene21023_1	CC3420	1e-05	COG1132	ABC-type multidrug transport system, ATPase and permease components	V	Defense mechanisms ;
Unigene21097_1	DRA0266	6e-06	COG1401	GTPase subunit of restriction endonuclease	V	Defense mechanisms ;
Unigene21240_1	SPAC3F10.11c	4e-81	COG1132	ABC-type multidrug transport system, ATPase and permease components	V	Defense mechanisms ;
Unigene21240_1	sll1180	7e-39	COG2274	ABC-type bacteriocin/lantibiotic exporters, contain an N-terminal double-glycine peptidase domain	V	Defense mechanisms ;
Unigene21363_1	SPCC663.03	1e-29	COG1132	ABC-type multidrug transport system, ATPase and permease components	V	Defense mechanisms ;
Unigene21422_1	DRA0266	1e-06	COG1401	GTPase subunit of restriction endonuclease	V	Defense mechanisms ;
Unigene21430_1	YDR406w_2	7e-06	COG0842	ABC-type multidrug transport system, permease component	V	Defense mechanisms ;
Unigene21620_1	DRA0266	4e-12	COG1401	GTPase subunit of restriction endonuclease	V	Defense mechanisms ;
Unigene21819_1	SPAC11D3.06	2e-17	COG0534	Na+-driven multidrug efflux pump	V	Defense mechanisms ;
Unigene21820_1	SPAC11D3.06	2e-17	COG0534	Na+-driven multidrug efflux pump	V	Defense mechanisms ;
Unigene21867_1	YDR406w_2	2e-17	COG0842	ABC-type multidrug transport system, permease component	V	Defense mechanisms ;
Unigene21916_1	DRA0266	2e-11	COG1401	GTPase subunit of restriction endonuclease	V	Defense mechanisms ;
Unigene21960_1	DRA0266	1e-06	COG1401	GTPase subunit of restriction endonuclease	V	Defense mechanisms ;
Unigene22159_1	SPAC323.07c	4e-18	COG0534	Na+-driven multidrug efflux pump	V	Defense mechanisms ;
Unigene22465_1	YGR281w	5e-20	COG1132	ABC-type multidrug transport system, ATPase and permease components	V	Defense mechanisms ;
Unigene22773_1	SPAC323.07c	3e-13	COG0534	Na+-driven multidrug efflux pump	V	Defense mechanisms ;
Unigene23017_1	SPCC4B3.13	9e-63	COG0534	Na+-driven multidrug efflux pump	V	Defense mechanisms ;
Unigene23103_1	SPAC323.07c	9e-24	COG0534	Na+-driven multidrug efflux pump	V	Defense mechanisms ;
Unigene23193_1	DR0009	9e-09	COG2720	Uncharacterized vancomycin resistance protein	V	Defense mechanisms ;
Unigene23387_1	DRA0266	6e-07	COG1401	GTPase subunit of restriction endonuclease	V	Defense mechanisms ;
Unigene23426_1	DR0009	4e-06	COG2720	Uncharacterized vancomycin resistance protein	V	Defense mechanisms ;
Unigene23585_1	CC3420	9e-06	COG1132	ABC-type multidrug transport system, ATPase and permease components	V	Defense mechanisms ;
Unigene23588_1	YDR135c	9e-115	COG1132	ABC-type multidrug transport system, ATPase and permease components	V	Defense mechanisms ;
Unigene23995_1	CC3420	5e-06	COG1132	ABC-type multidrug transport system, ATPase and permease components	V	Defense mechanisms ;
Unigene24225_1	DRA0266	2e-09	COG1401	GTPase subunit of restriction endonuclease	V	Defense mechanisms ;
Unigene24287_1	DR0009	2e-07	COG2720	Uncharacterized vancomycin resistance protein	V	Defense mechanisms ;
Unigene24287_1	DRA0266	7e-07	COG1401	GTPase subunit of restriction endonuclease	V	Defense mechanisms ;
Unigene24412_1	DRA0266	4e-06	COG1401	GTPase subunit of restriction endonuclease	V	Defense mechanisms ;
Unigene24412_1	DR0009	4e-06	COG2720	Uncharacterized vancomycin resistance protein	V	Defense mechanisms ;
Unigene24476_1	slr2019	2e-12	COG1132	ABC-type multidrug transport system, ATPase and permease components	V	Defense mechanisms ;
Unigene24476_1	YPO2252	3e-11	COG2274	ABC-type bacteriocin/lantibiotic exporters, contain an N-terminal double-glycine peptidase domain	V	Defense mechanisms ;
Unigene24621_1	DRA0266	3e-07	COG1401	GTPase subunit of restriction endonuclease	V	Defense mechanisms ;

## Sheet: individual unigenes
individual unigenes (550)	Protein-or-Domain	E-Value	COG-ID	Function-Description	Code	Functional-Categories;
Unigene24875_1	SPCC663.03	7e-81	COG1132	ABC-type multidrug transport system, ATPase and permease components	V	Defense mechanisms ;
Unigene25025_1	SPCC4B3.13	2e-14	COG0534	Na+-driven multidrug efflux pump	V	Defense mechanisms ;
Unigene25071_1	DRA0266	2e-06	COG1401	GTPase subunit of restriction endonuclease	V	Defense mechanisms ;
Unigene25141_1	YDR135c	3e-16	COG1132	ABC-type multidrug transport system, ATPase and permease components	V	Defense mechanisms ;
Unigene25162_1	CC3420	4e-06	COG1132	ABC-type multidrug transport system, ATPase and permease components	V	Defense mechanisms ;
Unigene25325_1	DRA0266	3e-06	COG1401	GTPase subunit of restriction endonuclease	V	Defense mechanisms ;
Unigene25386_1	SPCC4B3.13	9e-23	COG0534	Na+-driven multidrug efflux pump	V	Defense mechanisms ;
Unigene25597_1	BH0452	2e-08	COG4403	Lantibiotic modifying enzyme	V	Defense mechanisms ;
Unigene25964_1	BMEI0323	3e-84	COG1132	ABC-type multidrug transport system, ATPase and permease components	V	Defense mechanisms ;
Unigene26167_1	SPBC359.05	8e-28	COG1132	ABC-type multidrug transport system, ATPase and permease components	V	Defense mechanisms ;
Unigene26245_1	SPAC3F10.11c	2e-39	COG1132	ABC-type multidrug transport system, ATPase and permease components	V	Defense mechanisms ;
Unigene26457_1	SPBC359.05	2e-11	COG1132	ABC-type multidrug transport system, ATPase and permease components	V	Defense mechanisms ;
Unigene26745_1	DRA0266	7e-06	COG1401	GTPase subunit of restriction endonuclease	V	Defense mechanisms ;
Unigene26828_1	DR0009	2e-06	COG2720	Uncharacterized vancomycin resistance protein	V	Defense mechanisms ;
Unigene26923_1	CC3420	1e-06	COG1132	ABC-type multidrug transport system, ATPase and permease components	V	Defense mechanisms ;
Unigene26941_1	DR0009	2e-06	COG2720	Uncharacterized vancomycin resistance protein	V	Defense mechanisms ;
Unigene27581_1	SPBC9B6.09c	4e-59	COG1132	ABC-type multidrug transport system, ATPase and permease components	V	Defense mechanisms ;
Unigene28102_1	DRA0266	8e-07	COG1401	GTPase subunit of restriction endonuclease	V	Defense mechanisms ;
Unigene28469_1	YDR135c	7e-24	COG1132	ABC-type multidrug transport system, ATPase and permease components	V	Defense mechanisms ;
Unigene28618_1	SPCC663.03	8e-16	COG1132	ABC-type multidrug transport system, ATPase and permease components	V	Defense mechanisms ;
Unigene28690_1	DRA0266	3e-09	COG1401	GTPase subunit of restriction endonuclease	V	Defense mechanisms ;
Unigene28762_1	DRA0266	3e-06	COG1401	GTPase subunit of restriction endonuclease	V	Defense mechanisms ;
Unigene29124_1	YCR011c_2	1e-31	COG1131	ABC-type multidrug transport system, ATPase component	V	Defense mechanisms ;
Unigene29391_1	CC3420	6e-07	COG1132	ABC-type multidrug transport system, ATPase and permease components	V	Defense mechanisms ;
Unigene29470_1	DRA0266	4e-08	COG1401	GTPase subunit of restriction endonuclease	V	Defense mechanisms ;
Unigene29538_1	SPCC663.03	2e-12	COG1132	ABC-type multidrug transport system, ATPase and permease components	V	Defense mechanisms ;
Unigene30132_1	DRA0266	8e-06	COG1401	GTPase subunit of restriction endonuclease	V	Defense mechanisms ;
Unigene30498_1	SPCC4B3.13	6e-25	COG0534	Na+-driven multidrug efflux pump	V	Defense mechanisms ;
Unigene30700_1	SPBC359.05	3e-49	COG1132	ABC-type multidrug transport system, ATPase and permease components	V	Defense mechanisms ;
Unigene30865_1	SPCC4B3.13	1e-06	COG0534	Na+-driven multidrug efflux pump	V	Defense mechanisms ;
Unigene31143_1	MJ0796	2e-07	COG1136	ABC-type antimicrobial peptide transport system, ATPase component	V	Defense mechanisms ;
Unigene31146_1	lin0829	1e-11	COG1132	ABC-type multidrug transport system, ATPase and permease components	V	Defense mechanisms ;
Unigene31299_1	YDR406w_3	7e-16	COG1131	ABC-type multidrug transport system, ATPase component	V	Defense mechanisms ;
Unigene31300_1	YDR406w_3	1e-16	COG1131	ABC-type multidrug transport system, ATPase component	V	Defense mechanisms ;
Unigene31895_1	SPCC663.03	3e-10	COG1132	ABC-type multidrug transport system, ATPase and permease components	V	Defense mechanisms ;
Unigene31908_1	SPAC11D3.06	2e-08	COG0534	Na+-driven multidrug efflux pump	V	Defense mechanisms ;
Unigene32481_1	YDR406w_3	8e-58	COG1131	ABC-type multidrug transport system, ATPase component	V	Defense mechanisms ;
Unigene32685_1	YDR135c	4e-11	COG1132	ABC-type multidrug transport system, ATPase and permease components	V	Defense mechanisms ;
Unigene32823_1	SPAC3F10.11c	1e-28	COG1132	ABC-type multidrug transport system, ATPase and permease components	V	Defense mechanisms ;
Unigene32835_1	PAB1923	7e-38	COG1131	ABC-type multidrug transport system, ATPase component	V	Defense mechanisms ;
Unigene32867_1	SPBC359.05	4e-37	COG1132	ABC-type multidrug transport system, ATPase and permease components	V	Defense mechanisms ;
Unigene32947_1	YDR135c	4e-12	COG1132	ABC-type multidrug transport system, ATPase and permease components	V	Defense mechanisms ;
Unigene32948_1	YDR135c	1e-12	COG1132	ABC-type multidrug transport system, ATPase and permease components	V	Defense mechanisms ;
Unigene33100_1	ECU03g0390_1	8e-08	COG1131	ABC-type multidrug transport system, ATPase component	V	Defense mechanisms ;
Unigene33118_1	YDR135c	8e-22	COG1132	ABC-type multidrug transport system, ATPase and permease components	V	Defense mechanisms ;
Unigene33255_1	YDR011w_3	1e-12	COG1131	ABC-type multidrug transport system, ATPase component	V	Defense mechanisms ;
Unigene33448_1	YDR135c	3e-10	COG1132	ABC-type multidrug transport system, ATPase and permease components	V	Defense mechanisms ;
Unigene33481_1	YDR135c	4e-60	COG1132	ABC-type multidrug transport system, ATPase and permease components	V	Defense mechanisms ;
Unigene33600_1	SPCC4B3.13	2e-33	COG0534	Na+-driven multidrug efflux pump	V	Defense mechanisms ;
Unigene33658_1	CC3420	2e-07	COG1132	ABC-type multidrug transport system, ATPase and permease components	V	Defense mechanisms ;
Unigene34007_1	DRA0266	7e-06	COG1401	GTPase subunit of restriction endonuclease	V	Defense mechanisms ;
Unigene34712_1	XF2582	1e-08	COG1132	ABC-type multidrug transport system, ATPase and permease components	V	Defense mechanisms ;
Unigene34807_1	Rv2836c	1e-13	COG0534	Na+-driven multidrug efflux pump	V	Defense mechanisms ;
Unigene35172_1	CAC2393	2e-13	COG1132	ABC-type multidrug transport system, ATPase and permease components	V	Defense mechanisms ;
Unigene36112_1	CC3420	4e-07	COG1132	ABC-type multidrug transport system, ATPase and permease components	V	Defense mechanisms ;
Unigene36151_1	SPCC663.03	8e-47	COG1132	ABC-type multidrug transport system, ATPase and permease components	V	Defense mechanisms ;
Unigene36487_1	SPCC663.03	4e-66	COG1132	ABC-type multidrug transport system, ATPase and permease components	V	Defense mechanisms ;
Unigene36527_1	all0640	1e-67	COG1132	ABC-type multidrug transport system, ATPase and permease components	V	Defense mechanisms ;
Unigene37071_1	YDR135c	4e-62	COG1132	ABC-type multidrug transport system, ATPase and permease components	V	Defense mechanisms ;
Unigene37410_1	DRA0266	1e-06	COG1401	GTPase subunit of restriction endonuclease	V	Defense mechanisms ;
Unigene37451_1	CC1568	2e-12	COG1680	Beta-lactamase class C and other penicillin binding proteins	V	Defense mechanisms ;
Unigene38334_1	YCR011c_2	5e-09	COG1131	ABC-type multidrug transport system, ATPase component	V	Defense mechanisms ;
Unigene38414_1	DRA0266	7e-06	COG1401	GTPase subunit of restriction endonuclease	V	Defense mechanisms ;
Unigene38976_1	CC0305	8e-36	COG1132	ABC-type multidrug transport system, ATPase and permease components	V	Defense mechanisms ;
Unigene39129_1	DR0009	2e-09	COG2720	Uncharacterized vancomycin resistance protein	V	Defense mechanisms ;
Unigene39449_1	YCR011c_2	5e-19	COG1131	ABC-type multidrug transport system, ATPase component	V	Defense mechanisms ;
Unigene39483_1	YGR281w	1e-23	COG1132	ABC-type multidrug transport system, ATPase and permease components	V	Defense mechanisms ;
Unigene39484_1	SPAC3F10.11c	7e-66	COG1132	ABC-type multidrug transport system, ATPase and permease components	V	Defense mechanisms ;
Unigene39620_1	DR0009	6e-06	COG2720	Uncharacterized vancomycin resistance protein	V	Defense mechanisms ;
Unigene39621_1	DR0009	7e-06	COG2720	Uncharacterized vancomycin resistance protein	V	Defense mechanisms ;
Unigene39767_1	YDR135c	2e-76	COG1132	ABC-type multidrug transport system, ATPase and permease components	V	Defense mechanisms ;
Unigene40124_1	CAC0169	1e-09	COG1131	ABC-type multidrug transport system, ATPase component	V	Defense mechanisms ;
Unigene40139_1	CAP0073	5e-06	COG2274	ABC-type bacteriocin/lantibiotic exporters, contain an N-terminal double-glycine peptidase domain	V	Defense mechanisms ;
Unigene40732_1	DR0009	1e-07	COG2720	Uncharacterized vancomycin resistance protein	V	Defense mechanisms ;
Unigene40734_1	DR0009	1e-06	COG2720	Uncharacterized vancomycin resistance protein	V	Defense mechanisms ;
Unigene40949_1	YDR406w_2	1e-11	COG0842	ABC-type multidrug transport system, permease component	V	Defense mechanisms ;
Unigene41223_1	SPCC663.03	3e-15	COG1132	ABC-type multidrug transport system, ATPase and permease components	V	Defense mechanisms ;
Unigene41404_1	lin1691	1e-09	COG1132	ABC-type multidrug transport system, ATPase and permease components	V	Defense mechanisms ;
Unigene41584_1	SPCC663.03	1e-12	COG1132	ABC-type multidrug transport system, ATPase and permease components	V	Defense mechanisms ;
Unigene41949_1	DRA0266	7e-07	COG1401	GTPase subunit of restriction endonuclease	V	Defense mechanisms ;
Unigene41987_1	SPCC4B3.13	3e-15	COG0534	Na+-driven multidrug efflux pump	V	Defense mechanisms ;
Unigene42437_1	SPCC663.03	5e-72	COG1132	ABC-type multidrug transport system, ATPase and permease components	V	Defense mechanisms ;
Unigene42535_1	SPBC359.05	2e-46	COG1132	ABC-type multidrug transport system, ATPase and permease components	V	Defense mechanisms ;
Unigene42768_1	mll0815	1e-19	COG1132	ABC-type multidrug transport system, ATPase and permease components	V	Defense mechanisms ;
Unigene43043_1	SPCC4B3.13	1e-15	COG0534	Na+-driven multidrug efflux pump	V	Defense mechanisms ;
Unigene43044_1	SPCC4B3.13	1e-15	COG0534	Na+-driven multidrug efflux pump	V	Defense mechanisms ;
Unigene43498_1	CC3420	1e-06	COG1132	ABC-type multidrug transport system, ATPase and permease components	V	Defense mechanisms ;
Unigene43662_1	SPAC323.07c	1e-11	COG0534	Na+-driven multidrug efflux pump	V	Defense mechanisms ;
Unigene43796_1	SPCC18B5.01c_2	3e-44	COG1131	ABC-type multidrug transport system, ATPase component	V	Defense mechanisms ;
Unigene43805_1	CC3420	5e-08	COG1132	ABC-type multidrug transport system, ATPase and permease components	V	Defense mechanisms ;
Unigene43872_1	SPAC323.07c	2e-09	COG0534	Na+-driven multidrug efflux pump	V	Defense mechanisms ;
Unigene44347_1	PAE0269	9e-08	COG1131	ABC-type multidrug transport system, ATPase component	V	Defense mechanisms ;
Unigene44350_1	SPAC323.07c	1e-12	COG0534	Na+-driven multidrug efflux pump	V	Defense mechanisms ;
Unigene44751_1	MJ0709	3e-10	COG0534	Na+-driven multidrug efflux pump	V	Defense mechanisms ;
Unigene44947_1	CC3420	9e-06	COG1132	ABC-type multidrug transport system, ATPase and permease components	V	Defense mechanisms ;
Unigene44955_1	lin0924	3e-17	COG1131	ABC-type multidrug transport system, ATPase component	V	Defense mechanisms ;
Unigene45018_1	CC3420	3e-06	COG1132	ABC-type multidrug transport system, ATPase and permease components	V	Defense mechanisms ;
Unigene45022_1	CC3420	3e-06	COG1132	ABC-type multidrug transport system, ATPase and permease components	V	Defense mechanisms ;
Unigene45929_1	DR1533	1e-24	COG3440	Predicted restriction endonuclease	V	Defense mechanisms ;
Unigene45975_1	YCR011c_2	4e-33	COG1131	ABC-type multidrug transport system, ATPase component	V	Defense mechanisms ;
Unigene46030_1	DR0009	6e-07	COG2720	Uncharacterized vancomycin resistance protein	V	Defense mechanisms ;
Unigene46094_1	CC0255	2e-29	COG1680	Beta-lactamase class C and other penicillin binding proteins	V	Defense mechanisms ;
Unigene46195_1	DRA0266	4e-07	COG1401	GTPase subunit of restriction endonuclease	V	Defense mechanisms ;
Unigene46217_1	CC3420	3e-06	COG1132	ABC-type multidrug transport system, ATPase and permease components	V	Defense mechanisms ;
Unigene46508_1	YCR011c_2	1e-20	COG1131	ABC-type multidrug transport system, ATPase component	V	Defense mechanisms ;
Unigene46828_1	YDR135c	7e-31	COG1132	ABC-type multidrug transport system, ATPase and permease components	V	Defense mechanisms ;
Unigene46896_1	YDR406w_3	3e-30	COG1131	ABC-type multidrug transport system, ATPase component	V	Defense mechanisms ;
Unigene46925_1	SPCC663.03	2e-12	COG1132	ABC-type multidrug transport system, ATPase and permease components	V	Defense mechanisms ;
Unigene46943_1	DRA0266	5e-06	COG1401	GTPase subunit of restriction endonuclease	V	Defense mechanisms ;
Unigene46987_1	DR0009	3e-06	COG2720	Uncharacterized vancomycin resistance protein	V	Defense mechanisms ;
Unigene47017_1	DRA0266	1e-06	COG1401	GTPase subunit of restriction endonuclease	V	Defense mechanisms ;
Unigene47154_1	SPCC4B3.13	9e-37	COG0534	Na+-driven multidrug efflux pump	V	Defense mechanisms ;
Unigene47330_1	Rv2836c	6e-21	COG0534	Na+-driven multidrug efflux pump	V	Defense mechanisms ;
Unigene47331_1	Rv2836c	8e-21	COG0534	Na+-driven multidrug efflux pump	V	Defense mechanisms ;
Unigene47853_1	BS_ygaD	1e-31	COG1132	ABC-type multidrug transport system, ATPase and permease components	V	Defense mechanisms ;
Unigene48885_1	SPAC323.07c	2e-13	COG0534	Na+-driven multidrug efflux pump	V	Defense mechanisms ;
Unigene49534_1	XF1223	1e-08	COG1131	ABC-type multidrug transport system, ATPase component	V	Defense mechanisms ;
Unigene49918_1	AF1018	3e-23	COG1136	ABC-type antimicrobial peptide transport system, ATPase component	V	Defense mechanisms ;
Unigene50586_1	SPAC11D3.06	5e-09	COG0534	Na+-driven multidrug efflux pump	V	Defense mechanisms ;
Unigene51591_1	YLL015w	5e-06	COG1132	ABC-type multidrug transport system, ATPase and permease components	V	Defense mechanisms ;
Unigene51669_1	SPBC9B6.09c	2e-18	COG1132	ABC-type multidrug transport system, ATPase and permease components	V	Defense mechanisms ;
Unigene52340_1	DRA0266	5e-08	COG1401	GTPase subunit of restriction endonuclease	V	Defense mechanisms ;
Unigene52460_1	APE0471	5e-09	COG1131	ABC-type multidrug transport system, ATPase component	V	Defense mechanisms ;
Unigene52539_1	CC2200	2e-18	COG1403	Restriction endonuclease	V	Defense mechanisms ;
Unigene52654_1	SPCC4B3.13	3e-15	COG0534	Na+-driven multidrug efflux pump	V	Defense mechanisms ;
Unigene52668_1	YDR135c	5e-06	COG1132	ABC-type multidrug transport system, ATPase and permease components	V	Defense mechanisms ;
Unigene53565_1	DRA0266	6e-06	COG1401	GTPase subunit of restriction endonuclease	V	Defense mechanisms ;
Unigene53592_1	SPCC663.03	2e-63	COG1132	ABC-type multidrug transport system, ATPase and permease components	V	Defense mechanisms ;
Unigene53594_1	DR1533	2e-10	COG3440	Predicted restriction endonuclease	V	Defense mechanisms ;
Unigene53838_1	YGR281w	4e-12	COG1132	ABC-type multidrug transport system, ATPase and permease components	V	Defense mechanisms ;
Unigene54057_1	SPCC663.03	4e-18	COG1132	ABC-type multidrug transport system, ATPase and permease components	V	Defense mechanisms ;
Unigene54070_1	YDR135c	1e-20	COG1132	ABC-type multidrug transport system, ATPase and permease components	V	Defense mechanisms ;
Unigene54413_1	DR0009	3e-07	COG2720	Uncharacterized vancomycin resistance protein	V	Defense mechanisms ;
Unigene54416_1	ECU03g0390_1	1e-07	COG1131	ABC-type multidrug transport system, ATPase component	V	Defense mechanisms ;
Unigene54989_1	SPAC3F10.11c	3e-09	COG1132	ABC-type multidrug transport system, ATPase and permease components	V	Defense mechanisms ;
Unigene55138_1	mlr4595	7e-11	COG1131	ABC-type multidrug transport system, ATPase component	V	Defense mechanisms ;
Unigene55257_1	YGR281w	3e-09	COG1132	ABC-type multidrug transport system, ATPase and permease components	V	Defense mechanisms ;
Unigene55467_1	DRA0266	1e-06	COG1401	GTPase subunit of restriction endonuclease	V	Defense mechanisms ;
Unigene55629_1	DRA0266	8e-08	COG1401	GTPase subunit of restriction endonuclease	V	Defense mechanisms ;
Unigene56566_1	DR0009	1e-08	COG2720	Uncharacterized vancomycin resistance protein	V	Defense mechanisms ;
Unigene56666_1	DR0009	8e-06	COG2720	Uncharacterized vancomycin resistance protein	V	Defense mechanisms ;
Unigene56947_1	YGR281w	5e-12	COG1132	ABC-type multidrug transport system, ATPase and permease components	V	Defense mechanisms ;
Unigene57434_1	SPCC4B3.13	1e-06	COG0534	Na+-driven multidrug efflux pump	V	Defense mechanisms ;
Unigene58335_1	YCR011c_3	8e-07	COG0842	ABC-type multidrug transport system, permease component	V	Defense mechanisms ;
Unigene59413_1	DRA0266	3e-07	COG1401	GTPase subunit of restriction endonuclease	V	Defense mechanisms ;
Unigene60059_1	DRA0266	1e-06	COG1401	GTPase subunit of restriction endonuclease	V	Defense mechanisms ;
Unigene60717_1	SPCC663.03	6e-09	COG1132	ABC-type multidrug transport system, ATPase and permease components	V	Defense mechanisms ;
Unigene61104_1	SPCC663.03	3e-26	COG1132	ABC-type multidrug transport system, ATPase and permease components	V	Defense mechanisms ;
Unigene61564_1	YCR011c_3	3e-08	COG0842	ABC-type multidrug transport system, permease component	V	Defense mechanisms ;
Unigene61658_1	YHR032w	1e-11	COG0534	Na+-driven multidrug efflux pump	V	Defense mechanisms ;
Unigene61855_1	SPCC18B5.01c_2	2e-14	COG1131	ABC-type multidrug transport system, ATPase component	V	Defense mechanisms ;
Unigene62385_1	SMb20185	2e-31	COG0842	ABC-type multidrug transport system, permease component	V	Defense mechanisms ;
Unigene62479_1	SPCC663.03	5e-20	COG1132	ABC-type multidrug transport system, ATPase and permease components	V	Defense mechanisms ;
Unigene62480_1	SPCC663.03	4e-16	COG1132	ABC-type multidrug transport system, ATPase and permease components	V	Defense mechanisms ;
Unigene62573_1	YLL015w	3e-31	COG1132	ABC-type multidrug transport system, ATPase and permease components	V	Defense mechanisms ;
Unigene63282_1	DRA0266	3e-08	COG1401	GTPase subunit of restriction endonuclease	V	Defense mechanisms ;
Unigene63844_1	SPAC11D3.06	1e-06	COG0534	Na+-driven multidrug efflux pump	V	Defense mechanisms ;
Unigene64052_1	SPAC323.07c	1e-06	COG0534	Na+-driven multidrug efflux pump	V	Defense mechanisms ;
Unigene64633_1	SPCC663.03	5e-20	COG1132	ABC-type multidrug transport system, ATPase and permease components	V	Defense mechanisms ;
Unigene64907_1	SMb20185	7e-18	COG0842	ABC-type multidrug transport system, permease component	V	Defense mechanisms ;
Unigene65141_1	SA1683	3e-43	COG1132	ABC-type multidrug transport system, ATPase and permease components	V	Defense mechanisms ;
Unigene65149_1	YPO1735	5e-20	COG1132	ABC-type multidrug transport system, ATPase and permease components	V	Defense mechanisms ;
Unigene66081_1	SPCC4B3.13	6e-18	COG0534	Na+-driven multidrug efflux pump	V	Defense mechanisms ;
Unigene66194_1	SPAC11D3.06	3e-11	COG0534	Na+-driven multidrug efflux pump	V	Defense mechanisms ;
Unigene66468_1	YHL035c	4e-06	COG1132	ABC-type multidrug transport system, ATPase and permease components	V	Defense mechanisms ;
Unigene66500_1	SPCC18B5.01c_2	2e-07	COG1131	ABC-type multidrug transport system, ATPase component	V	Defense mechanisms ;
Unigene66725_1	DR0009	2e-06	COG2720	Uncharacterized vancomycin resistance protein	V	Defense mechanisms ;
Unigene66897_1	SPCC663.03	0	COG1132	ABC-type multidrug transport system, ATPase and permease components	V	Defense mechanisms ;
Unigene66898_1	SPCC663.03	2e-105	COG1132	ABC-type multidrug transport system, ATPase and permease components	V	Defense mechanisms ;
Unigene66999_1	YDR406w_1	2e-30	COG1131	ABC-type multidrug transport system, ATPase component	V	Defense mechanisms ;
Unigene67082_1	DR0009	8e-09	COG2720	Uncharacterized vancomycin resistance protein	V	Defense mechanisms ;
Unigene504_1	DRA0266	9e-06	COG1401	GTPase subunit of restriction endonuclease	V	Defense mechanisms ;
Unigene573_1	DR0009	7e-06	COG2720	Uncharacterized vancomycin resistance protein	V	Defense mechanisms ;
Unigene664_1	SPCC663.03	1e-173	COG1132	ABC-type multidrug transport system, ATPase and permease components	V	Defense mechanisms ;
Unigene1020_1	DRA0266	2e-06	COG1401	GTPase subunit of restriction endonuclease	V	Defense mechanisms ;
Unigene1080_1	SPAC11D3.06	5e-32	COG0534	Na+-driven multidrug efflux pump	V	Defense mechanisms ;
Unigene1124_1	ECU03g0390_1	2e-06	COG1131	ABC-type multidrug transport system, ATPase component	V	Defense mechanisms ;
Unigene1820_1	CC3420	6e-07	COG1132	ABC-type multidrug transport system, ATPase and permease components	V	Defense mechanisms ;
Unigene1872_1	BMEI1743	4e-43	COG1132	ABC-type multidrug transport system, ATPase and permease components	V	Defense mechanisms ;
Unigene1940_1	SPAC11D3.06	1e-07	COG0534	Na+-driven multidrug efflux pump	V	Defense mechanisms ;
Unigene2080_1	PH0913	3e-42	COG1131	ABC-type multidrug transport system, ATPase component	V	Defense mechanisms ;
Unigene2122_1	SPCC663.03	4e-81	COG1132	ABC-type multidrug transport system, ATPase and permease components	V	Defense mechanisms ;
Unigene2285_1	DRA0266	2e-06	COG1401	GTPase subunit of restriction endonuclease	V	Defense mechanisms ;
Unigene2311_1	MTH1093	8e-27	COG1131	ABC-type multidrug transport system, ATPase component	V	Defense mechanisms ;
Unigene2361_1	SPAC11D3.06	8e-25	COG0534	Na+-driven multidrug efflux pump	V	Defense mechanisms ;
Unigene2531_1	SPAC3F10.11c	2e-25	COG1132	ABC-type multidrug transport system, ATPase and permease components	V	Defense mechanisms ;
Unigene2565_1	DR0009	2e-06	COG2720	Uncharacterized vancomycin resistance protein	V	Defense mechanisms ;
Unigene2742_1	CC3420	2e-07	COG1132	ABC-type multidrug transport system, ATPase and permease components	V	Defense mechanisms ;
Unigene67436_1	DRA0266	8e-08	COG1401	GTPase subunit of restriction endonuclease	V	Defense mechanisms ;
Unigene67437_1	DRA0266	5e-09	COG1401	GTPase subunit of restriction endonuclease	V	Defense mechanisms ;
Unigene67438_1	DRA0266	6e-09	COG1401	GTPase subunit of restriction endonuclease	V	Defense mechanisms ;
Unigene67439_1	DRA0266	8e-08	COG1401	GTPase subunit of restriction endonuclease	V	Defense mechanisms ;
Unigene67601_1	SPAC11D3.06	3e-33	COG0534	Na+-driven multidrug efflux pump	V	Defense mechanisms ;
Unigene67602_1	SPCC4B3.13	1e-26	COG0534	Na+-driven multidrug efflux pump	V	Defense mechanisms ;
Unigene67619_1	SPCC4B3.13	3e-08	COG0534	Na+-driven multidrug efflux pump	V	Defense mechanisms ;
Unigene67620_1	SPCC4B3.13	2e-08	COG0534	Na+-driven multidrug efflux pump	V	Defense mechanisms ;
Unigene68121_1	DR0009	9e-06	COG2720	Uncharacterized vancomycin resistance protein	V	Defense mechanisms ;
Unigene68271_1	YDR406w_2	8e-07	COG0842	ABC-type multidrug transport system, permease component	V	Defense mechanisms ;
Unigene68540_1	CC3420	1e-06	COG1132	ABC-type multidrug transport system, ATPase and permease components	V	Defense mechanisms ;
Unigene68541_1	CC3420	1e-06	COG1132	ABC-type multidrug transport system, ATPase and permease components	V	Defense mechanisms ;
Unigene68611_1	DRA0266	6e-10	COG1401	GTPase subunit of restriction endonuclease	V	Defense mechanisms ;
Unigene68829_1	DRA0266	6e-07	COG1401	GTPase subunit of restriction endonuclease	V	Defense mechanisms ;
Unigene69327_1	VC1446	8e-08	COG2274	ABC-type bacteriocin/lantibiotic exporters, contain an N-terminal double-glycine peptidase domain	V	Defense mechanisms ;
Unigene69847_1	CC3420	1e-06	COG1132	ABC-type multidrug transport system, ATPase and permease components	V	Defense mechanisms ;
Unigene70052_1	SPCC18B5.01c_2	5e-10	COG1131	ABC-type multidrug transport system, ATPase component	V	Defense mechanisms ;
Unigene70054_1	DR1533	4e-11	COG3440	Predicted restriction endonuclease	V	Defense mechanisms ;
Unigene70097_1	DRA0266	4e-07	COG1401	GTPase subunit of restriction endonuclease	V	Defense mechanisms ;
Unigene70098_1	DRA0266	4e-07	COG1401	GTPase subunit of restriction endonuclease	V	Defense mechanisms ;
Unigene70438_1	DRA0266	2e-12	COG1401	GTPase subunit of restriction endonuclease	V	Defense mechanisms ;
Unigene70529_1	SPCC18B5.01c_3	2e-06	COG0842	ABC-type multidrug transport system, permease component	V	Defense mechanisms ;
Unigene70582_1	ECU03g0390_1	2e-12	COG1131	ABC-type multidrug transport system, ATPase component	V	Defense mechanisms ;
Unigene71694_1	YDR011w_3	3e-21	COG1131	ABC-type multidrug transport system, ATPase component	V	Defense mechanisms ;
Unigene72569_1	ECU08g0110_1	4e-08	COG1131	ABC-type multidrug transport system, ATPase component	V	Defense mechanisms ;
Unigene73291_1	DR0009	3e-08	COG2720	Uncharacterized vancomycin resistance protein	V	Defense mechanisms ;
Unigene73465_1	ECU07g0560_2	6e-06	COG0842	ABC-type multidrug transport system, permease component	V	Defense mechanisms ;
Unigene73516_1	SPAC3F10.11c	6e-35	COG1132	ABC-type multidrug transport system, ATPase and permease components	V	Defense mechanisms ;
Unigene73812_1	YHL035c	3e-19	COG1132	ABC-type multidrug transport system, ATPase and permease components	V	Defense mechanisms ;
Unigene73878_1	SPCC663.03	4e-14	COG1132	ABC-type multidrug transport system, ATPase and permease components	V	Defense mechanisms ;
Unigene73960_1	YDR135c	1e-19	COG1132	ABC-type multidrug transport system, ATPase and permease components	V	Defense mechanisms ;
Unigene74090_1	SPCC663.03	3e-69	COG1132	ABC-type multidrug transport system, ATPase and permease components	V	Defense mechanisms ;
Unigene74139_1	SPAC11D3.06	2e-06	COG0534	Na+-driven multidrug efflux pump	V	Defense mechanisms ;
Unigene74185_1	SPBC359.05	3e-37	COG1132	ABC-type multidrug transport system, ATPase and permease components	V	Defense mechanisms ;
Unigene74216_1	BH0941	7e-49	COG1132	ABC-type multidrug transport system, ATPase and permease components	V	Defense mechanisms ;
Unigene74234_1	CC3420	1e-06	COG1132	ABC-type multidrug transport system, ATPase and permease components	V	Defense mechanisms ;
Unigene74309_1	YDR011w_3	3e-39	COG1131	ABC-type multidrug transport system, ATPase component	V	Defense mechanisms ;
Unigene74315_1	lin1187	3e-06	COG0577	ABC-type antimicrobial peptide transport system, permease component	V	Defense mechanisms ;
Unigene75165_1	Rv2836c	2e-08	COG0534	Na+-driven multidrug efflux pump	V	Defense mechanisms ;
Unigene75262_1	SPAC3F10.11c	5e-20	COG1132	ABC-type multidrug transport system, ATPase and permease components	V	Defense mechanisms ;
Unigene75530_1	lin1187	4e-08	COG0577	ABC-type antimicrobial peptide transport system, permease component	V	Defense mechanisms ;
Unigene75992_1	SPCC4B3.13	1e-16	COG0534	Na+-driven multidrug efflux pump	V	Defense mechanisms ;
Unigene76002_1	CC3420	2e-06	COG1132	ABC-type multidrug transport system, ATPase and permease components	V	Defense mechanisms ;
Unigene76176_1	RSc1180	1e-06	COG0534	Na+-driven multidrug efflux pump	V	Defense mechanisms ;
Unigene76277_1	CC3420	8e-06	COG1132	ABC-type multidrug transport system, ATPase and permease components	V	Defense mechanisms ;
Unigene76492_1	SPCC4B3.13	5e-29	COG0534	Na+-driven multidrug efflux pump	V	Defense mechanisms ;
Unigene76671_1	SPCC4B3.13	6e-24	COG0534	Na+-driven multidrug efflux pump	V	Defense mechanisms ;
Unigene76672_1	SPCC4B3.13	7e-45	COG0534	Na+-driven multidrug efflux pump	V	Defense mechanisms ;
Unigene76673_1	SPCC4B3.13	3e-16	COG0534	Na+-driven multidrug efflux pump	V	Defense mechanisms ;
Unigene76674_1	SPCC4B3.13	4e-36	COG0534	Na+-driven multidrug efflux pump	V	Defense mechanisms ;
Unigene76675_1	SPCC4B3.13	3e-14	COG0534	Na+-driven multidrug efflux pump	V	Defense mechanisms ;
Unigene76676_1	SPCC4B3.13	3e-15	COG0534	Na+-driven multidrug efflux pump	V	Defense mechanisms ;
Unigene77575_1	PH1735	8e-09	COG1132	ABC-type multidrug transport system, ATPase and permease components	V	Defense mechanisms ;
Unigene77577_1	SPCC4B3.13	1e-10	COG0534	Na+-driven multidrug efflux pump	V	Defense mechanisms ;
Unigene77628_1	YDR135c	6e-12	COG1132	ABC-type multidrug transport system, ATPase and permease components	V	Defense mechanisms ;
Unigene77929_1	DR0009	3e-07	COG2720	Uncharacterized vancomycin resistance protein	V	Defense mechanisms ;
Unigene78672_1	CC1568	3e-06	COG1680	Beta-lactamase class C and other penicillin binding proteins	V	Defense mechanisms ;
Unigene79147_1	NMB1919	4e-27	COG1132	ABC-type multidrug transport system, ATPase and permease components	V	Defense mechanisms ;
Unigene79856_1	ECU03g0390_1	7e-21	COG1131	ABC-type multidrug transport system, ATPase component	V	Defense mechanisms ;
Unigene80225_1	YKR104w	2e-10	COG1132	ABC-type multidrug transport system, ATPase and permease components	V	Defense mechanisms ;
Unigene81331_1	CC3420	4e-08	COG1132	ABC-type multidrug transport system, ATPase and permease components	V	Defense mechanisms ;
Unigene81436_1	mlr4463	4e-07	COG1136	ABC-type antimicrobial peptide transport system, ATPase component	V	Defense mechanisms ;
Unigene81437_1	YCR011c_2	1e-12	COG1131	ABC-type multidrug transport system, ATPase component	V	Defense mechanisms ;
Unigene81663_1	DR1533	3e-21	COG3440	Predicted restriction endonuclease	V	Defense mechanisms ;
Unigene82238_1	DR0009	1e-06	COG2720	Uncharacterized vancomycin resistance protein	V	Defense mechanisms ;
Unigene83177_1	PAB0087	8e-06	COG1680	Beta-lactamase class C and other penicillin binding proteins	V	Defense mechanisms ;
Unigene83678_1	FN0598	6e-30	COG1132	ABC-type multidrug transport system, ATPase and permease components	V	Defense mechanisms ;
Unigene83754_1	YLL015w	5e-23	COG1132	ABC-type multidrug transport system, ATPase and permease components	V	Defense mechanisms ;
Unigene83858_1	DRA0266	3e-06	COG1401	GTPase subunit of restriction endonuclease	V	Defense mechanisms ;
Unigene84138_1	DRA0266	1e-06	COG1401	GTPase subunit of restriction endonuclease	V	Defense mechanisms ;
Unigene84175_1	YDR406w_3	6e-23	COG1131	ABC-type multidrug transport system, ATPase component	V	Defense mechanisms ;
Unigene85467_1	YDR406w_4	7e-19	COG0842	ABC-type multidrug transport system, permease component	V	Defense mechanisms ;
Unigene85698_1	PA2527	1e-13	COG0841	Cation/multidrug efflux pump	V	Defense mechanisms ;
Unigene86550_1	ECU03g0390_1	2e-10	COG1131	ABC-type multidrug transport system, ATPase component	V	Defense mechanisms ;
Unigene86815_1	YGR281w	1e-11	COG1132	ABC-type multidrug transport system, ATPase and permease components	V	Defense mechanisms ;
Unigene87279_1	DRA0266	3e-06	COG1401	GTPase subunit of restriction endonuclease	V	Defense mechanisms ;
Unigene87730_1	DR0009	1e-06	COG2720	Uncharacterized vancomycin resistance protein	V	Defense mechanisms ;
Unigene87954_1	slr1149	2e-08	COG1132	ABC-type multidrug transport system, ATPase and permease components	V	Defense mechanisms ;
Unigene87999_1	SPCC4B3.13	6e-07	COG0534	Na+-driven multidrug efflux pump	V	Defense mechanisms ;
Unigene88049_1	ECU03g0390_1	1e-06	COG1131	ABC-type multidrug transport system, ATPase component	V	Defense mechanisms ;
Unigene89028_1	SPCC4B3.13	3e-19	COG0534	Na+-driven multidrug efflux pump	V	Defense mechanisms ;
Unigene89403_1	DR2192	8e-12	COG1136	ABC-type antimicrobial peptide transport system, ATPase component	V	Defense mechanisms ;
Unigene90033_1	CAC1613	4e-17	COG1132	ABC-type multidrug transport system, ATPase and permease components	V	Defense mechanisms ;
Unigene90048_1	SPCC4B3.13	1e-06	COG0534	Na+-driven multidrug efflux pump	V	Defense mechanisms ;
Unigene91190_1	SPCC663.03	2e-22	COG1132	ABC-type multidrug transport system, ATPase and permease components	V	Defense mechanisms ;
Unigene91191_1	SPCC663.03	5e-06	COG1132	ABC-type multidrug transport system, ATPase and permease components	V	Defense mechanisms ;
Unigene91560_1	SPCC4B3.13	6e-07	COG0534	Na+-driven multidrug efflux pump	V	Defense mechanisms ;
Unigene91990_1	Rv2836c	3e-22	COG0534	Na+-driven multidrug efflux pump	V	Defense mechanisms ;
Unigene92048_1	YCR011c_2	4e-14	COG1131	ABC-type multidrug transport system, ATPase component	V	Defense mechanisms ;
Unigene92056_1	SPBC359.05	3e-09	COG1132	ABC-type multidrug transport system, ATPase and permease components	V	Defense mechanisms ;
Unigene92057_1	SPBC359.05	8e-09	COG1132	ABC-type multidrug transport system, ATPase and permease components	V	Defense mechanisms ;
Unigene92126_1	YDR135c	7e-15	COG1132	ABC-type multidrug transport system, ATPase and permease components	V	Defense mechanisms ;
Unigene93182_1	YDR406w_1	2e-11	COG1131	ABC-type multidrug transport system, ATPase component	V	Defense mechanisms ;
Unigene93201_1	SPBC2G5.09c	6e-06	COG1132	ABC-type multidrug transport system, ATPase and permease components	V	Defense mechanisms ;
Unigene93206_1	SPCC18B5.01c_2	1e-09	COG1131	ABC-type multidrug transport system, ATPase component	V	Defense mechanisms ;
Unigene93207_1	ECU03g0390_1	4e-08	COG1131	ABC-type multidrug transport system, ATPase component	V	Defense mechanisms ;
Unigene93286_1	ECU03g0390_2	1e-12	COG0842	ABC-type multidrug transport system, permease component	V	Defense mechanisms ;
Unigene93356_1	SPCC663.03	4e-60	COG1132	ABC-type multidrug transport system, ATPase and permease components	V	Defense mechanisms ;
Unigene93472_1	SPCC663.03	3e-19	COG1132	ABC-type multidrug transport system, ATPase and permease components	V	Defense mechanisms ;
Unigene93483_1	YDR406w_3	4e-58	COG1131	ABC-type multidrug transport system, ATPase component	V	Defense mechanisms ;
Unigene93501_1	PA1113	6e-07	COG1132	ABC-type multidrug transport system, ATPase and permease components	V	Defense mechanisms ;
Unigene93502_1	PA1113	5e-07	COG1132	ABC-type multidrug transport system, ATPase and permease components	V	Defense mechanisms ;
Unigene93503_1	ML1113	8e-07	COG1132	ABC-type multidrug transport system, ATPase and permease components	V	Defense mechanisms ;
Unigene93516_1	SPCC18B5.01c_1	4e-09	COG0842	ABC-type multidrug transport system, permease component	V	Defense mechanisms ;
Unigene93557_1	SPCC18B5.01c_2	1e-13	COG1131	ABC-type multidrug transport system, ATPase component	V	Defense mechanisms ;
Unigene93900_1	CC3420	6e-07	COG1132	ABC-type multidrug transport system, ATPase and permease components	V	Defense mechanisms ;
Unigene93958_1	DR1533	1e-11	COG3440	Predicted restriction endonuclease	V	Defense mechanisms ;
Unigene93959_1	DR1533	6e-12	COG3440	Predicted restriction endonuclease	V	Defense mechanisms ;
Unigene94107_1	BH0941	5e-58	COG1132	ABC-type multidrug transport system, ATPase and permease components	V	Defense mechanisms ;
Unigene94265_1	DRA0266	4e-06	COG1401	GTPase subunit of restriction endonuclease	V	Defense mechanisms ;
Unigene95293_1	SPAC3F10.11c	1e-29	COG1132	ABC-type multidrug transport system, ATPase and permease components	V	Defense mechanisms ;
Unigene95567_1	YDR406w_3	7e-33	COG1131	ABC-type multidrug transport system, ATPase component	V	Defense mechanisms ;
Unigene95989_1	SPAC323.07c	9e-18	COG0534	Na+-driven multidrug efflux pump	V	Defense mechanisms ;
Unigene96488_1	SPCC4B3.13	9e-18	COG0534	Na+-driven multidrug efflux pump	V	Defense mechanisms ;
Unigene96742_1	SPBC9B6.09c	5e-06	COG1132	ABC-type multidrug transport system, ATPase and permease components	V	Defense mechanisms ;
Unigene96975_1	BH0818	3e-06	COG1131	ABC-type multidrug transport system, ATPase component	V	Defense mechanisms ;
Unigene97399_1	YDR135c	6e-84	COG1132	ABC-type multidrug transport system, ATPase and permease components	V	Defense mechanisms ;
Unigene97842_1	SPAC11D3.06	3e-06	COG0534	Na+-driven multidrug efflux pump	V	Defense mechanisms ;
Unigene97991_1	DRA0266	4e-06	COG1401	GTPase subunit of restriction endonuclease	V	Defense mechanisms ;
Unigene98585_1	Rv2836c	5e-19	COG0534	Na+-driven multidrug efflux pump	V	Defense mechanisms ;
Unigene99638_1	BH0941	2e-61	COG1132	ABC-type multidrug transport system, ATPase and permease components	V	Defense mechanisms ;
Unigene99712_1	SPAC3F10.11c	5e-08	COG1132	ABC-type multidrug transport system, ATPase and permease components	V	Defense mechanisms ;
Unigene99802_1	SPCC663.03	1e-18	COG1132	ABC-type multidrug transport system, ATPase and permease components	V	Defense mechanisms ;
Unigene99817_1	YDR135c	2e-31	COG1132	ABC-type multidrug transport system, ATPase and permease components	V	Defense mechanisms ;
Unigene99948_1	DR0009	5e-06	COG2720	Uncharacterized vancomycin resistance protein	V	Defense mechanisms ;
Unigene99956_1	DR0009	2e-06	COG2720	Uncharacterized vancomycin resistance protein	V	Defense mechanisms ;
Unigene100054_1	YDR135c	9e-47	COG1132	ABC-type multidrug transport system, ATPase and permease components	V	Defense mechanisms ;
Unigene100194_1	SPCC4B3.13	9e-47	COG0534	Na+-driven multidrug efflux pump	V	Defense mechanisms ;
Unigene100195_1	SPCC4B3.13	2e-47	COG0534	Na+-driven multidrug efflux pump	V	Defense mechanisms ;
Unigene100196_1	SPCC4B3.13	2e-47	COG0534	Na+-driven multidrug efflux pump	V	Defense mechanisms ;
Unigene100234_1	SPBC359.05	4e-11	COG1132	ABC-type multidrug transport system, ATPase and permease components	V	Defense mechanisms ;
Unigene100480_1	SPAC323.07c	3e-12	COG0534	Na+-driven multidrug efflux pump	V	Defense mechanisms ;
Unigene100530_1	SPAC3F10.11c	2e-62	COG1132	ABC-type multidrug transport system, ATPase and permease components	V	Defense mechanisms ;
Unigene100540_1	DR0009	2e-08	COG2720	Uncharacterized vancomycin resistance protein	V	Defense mechanisms ;
Unigene100545_1	YDR406w_2	3e-08	COG0842	ABC-type multidrug transport system, permease component	V	Defense mechanisms ;
Unigene100590_1	SPCC663.03	2e-35	COG1132	ABC-type multidrug transport system, ATPase and permease components	V	Defense mechanisms ;
Unigene100631_1	ECU03g0390_1	5e-30	COG1131	ABC-type multidrug transport system, ATPase component	V	Defense mechanisms ;
Unigene100683_1	MA2939	4e-07	COG1132	ABC-type multidrug transport system, ATPase and permease components	V	Defense mechanisms ;
Unigene100807_1	SPCC663.03	2e-40	COG1132	ABC-type multidrug transport system, ATPase and permease components	V	Defense mechanisms ;
Unigene100846_1	DRA0266	5e-06	COG1401	GTPase subunit of restriction endonuclease	V	Defense mechanisms ;
Unigene100881_1	SPCC663.03	2e-32	COG1132	ABC-type multidrug transport system, ATPase and permease components	V	Defense mechanisms ;
Unigene101162_1	SPCC18B5.01c_2	9e-26	COG1131	ABC-type multidrug transport system, ATPase component	V	Defense mechanisms ;
Unigene101657_1	mll0815	2e-11	COG1132	ABC-type multidrug transport system, ATPase and permease components	V	Defense mechanisms ;
Unigene101773_1	DR0009	2e-07	COG2720	Uncharacterized vancomycin resistance protein	V	Defense mechanisms ;
Unigene102003_1	DRA0266	8e-07	COG1401	GTPase subunit of restriction endonuclease	V	Defense mechanisms ;
Unigene102337_1	YCR011c_2	9e-13	COG1131	ABC-type multidrug transport system, ATPase component	V	Defense mechanisms ;
Unigene102571_1	SPAC3F10.11c	4e-13	COG1132	ABC-type multidrug transport system, ATPase and permease components	V	Defense mechanisms ;
Unigene103093_1	SPAC3F10.11c	3e-17	COG1132	ABC-type multidrug transport system, ATPase and permease components	V	Defense mechanisms ;
Unigene103308_1	DR0009	2e-09	COG2720	Uncharacterized vancomycin resistance protein	V	Defense mechanisms ;
Unigene103451_1	DR0009	5e-06	COG2720	Uncharacterized vancomycin resistance protein	V	Defense mechanisms ;
Unigene103700_1	YDR135c	2e-08	COG1132	ABC-type multidrug transport system, ATPase and permease components	V	Defense mechanisms ;
Unigene103957_1	DR0009	6e-07	COG2720	Uncharacterized vancomycin resistance protein	V	Defense mechanisms ;
Unigene104157_1	SPCC18B5.01c_2	1e-08	COG1131	ABC-type multidrug transport system, ATPase component	V	Defense mechanisms ;
Unigene104391_1	SPAC323.07c	6e-17	COG0534	Na+-driven multidrug efflux pump	V	Defense mechanisms ;
Unigene105280_1	DRA0266	9e-06	COG1401	GTPase subunit of restriction endonuclease	V	Defense mechanisms ;
Unigene105660_1	CC3420	1e-06	COG1132	ABC-type multidrug transport system, ATPase and permease components	V	Defense mechanisms ;
Unigene105764_1	YDR135c	3e-10	COG1132	ABC-type multidrug transport system, ATPase and permease components	V	Defense mechanisms ;
Unigene106118_1	YDR011w_1	3e-10	COG1131	ABC-type multidrug transport system, ATPase component	V	Defense mechanisms ;
Unigene106309_1	SPAC3F10.11c	3e-09	COG1132	ABC-type multidrug transport system, ATPase and permease components	V	Defense mechanisms ;
Unigene106492_1	DRA0266	3e-06	COG1401	GTPase subunit of restriction endonuclease	V	Defense mechanisms ;
Unigene106607_1	YDR406w_3	2e-36	COG1131	ABC-type multidrug transport system, ATPase component	V	Defense mechanisms ;
Unigene107776_1	SPAC323.07c	1e-09	COG0534	Na+-driven multidrug efflux pump	V	Defense mechanisms ;
Unigene108574_1	CC1568	2e-08	COG1680	Beta-lactamase class C and other penicillin binding proteins	V	Defense mechanisms ;
Unigene109494_1	YDR135c	3e-16	COG1132	ABC-type multidrug transport system, ATPase and permease components	V	Defense mechanisms ;
Unigene109775_1	SPAC11D3.06	6e-06	COG0534	Na+-driven multidrug efflux pump	V	Defense mechanisms ;
Unigene109938_1	SPCC663.03	1e-66	COG1132	ABC-type multidrug transport system, ATPase and permease components	V	Defense mechanisms ;
Unigene110321_1	SPAC11D3.06	4e-08	COG0534	Na+-driven multidrug efflux pump	V	Defense mechanisms ;
Unigene110322_1	SPAC11D3.06	6e-08	COG0534	Na+-driven multidrug efflux pump	V	Defense mechanisms ;
Unigene110579_1	YDR135c	1e-15	COG1132	ABC-type multidrug transport system, ATPase and permease components	V	Defense mechanisms ;
Unigene110954_1	PA4997	4e-47	COG1132	ABC-type multidrug transport system, ATPase and permease components	V	Defense mechanisms ;
Unigene111396_1	DRA0266	6e-07	COG1401	GTPase subunit of restriction endonuclease	V	Defense mechanisms ;
Unigene111468_1	SPCC4B3.13	6e-21	COG0534	Na+-driven multidrug efflux pump	V	Defense mechanisms ;
Unigene111492_1	DRA0266	1e-08	COG1401	GTPase subunit of restriction endonuclease	V	Defense mechanisms ;
Unigene112618_1	SPAC323.07c	2e-13	COG0534	Na+-driven multidrug efflux pump	V	Defense mechanisms ;
Unigene112709_1	SPCC4B3.13	5e-13	COG0534	Na+-driven multidrug efflux pump	V	Defense mechanisms ;
Unigene112710_1	SPAC11D3.06	7e-13	COG0534	Na+-driven multidrug efflux pump	V	Defense mechanisms ;
Unigene2826_1	SA1683	9e-46	COG1132	ABC-type multidrug transport system, ATPase and permease components	V	Defense mechanisms ;
Unigene2912_1	CC3420	5e-10	COG1132	ABC-type multidrug transport system, ATPase and permease components	V	Defense mechanisms ;
Unigene2960_1	BMEII0250	2e-20	COG1132	ABC-type multidrug transport system, ATPase and permease components	V	Defense mechanisms ;
Unigene3136_1	CC3420	2e-07	COG1132	ABC-type multidrug transport system, ATPase and permease components	V	Defense mechanisms ;
Unigene3143_1	DR0009	9e-08	COG2720	Uncharacterized vancomycin resistance protein	V	Defense mechanisms ;
Unigene3164_1	SPCC4B3.13	2e-34	COG0534	Na+-driven multidrug efflux pump	V	Defense mechanisms ;
Unigene3165_1	SPCC4B3.13	7e-41	COG0534	Na+-driven multidrug efflux pump	V	Defense mechanisms ;
Unigene3612_1	DR0009	3e-07	COG2720	Uncharacterized vancomycin resistance protein	V	Defense mechanisms ;
Unigene3663_1	CC3420	9e-06	COG1132	ABC-type multidrug transport system, ATPase and permease components	V	Defense mechanisms ;
Unigene3717_1	SPCC663.03	2e-48	COG1132	ABC-type multidrug transport system, ATPase and permease components	V	Defense mechanisms ;
Unigene3795_1	SPCC4B3.13	1e-11	COG0534	Na+-driven multidrug efflux pump	V	Defense mechanisms ;
Unigene3828_1	DRA0266	7e-07	COG1401	GTPase subunit of restriction endonuclease	V	Defense mechanisms ;
Unigene3869_1	CC3420	8e-06	COG1132	ABC-type multidrug transport system, ATPase and permease components	V	Defense mechanisms ;
Unigene3884_1	DR0406	2e-20	COG1131	ABC-type multidrug transport system, ATPase component	V	Defense mechanisms ;
Unigene3931_1	DR1533	6e-26	COG3440	Predicted restriction endonuclease	V	Defense mechanisms ;
Unigene3963_1	YDR135c	4e-43	COG1132	ABC-type multidrug transport system, ATPase and permease components	V	Defense mechanisms ;
Unigene3981_1	SA1683	1e-53	COG1132	ABC-type multidrug transport system, ATPase and permease components	V	Defense mechanisms ;
Unigene4016_1	SPCC4B3.13	2e-18	COG0534	Na+-driven multidrug efflux pump	V	Defense mechanisms ;
Unigene4043_1	SPCC4B3.13	1e-14	COG0534	Na+-driven multidrug efflux pump	V	Defense mechanisms ;
Unigene4100_1	DR1533	1e-07	COG3440	Predicted restriction endonuclease	V	Defense mechanisms ;
Unigene4258_1	SPCC4B3.13	2e-07	COG0534	Na+-driven multidrug efflux pump	V	Defense mechanisms ;
Unigene4467_1	YCR011c_2	2e-49	COG1131	ABC-type multidrug transport system, ATPase component	V	Defense mechanisms ;
Unigene4468_1	DRA0266	5e-13	COG1401	GTPase subunit of restriction endonuclease	V	Defense mechanisms ;
Unigene4492_1	DRA0266	4e-08	COG1401	GTPase subunit of restriction endonuclease	V	Defense mechanisms ;
Unigene4510_1	YDR011w_3	2e-07	COG1131	ABC-type multidrug transport system, ATPase component	V	Defense mechanisms ;
Unigene4526_1	SPCC18B5.01c_3	1e-07	COG0842	ABC-type multidrug transport system, permease component	V	Defense mechanisms ;
Unigene4544_1	YLL015w	3e-22	COG1132	ABC-type multidrug transport system, ATPase and permease components	V	Defense mechanisms ;
Unigene4753_1	CC3420	8e-06	COG1132	ABC-type multidrug transport system, ATPase and permease components	V	Defense mechanisms ;
Unigene4890_1	BMEI1743	3e-43	COG1132	ABC-type multidrug transport system, ATPase and permease components	V	Defense mechanisms ;
Unigene4965_1	SPCC4B3.13	6e-18	COG0534	Na+-driven multidrug efflux pump	V	Defense mechanisms ;
Unigene4985_1	YDR406w_1	6e-31	COG1131	ABC-type multidrug transport system, ATPase component	V	Defense mechanisms ;
Unigene5247_1	DR0009	2e-06	COG2720	Uncharacterized vancomycin resistance protein	V	Defense mechanisms ;
Unigene113030_1	DR1533	3e-10	COG3440	Predicted restriction endonuclease	V	Defense mechanisms ;
Unigene113031_1	DR1533	3e-07	COG3440	Predicted restriction endonuclease	V	Defense mechanisms ;
Unigene113820_1	DRA0266	2e-08	COG1401	GTPase subunit of restriction endonuclease	V	Defense mechanisms ;
Unigene114336_1	DRA0266	2e-06	COG1401	GTPase subunit of restriction endonuclease	V	Defense mechanisms ;
Unigene115048_1	SPAC323.07c	2e-07	COG0534	Na+-driven multidrug efflux pump	V	Defense mechanisms ;
Unigene115113_1	YDR135c	3e-22	COG1132	ABC-type multidrug transport system, ATPase and permease components	V	Defense mechanisms ;
Unigene115140_1	YHL035c	2e-23	COG1132	ABC-type multidrug transport system, ATPase and permease components	V	Defense mechanisms ;
Unigene115161_1	DR0009	4e-07	COG2720	Uncharacterized vancomycin resistance protein	V	Defense mechanisms ;
Unigene115411_1	DR0009	1e-06	COG2720	Uncharacterized vancomycin resistance protein	V	Defense mechanisms ;
Unigene115766_1	SPy0230	6e-21	COG1132	ABC-type multidrug transport system, ATPase and permease components	V	Defense mechanisms ;
Unigene115777_1	SPAC11D3.06	6e-17	COG0534	Na+-driven multidrug efflux pump	V	Defense mechanisms ;
Unigene115778_1	SPAC11D3.06	2e-13	COG0534	Na+-driven multidrug efflux pump	V	Defense mechanisms ;
Unigene115779_1	SPAC11D3.06	6e-17	COG0534	Na+-driven multidrug efflux pump	V	Defense mechanisms ;
Unigene115780_1	SPAC11D3.06	2e-13	COG0534	Na+-driven multidrug efflux pump	V	Defense mechanisms ;
Unigene115877_1	SPAC3F10.11c	6e-86	COG1132	ABC-type multidrug transport system, ATPase and permease components	V	Defense mechanisms ;
Unigene116328_1	YCR011c_3	1e-06	COG0842	ABC-type multidrug transport system, permease component	V	Defense mechanisms ;
Unigene116502_1	DRA0266	3e-06	COG1401	GTPase subunit of restriction endonuclease	V	Defense mechanisms ;
Unigene116781_1	SPCC4B3.13	2e-11	COG0534	Na+-driven multidrug efflux pump	V	Defense mechanisms ;
Unigene116812_1	YDR406w_1	6e-15	COG1131	ABC-type multidrug transport system, ATPase component	V	Defense mechanisms ;
Unigene117271_1	DRA0266	5e-09	COG1401	GTPase subunit of restriction endonuclease	V	Defense mechanisms ;
Unigene117426_1	YDR135c	3e-24	COG1132	ABC-type multidrug transport system, ATPase and permease components	V	Defense mechanisms ;
Unigene117763_1	DRA0266	1e-06	COG1401	GTPase subunit of restriction endonuclease	V	Defense mechanisms ;
Unigene5550_1	CC3420	2e-07	COG1132	ABC-type multidrug transport system, ATPase and permease components	V	Defense mechanisms ;
Unigene5640_1	CC3420	6e-07	COG1132	ABC-type multidrug transport system, ATPase and permease components	V	Defense mechanisms ;
Unigene5680_1	SPAC323.07c	3e-10	COG0534	Na+-driven multidrug efflux pump	V	Defense mechanisms ;
Unigene5739_1	ECU03g0390_2	9e-10	COG0842	ABC-type multidrug transport system, permease component	V	Defense mechanisms ;
Unigene5851_1	SPCC4B3.13	4e-13	COG0534	Na+-driven multidrug efflux pump	V	Defense mechanisms ;
Unigene6011_1	CC3420	2e-06	COG1132	ABC-type multidrug transport system, ATPase and permease components	V	Defense mechanisms ;
Unigene6012_1	CC3420	1e-05	COG1132	ABC-type multidrug transport system, ATPase and permease components	V	Defense mechanisms ;
Unigene6102_1	DR0009	9e-09	COG2720	Uncharacterized vancomycin resistance protein	V	Defense mechanisms ;
Unigene6224_1	DR2409	1e-23	COG1403	Restriction endonuclease	V	Defense mechanisms ;
Unigene6240_1	DRA0266	1e-07	COG1401	GTPase subunit of restriction endonuclease	V	Defense mechanisms ;
Unigene6498_1	DRA0266	4e-07	COG1401	GTPase subunit of restriction endonuclease	V	Defense mechanisms ;
Unigene6642_1	CAC1613	5e-54	COG1132	ABC-type multidrug transport system, ATPase and permease components	V	Defense mechanisms ;
Unigene6867_1	DRA0266	2e-07	COG1401	GTPase subunit of restriction endonuclease	V	Defense mechanisms ;
Unigene7399_1	SPCC663.03	7e-51	COG1132	ABC-type multidrug transport system, ATPase and permease components	V	Defense mechanisms ;
Unigene7625_1	DRA0266	1e-06	COG1401	GTPase subunit of restriction endonuclease	V	Defense mechanisms ;
Unigene7661_1	DRA0266	2e-06	COG1401	GTPase subunit of restriction endonuclease	V	Defense mechanisms ;
Unigene7763_1	DR1985	7e-06	COG2367	Beta-lactamase class A	V	Defense mechanisms ;
Unigene7799_1	DR0009	5e-07	COG2720	Uncharacterized vancomycin resistance protein	V	Defense mechanisms ;
Unigene7861_1	YGR281w	5e-12	COG1132	ABC-type multidrug transport system, ATPase and permease components	V	Defense mechanisms ;
Unigene7926_1	BH0941	2e-55	COG1132	ABC-type multidrug transport system, ATPase and permease components	V	Defense mechanisms ;
Unigene8193_1	SPCC663.03	8e-117	COG1132	ABC-type multidrug transport system, ATPase and permease components	V	Defense mechanisms ;
Unigene9065_1	CC3420	2e-07	COG1132	ABC-type multidrug transport system, ATPase and permease components	V	Defense mechanisms ;
Unigene9231_1	DRA0266	6e-07	COG1401	GTPase subunit of restriction endonuclease	V	Defense mechanisms ;
Unigene9713_1	YDR135c	1e-19	COG1132	ABC-type multidrug transport system, ATPase and permease components	V	Defense mechanisms ;
Unigene9767_1	DRA0266	8e-07	COG1401	GTPase subunit of restriction endonuclease	V	Defense mechanisms ;
Unigene9781_1	SPCC4B3.13	2e-14	COG0534	Na+-driven multidrug efflux pump	V	Defense mechanisms ;
Unigene9891_1	YLL015w	3e-27	COG1132	ABC-type multidrug transport system, ATPase and permease components	V	Defense mechanisms ;
Unigene9968_1	DR0009	1e-06	COG2720	Uncharacterized vancomycin resistance protein	V	Defense mechanisms ;
Unigene9969_1	DR0009	7e-07	COG2720	Uncharacterized vancomycin resistance protein	V	Defense mechanisms ;
Unigene10185_1	Cgl1966	9e-07	COG1136	ABC-type antimicrobial peptide transport system, ATPase component	V	Defense mechanisms ;
Unigene10191_1	CC3420	1e-06	COG1132	ABC-type multidrug transport system, ATPase and permease components	V	Defense mechanisms ;
Unigene10344_1	SPAC11D3.06	5e-09	COG0534	Na+-driven multidrug efflux pump	V	Defense mechanisms ;
Unigene10885_1	DRA0266	3e-06	COG1401	GTPase subunit of restriction endonuclease	V	Defense mechanisms ;
Unigene11022_1	SPAC323.07c	2e-12	COG0534	Na+-driven multidrug efflux pump	V	Defense mechanisms ;
Unigene11056_1	YCR011c_2	5e-40	COG1131	ABC-type multidrug transport system, ATPase component	V	Defense mechanisms ;
Unigene11157_1	YDR406w_3	8e-60	COG1131	ABC-type multidrug transport system, ATPase component	V	Defense mechanisms ;
Unigene11162_1	SPCC4B3.13	4e-46	COG0534	Na+-driven multidrug efflux pump	V	Defense mechanisms ;
Unigene11206_1	SPCC663.03	6e-78	COG1132	ABC-type multidrug transport system, ATPase and permease components	V	Defense mechanisms ;
Unigene11331_1	CC3420	5e-06	COG1132	ABC-type multidrug transport system, ATPase and permease components	V	Defense mechanisms ;
Unigene11339_1	mll5254	1e-07	COG1132	ABC-type multidrug transport system, ATPase and permease components	V	Defense mechanisms ;
Unigene11354_1	DR0009	2e-06	COG2720	Uncharacterized vancomycin resistance protein	V	Defense mechanisms ;
Unigene11402_1	SPCC663.03	2e-07	COG1132	ABC-type multidrug transport system, ATPase and permease components	V	Defense mechanisms ;
Unigene11547_1	SPCC4B3.13	8e-28	COG0534	Na+-driven multidrug efflux pump	V	Defense mechanisms ;
Unigene11673_1	DR0009	2e-06	COG2720	Uncharacterized vancomycin resistance protein	V	Defense mechanisms ;
Unigene11784_1	SPBC359.05	3e-23	COG1132	ABC-type multidrug transport system, ATPase and permease components	V	Defense mechanisms ;
Unigene12002_1	CC3420	1e-07	COG1132	ABC-type multidrug transport system, ATPase and permease components	V	Defense mechanisms ;
Unigene12102_1	SPCC663.03	2e-07	COG1132	ABC-type multidrug transport system, ATPase and permease components	V	Defense mechanisms ;
Unigene12430_1	ECU11g1200	8e-26	COG1132	ABC-type multidrug transport system, ATPase and permease components	V	Defense mechanisms ;
Unigene12666_1	YDR135c	7e-31	COG1132	ABC-type multidrug transport system, ATPase and permease components	V	Defense mechanisms ;
Unigene12708_1	SPCC4B3.13	7e-15	COG0534	Na+-driven multidrug efflux pump	V	Defense mechanisms ;
Unigene12742_1	SPCC663.03	4e-24	COG1132	ABC-type multidrug transport system, ATPase and permease components	V	Defense mechanisms ;
Unigene12806_1	SPCC663.03	7e-22	COG1132	ABC-type multidrug transport system, ATPase and permease components	V	Defense mechanisms ;
Unigene12890_1	YDR135c	3e-155	COG1132	ABC-type multidrug transport system, ATPase and permease components	V	Defense mechanisms ;
Unigene12906_1	SPBC359.05	1e-30	COG1132	ABC-type multidrug transport system, ATPase and permease components	V	Defense mechanisms ;
Unigene12953_1	YCR011c_2	3e-15	COG1131	ABC-type multidrug transport system, ATPase component	V	Defense mechanisms ;
Unigene13103_1	YCR011c_3	3e-09	COG0842	ABC-type multidrug transport system, permease component	V	Defense mechanisms ;
Unigene13304_1	YCR011c_3	1e-13	COG0842	ABC-type multidrug transport system, permease component	V	Defense mechanisms ;
Unigene13555_1	DRA0266	1e-06	COG1401	GTPase subunit of restriction endonuclease	V	Defense mechanisms ;
Unigene13998_1	SPCC4B3.13	4e-45	COG0534	Na+-driven multidrug efflux pump	V	Defense mechanisms ;
Unigene14129_1	DR1533	5e-16	COG3440	Predicted restriction endonuclease	V	Defense mechanisms ;
Unigene14506_1	YHL035c	8e-12	COG1132	ABC-type multidrug transport system, ATPase and permease components	V	Defense mechanisms ;
Unigene15304_1	SPAC323.07c	4e-09	COG0534	Na+-driven multidrug efflux pump	V	Defense mechanisms ;
Unigene15445_1	SPAC323.07c	8e-17	COG0534	Na+-driven multidrug efflux pump	V	Defense mechanisms ;
Unigene15869_1	DR0009	1e-08	COG2720	Uncharacterized vancomycin resistance protein	V	Defense mechanisms ;
Unigene15873_1	PAB1923	4e-15	COG1131	ABC-type multidrug transport system, ATPase component	V	Defense mechanisms ;
Unigene15906_1	SPCC663.03	2e-80	COG1132	ABC-type multidrug transport system, ATPase and permease components	V	Defense mechanisms ;
Unigene15935_1	CC3420	9e-06	COG1132	ABC-type multidrug transport system, ATPase and permease components	V	Defense mechanisms ;
Unigene15999_1	YDR406w_3	2e-54	COG1131	ABC-type multidrug transport system, ATPase component	V	Defense mechanisms ;
Unigene16059_1	CC3420	6e-06	COG1132	ABC-type multidrug transport system, ATPase and permease components	V	Defense mechanisms ;
Unigene16266_1	YHR032w	6e-06	COG0534	Na+-driven multidrug efflux pump	V	Defense mechanisms ;
Unigene16338_1	DRA0266	3e-06	COG1401	GTPase subunit of restriction endonuclease	V	Defense mechanisms ;
Unigene16447_1	DRA0266	7e-08	COG1401	GTPase subunit of restriction endonuclease	V	Defense mechanisms ;
Unigene16457_1	PA4143	2e-07	COG2274	ABC-type bacteriocin/lantibiotic exporters, contain an N-terminal double-glycine peptidase domain	V	Defense mechanisms ;
Unigene16697_1	SPCC663.03	6e-25	COG1132	ABC-type multidrug transport system, ATPase and permease components	V	Defense mechanisms ;
Unigene16853_1	SPCC4B3.13	2e-27	COG0534	Na+-driven multidrug efflux pump	V	Defense mechanisms ;
Unigene17080_1	CC3420	8e-06	COG1132	ABC-type multidrug transport system, ATPase and permease components	V	Defense mechanisms ;
Unigene17371_1	ECU08g0110_1	2e-15	COG1131	ABC-type multidrug transport system, ATPase component	V	Defense mechanisms ;
Unigene17872_1	DRA0266	5e-06	COG1401	GTPase subunit of restriction endonuclease	V	Defense mechanisms ;
Unigene17881_1	CC3420	1e-06	COG1132	ABC-type multidrug transport system, ATPase and permease components	V	Defense mechanisms ;
Unigene17882_1	CC3420	1e-06	COG1132	ABC-type multidrug transport system, ATPase and permease components	V	Defense mechanisms ;
Unigene17883_1	CC3420	1e-06	COG1132	ABC-type multidrug transport system, ATPase and permease components	V	Defense mechanisms ;
Unigene18051_1	CC3420	1e-08	COG1132	ABC-type multidrug transport system, ATPase and permease components	V	Defense mechanisms ;
Unigene18153_1	SPBC359.05	4e-53	COG1132	ABC-type multidrug transport system, ATPase and permease components	V	Defense mechanisms ;
Unigene18288_1	SPAC11D3.06	8e-19	COG0534	Na+-driven multidrug efflux pump	V	Defense mechanisms ;
Unigene18289_1	SPAC11D3.06	8e-19	COG0534	Na+-driven multidrug efflux pump	V	Defense mechanisms ;
Unigene18369_1	SPCC4B3.13	8e-63	COG0534	Na+-driven multidrug efflux pump	V	Defense mechanisms ;
Unigene18522_1	SPCC4B3.13	5e-34	COG0534	Na+-driven multidrug efflux pump	V	Defense mechanisms ;
Unigene18633_1	YCR011c_3	5e-07	COG0842	ABC-type multidrug transport system, permease component	V	Defense mechanisms ;
Unigene18653_1	YDR011w_3	2e-29	COG1131	ABC-type multidrug transport system, ATPase component	V	Defense mechanisms ;
Unigene18744_1	YDR338c	1e-08	COG0534	Na+-driven multidrug efflux pump	V	Defense mechanisms ;
Unigene18772_1	DRA0266	2e-06	COG1401	GTPase subunit of restriction endonuclease	V	Defense mechanisms ;
Unigene18839_1	YDR406w_3	3e-48	COG1131	ABC-type multidrug transport system, ATPase component	V	Defense mechanisms ;
Unigene18893_1	YCR011c_2	1e-38	COG1131	ABC-type multidrug transport system, ATPase component	V	Defense mechanisms ;
Unigene19381_1	SPAC323.07c	2e-19	COG0534	Na+-driven multidrug efflux pump	V	Defense mechanisms ;
Unigene19514_1	SPAC3F10.11c	6e-42	COG1132	ABC-type multidrug transport system, ATPase and permease components	V	Defense mechanisms ;
Unigene19547_1	YCR011c_2	2e-35	COG1131	ABC-type multidrug transport system, ATPase component	V	Defense mechanisms ;
Unigene19584_1	SPCC663.03	2e-28	COG1132	ABC-type multidrug transport system, ATPase and permease components	V	Defense mechanisms ;
Unigene19599_1	MJ0709	6e-13	COG0534	Na+-driven multidrug efflux pump	V	Defense mechanisms ;
Unigene19739_1	SPAC323.07c	2e-12	COG0534	Na+-driven multidrug efflux pump	V	Defense mechanisms ;
Unigene20159_1	MTH1093	8e-27	COG1131	ABC-type multidrug transport system, ATPase component	V	Defense mechanisms ;
Unigene20359_1	DRA0266	6e-09	COG1401	GTPase subunit of restriction endonuclease	V	Defense mechanisms ;
Unigene20687_1	YDR135c	1e-105	COG1132	ABC-type multidrug transport system, ATPase and permease components	V	Defense mechanisms ;
Unigene20901_1	YCR011c_2	1e-45	COG1131	ABC-type multidrug transport system, ATPase component	V	Defense mechanisms ;
Unigene20902_1	YCR011c_2	1e-45	COG1131	ABC-type multidrug transport system, ATPase component	V	Defense mechanisms ;
Unigene21023_1	CC3420	1e-05	COG1132	ABC-type multidrug transport system, ATPase and permease components	V	Defense mechanisms ;
Unigene21097_1	DRA0266	6e-06	COG1401	GTPase subunit of restriction endonuclease	V	Defense mechanisms ;
Unigene21240_1	SPAC3F10.11c	4e-81	COG1132	ABC-type multidrug transport system, ATPase and permease components	V	Defense mechanisms ;
Unigene21363_1	SPCC663.03	1e-29	COG1132	ABC-type multidrug transport system, ATPase and permease components	V	Defense mechanisms ;
Unigene21422_1	DRA0266	1e-06	COG1401	GTPase subunit of restriction endonuclease	V	Defense mechanisms ;
Unigene21430_1	YDR406w_2	7e-06	COG0842	ABC-type multidrug transport system, permease component	V	Defense mechanisms ;
Unigene21620_1	DRA0266	4e-12	COG1401	GTPase subunit of restriction endonuclease	V	Defense mechanisms ;
Unigene21819_1	SPAC11D3.06	2e-17	COG0534	Na+-driven multidrug efflux pump	V	Defense mechanisms ;
Unigene21820_1	SPAC11D3.06	2e-17	COG0534	Na+-driven multidrug efflux pump	V	Defense mechanisms ;
Unigene21867_1	YDR406w_2	2e-17	COG0842	ABC-type multidrug transport system, permease component	V	Defense mechanisms ;
Unigene21916_1	DRA0266	2e-11	COG1401	GTPase subunit of restriction endonuclease	V	Defense mechanisms ;
Unigene21960_1	DRA0266	1e-06	COG1401	GTPase subunit of restriction endonuclease	V	Defense mechanisms ;
Unigene22159_1	SPAC323.07c	4e-18	COG0534	Na+-driven multidrug efflux pump	V	Defense mechanisms ;
Unigene22465_1	YGR281w	5e-20	COG1132	ABC-type multidrug transport system, ATPase and permease components	V	Defense mechanisms ;
Unigene22773_1	SPAC323.07c	3e-13	COG0534	Na+-driven multidrug efflux pump	V	Defense mechanisms ;
Unigene23017_1	SPCC4B3.13	9e-63	COG0534	Na+-driven multidrug efflux pump	V	Defense mechanisms ;
Unigene23103_1	SPAC323.07c	9e-24	COG0534	Na+-driven multidrug efflux pump	V	Defense mechanisms ;
Unigene23193_1	DR0009	9e-09	COG2720	Uncharacterized vancomycin resistance protein	V	Defense mechanisms ;
Unigene23387_1	DRA0266	6e-07	COG1401	GTPase subunit of restriction endonuclease	V	Defense mechanisms ;
Unigene23426_1	DR0009	4e-06	COG2720	Uncharacterized vancomycin resistance protein	V	Defense mechanisms ;
Unigene23585_1	CC3420	9e-06	COG1132	ABC-type multidrug transport system, ATPase and permease components	V	Defense mechanisms ;
Unigene23588_1	YDR135c	9e-115	COG1132	ABC-type multidrug transport system, ATPase and permease components	V	Defense mechanisms ;
Unigene23995_1	CC3420	5e-06	COG1132	ABC-type multidrug transport system, ATPase and permease components	V	Defense mechanisms ;
Unigene24225_1	DRA0266	2e-09	COG1401	GTPase subunit of restriction endonuclease	V	Defense mechanisms ;
Unigene24287_1	DR0009	2e-07	COG2720	Uncharacterized vancomycin resistance protein	V	Defense mechanisms ;
Unigene24412_1	DRA0266	4e-06	COG1401	GTPase subunit of restriction endonuclease	V	Defense mechanisms ;
Unigene24476_1	slr2019	2e-12	COG1132	ABC-type multidrug transport system, ATPase and permease components	V	Defense mechanisms ;
Unigene24621_1	DRA0266	3e-07	COG1401	GTPase subunit of restriction endonuclease	V	Defense mechanisms ;
