# Supplementary material for: De novo assembly and characterization of the root transcriptome of Aegilops variabilis during an interaction with the cereal cyst nematode
Source: BMC Genomics. 2012 Apr 11;13:133. doi: 10.1186/1471-2164-13-133 (PMC3439707; doi:10.1186/1471-2164-13-133)
Supplement: Additional file 4 — Defending unigenes from COG alignment. [file 1471-2164-13-133-S4.xlsx]

## Sheet: resistant gene candidates 
Categories	Involved unigenes（7503）		After fitering（7408）
COG fitering	Unigene24875_1		Unigene24875_1
	Unigene25025_1		Unigene25025_1
	Unigene25071_1		Unigene25071_1
	Unigene25141_1		Unigene25141_1
	Unigene25162_1		Unigene25162_1
	Unigene25325_1		Unigene25325_1
	Unigene25386_1		Unigene25386_1
	Unigene25597_1		Unigene25597_1
	Unigene25964_1		Unigene25964_1
	Unigene26167_1		Unigene26167_1
	Unigene26245_1		Unigene26245_1
	Unigene26457_1		Unigene26457_1
	Unigene26745_1		Unigene26745_1
	Unigene26828_1		Unigene26828_1
	Unigene26923_1		Unigene26923_1
	Unigene26941_1		Unigene26941_1
	Unigene27581_1		Unigene27581_1
	Unigene28102_1		Unigene28102_1
	Unigene28469_1		Unigene28469_1
	Unigene28618_1		Unigene28618_1
	Unigene28690_1		Unigene28690_1
	Unigene28762_1		Unigene28762_1
	Unigene29124_1		Unigene29124_1
	Unigene29391_1		Unigene29391_1
	Unigene29470_1		Unigene29470_1
	Unigene29538_1		Unigene29538_1
	Unigene30132_1		Unigene30132_1
	Unigene30498_1		Unigene30498_1
	Unigene30700_1		Unigene30700_1
	Unigene30865_1		Unigene30865_1
	Unigene31143_1		Unigene31143_1
	Unigene31146_1		Unigene31146_1
	Unigene31299_1		Unigene31299_1
	Unigene31300_1		Unigene31300_1
	Unigene31895_1		Unigene31895_1
	Unigene31908_1		Unigene31908_1
	Unigene32481_1		Unigene32481_1
	Unigene32685_1		Unigene32685_1
	Unigene32823_1		Unigene32823_1
	Unigene32835_1		Unigene32835_1
	Unigene32867_1		Unigene32867_1
	Unigene32947_1		Unigene32947_1
	Unigene32948_1		Unigene32948_1
	Unigene33100_1		Unigene33100_1
	Unigene33118_1		Unigene33118_1
	Unigene33255_1		Unigene33255_1
	Unigene33448_1		Unigene33448_1
	Unigene33481_1		Unigene33481_1
	Unigene33600_1		Unigene33600_1
	Unigene33658_1		Unigene33658_1
	Unigene34007_1		Unigene34007_1
	Unigene34712_1		Unigene34712_1
	Unigene34807_1		Unigene34807_1
	Unigene35172_1		Unigene35172_1
	Unigene36112_1		Unigene36112_1
	Unigene36151_1		Unigene36151_1
	Unigene36487_1		Unigene36487_1
	Unigene36527_1		Unigene36527_1
	Unigene37071_1		Unigene37071_1
	Unigene37410_1		Unigene37410_1
	Unigene37451_1		Unigene37451_1
	Unigene38334_1		Unigene38334_1
	Unigene38414_1		Unigene38414_1
	Unigene38976_1		Unigene38976_1
	Unigene39129_1		Unigene39129_1
	Unigene39449_1		Unigene39449_1
	Unigene39483_1		Unigene39483_1
	Unigene39484_1		Unigene39484_1
	Unigene39620_1		Unigene39620_1
	Unigene39621_1		Unigene39621_1
	Unigene39767_1		Unigene39767_1
	Unigene40124_1		Unigene40124_1
	Unigene40139_1		Unigene40139_1
	Unigene40732_1		Unigene40732_1
	Unigene40734_1		Unigene40734_1
	Unigene40949_1		Unigene40949_1
	Unigene41223_1		Unigene41223_1
	Unigene41404_1		Unigene41404_1
	Unigene41584_1		Unigene41584_1
	Unigene41949_1		Unigene41949_1
	Unigene41987_1		Unigene41987_1
	Unigene42437_1		Unigene42437_1
	Unigene42535_1		Unigene42535_1
	Unigene42768_1		Unigene42768_1
	Unigene43043_1		Unigene43043_1
	Unigene43044_1		Unigene43044_1
	Unigene43498_1		Unigene43498_1
	Unigene43662_1		Unigene43662_1
	Unigene43796_1		Unigene43796_1
	Unigene43805_1		Unigene43805_1
	Unigene43872_1		Unigene43872_1
	Unigene44347_1		Unigene44347_1
	Unigene44350_1		Unigene44350_1
	Unigene44751_1		Unigene44751_1
	Unigene44947_1		Unigene44947_1
	Unigene44955_1		Unigene44955_1
	Unigene45018_1		Unigene45018_1
	Unigene45022_1		Unigene45022_1
	Unigene45929_1		Unigene45929_1
	Unigene45975_1		Unigene45975_1
	Unigene46030_1		Unigene46030_1
	Unigene46094_1		Unigene46094_1
	Unigene46195_1		Unigene46195_1
	Unigene46217_1		Unigene46217_1
	Unigene46508_1		Unigene46508_1
	Unigene46828_1		Unigene46828_1
	Unigene46896_1		Unigene46896_1
	Unigene46925_1		Unigene46925_1
	Unigene46943_1		Unigene46943_1
	Unigene46987_1		Unigene46987_1
	Unigene47017_1		Unigene47017_1
	Unigene47154_1		Unigene47154_1
	Unigene47330_1		Unigene47330_1
	Unigene47331_1		Unigene47331_1
	Unigene47853_1		Unigene47853_1
	Unigene48885_1		Unigene48885_1
	Unigene49534_1		Unigene49534_1
	Unigene49918_1		Unigene49918_1
	Unigene50586_1		Unigene50586_1
	Unigene51591_1		Unigene51591_1
	Unigene51669_1		Unigene51669_1
	Unigene52340_1		Unigene52340_1
	Unigene52460_1		Unigene52460_1
	Unigene52539_1		Unigene52539_1
	Unigene52654_1		Unigene52654_1
	Unigene52668_1		Unigene52668_1
	Unigene53565_1		Unigene53565_1
	Unigene53592_1		Unigene53592_1
	Unigene53594_1		Unigene53594_1
	Unigene53838_1		Unigene53838_1
	Unigene54057_1		Unigene54057_1
	Unigene54070_1		Unigene54070_1
	Unigene54413_1		Unigene54413_1
	Unigene54416_1		Unigene54416_1
	Unigene54989_1		Unigene54989_1
	Unigene55138_1		Unigene55138_1
	Unigene55257_1		Unigene55257_1
	Unigene55467_1		Unigene55467_1
	Unigene55629_1		Unigene55629_1
	Unigene56566_1		Unigene56566_1
	Unigene56666_1		Unigene56666_1
	Unigene56947_1		Unigene56947_1
	Unigene57434_1		Unigene57434_1
	Unigene58335_1		Unigene58335_1
	Unigene59413_1		Unigene59413_1
	Unigene60059_1		Unigene60059_1
	Unigene60717_1		Unigene60717_1
	Unigene61104_1		Unigene61104_1
	Unigene61564_1		Unigene61564_1
	Unigene61658_1		Unigene61658_1
	Unigene61855_1		Unigene61855_1
	Unigene62385_1		Unigene62385_1
	Unigene62479_1		Unigene62479_1
	Unigene62480_1		Unigene62480_1
	Unigene62573_1		Unigene62573_1
	Unigene63282_1		Unigene63282_1
	Unigene63844_1		Unigene63844_1
	Unigene64052_1		Unigene64052_1
	Unigene64633_1		Unigene64633_1
	Unigene64907_1		Unigene64907_1
	Unigene65141_1		Unigene65141_1
	Unigene65149_1		Unigene65149_1
	Unigene66081_1		Unigene66081_1
	Unigene66194_1		Unigene66194_1
	Unigene66468_1		Unigene66468_1
	Unigene66500_1		Unigene66500_1
	Unigene66725_1		Unigene66725_1
	Unigene66897_1		Unigene66897_1
	Unigene66898_1		Unigene66898_1
	Unigene66999_1		Unigene66999_1
	Unigene67082_1		Unigene67082_1
	Unigene504_1		Unigene504_1
	Unigene573_1		Unigene573_1
	Unigene664_1		Unigene664_1
	Unigene1020_1		Unigene1020_1
	Unigene1080_1		Unigene1080_1
	Unigene1124_1		Unigene1124_1
	Unigene1820_1		Unigene1820_1
	Unigene1872_1		Unigene1872_1
	Unigene1940_1		Unigene1940_1
	Unigene2080_1		Unigene2080_1
	Unigene2122_1		Unigene2122_1
	Unigene2285_1		Unigene2285_1
	Unigene2311_1		Unigene2311_1
	Unigene2361_1		Unigene2361_1
	Unigene2531_1		Unigene2531_1
	Unigene2565_1		Unigene2565_1
	Unigene2742_1		Unigene2742_1
	Unigene67436_1		Unigene67436_1
	Unigene67437_1		Unigene67437_1
	Unigene67438_1		Unigene67438_1
	Unigene67439_1		Unigene67439_1
	Unigene67601_1		Unigene67601_1
	Unigene67602_1		Unigene67602_1
	Unigene67619_1		Unigene67619_1
	Unigene67620_1		Unigene67620_1
	Unigene68121_1		Unigene68121_1
	Unigene68271_1		Unigene68271_1
	Unigene68540_1		Unigene68540_1
	Unigene68541_1		Unigene68541_1
	Unigene68611_1		Unigene68611_1
	Unigene68829_1		Unigene68829_1
	Unigene69327_1		Unigene69327_1
	Unigene69847_1		Unigene69847_1
	Unigene70052_1		Unigene70052_1
	Unigene70054_1		Unigene70054_1
	Unigene70097_1		Unigene70097_1
	Unigene70098_1		Unigene70098_1
	Unigene70438_1		Unigene70438_1
	Unigene70529_1		Unigene70529_1
	Unigene70582_1		Unigene70582_1
	Unigene71694_1		Unigene71694_1
	Unigene72569_1		Unigene72569_1
	Unigene73291_1		Unigene73291_1
	Unigene73465_1		Unigene73465_1
	Unigene73516_1		Unigene73516_1
	Unigene73812_1		Unigene73812_1
	Unigene73878_1		Unigene73878_1
	Unigene73960_1		Unigene73960_1
	Unigene74090_1		Unigene74090_1
	Unigene74139_1		Unigene74139_1
	Unigene74185_1		Unigene74185_1
	Unigene74216_1		Unigene74216_1
	Unigene74234_1		Unigene74234_1
	Unigene74309_1		Unigene74309_1
	Unigene74315_1		Unigene74315_1
	Unigene75165_1		Unigene75165_1
	Unigene75262_1		Unigene75262_1
	Unigene75530_1		Unigene75530_1
	Unigene75992_1		Unigene75992_1
	Unigene76002_1		Unigene76002_1
	Unigene76176_1		Unigene76176_1
	Unigene76277_1		Unigene76277_1
	Unigene76492_1		Unigene76492_1
	Unigene76671_1		Unigene76671_1
	Unigene76672_1		Unigene76672_1
	Unigene76673_1		Unigene76673_1
	Unigene76674_1		Unigene76674_1
	Unigene76675_1		Unigene76675_1
	Unigene76676_1		Unigene76676_1
	Unigene77575_1		Unigene77575_1
	Unigene77577_1		Unigene77577_1
	Unigene77628_1		Unigene77628_1
	Unigene77929_1		Unigene77929_1
	Unigene78672_1		Unigene78672_1
	Unigene79147_1		Unigene79147_1
	Unigene79856_1		Unigene79856_1
	Unigene80225_1		Unigene80225_1
	Unigene81331_1		Unigene81331_1
	Unigene81436_1		Unigene81436_1
	Unigene81437_1		Unigene81437_1
	Unigene81663_1		Unigene81663_1
	Unigene82238_1		Unigene82238_1
	Unigene83177_1		Unigene83177_1
	Unigene83678_1		Unigene83678_1
	Unigene83754_1		Unigene83754_1
	Unigene83858_1		Unigene83858_1
	Unigene84138_1		Unigene84138_1
	Unigene84175_1		Unigene84175_1
	Unigene85467_1		Unigene85467_1
	Unigene85698_1		Unigene85698_1
	Unigene86550_1		Unigene86550_1
	Unigene86815_1		Unigene86815_1
	Unigene87279_1		Unigene87279_1
	Unigene87730_1		Unigene87730_1
	Unigene87954_1		Unigene87954_1
	Unigene87999_1		Unigene87999_1
	Unigene88049_1		Unigene88049_1
	Unigene89028_1		Unigene89028_1
	Unigene89403_1		Unigene89403_1
	Unigene90033_1		Unigene90033_1
	Unigene90048_1		Unigene90048_1
	Unigene91190_1		Unigene91190_1
	Unigene91191_1		Unigene91191_1
	Unigene91560_1		Unigene91560_1
	Unigene91990_1		Unigene91990_1
	Unigene92048_1		Unigene92048_1
	Unigene92056_1		Unigene92056_1
	Unigene92057_1		Unigene92057_1
	Unigene92126_1		Unigene92126_1
	Unigene93182_1		Unigene93182_1
	Unigene93201_1		Unigene93201_1
	Unigene93206_1		Unigene93206_1
	Unigene93207_1		Unigene93207_1
	Unigene93286_1		Unigene93286_1
	Unigene93356_1		Unigene93356_1
	Unigene93472_1		Unigene93472_1
	Unigene93483_1		Unigene93483_1
	Unigene93501_1		Unigene93501_1
	Unigene93502_1		Unigene93502_1
	Unigene93503_1		Unigene93503_1
	Unigene93516_1		Unigene93516_1
	Unigene93557_1		Unigene93557_1
	Unigene93900_1		Unigene93900_1
	Unigene93958_1		Unigene93958_1
	Unigene93959_1		Unigene93959_1
	Unigene94107_1		Unigene94107_1
	Unigene94265_1		Unigene94265_1
	Unigene95293_1		Unigene95293_1
	Unigene95567_1		Unigene95567_1
	Unigene95989_1		Unigene95989_1
	Unigene96488_1		Unigene96488_1
	Unigene96742_1		Unigene96742_1
	Unigene96975_1		Unigene96975_1
	Unigene97399_1		Unigene97399_1
	Unigene97842_1		Unigene97842_1
	Unigene97991_1		Unigene97991_1
	Unigene98585_1		Unigene98585_1
	Unigene99638_1		Unigene99638_1
	Unigene99712_1		Unigene99712_1
	Unigene99802_1		Unigene99802_1
	Unigene99817_1		Unigene99817_1
	Unigene99948_1		Unigene99948_1
	Unigene99956_1		Unigene99956_1
	Unigene100054_1		Unigene100054_1
	Unigene100194_1		Unigene100194_1
	Unigene100195_1		Unigene100195_1
	Unigene100196_1		Unigene100196_1
	Unigene100234_1		Unigene100234_1
	Unigene100480_1		Unigene100480_1
	Unigene100530_1		Unigene100530_1
	Unigene100540_1		Unigene100540_1
	Unigene100545_1		Unigene100545_1
	Unigene100590_1		Unigene100590_1
	Unigene100631_1		Unigene100631_1
	Unigene100683_1		Unigene100683_1
	Unigene100807_1		Unigene100807_1
	Unigene100846_1		Unigene100846_1
	Unigene100881_1		Unigene100881_1
	Unigene101162_1		Unigene101162_1
	Unigene101657_1		Unigene101657_1
	Unigene101773_1		Unigene101773_1
	Unigene102003_1		Unigene102003_1
	Unigene102337_1		Unigene102337_1
	Unigene102571_1		Unigene102571_1
	Unigene103093_1		Unigene103093_1
	Unigene103308_1		Unigene103308_1
	Unigene103451_1		Unigene103451_1
	Unigene103700_1		Unigene103700_1
	Unigene103957_1		Unigene103957_1
	Unigene104157_1		Unigene104157_1
	Unigene104391_1		Unigene104391_1
	Unigene105280_1		Unigene105280_1
	Unigene105660_1		Unigene105660_1
	Unigene105764_1		Unigene105764_1
	Unigene106118_1		Unigene106118_1
	Unigene106309_1		Unigene106309_1
	Unigene106492_1		Unigene106492_1
	Unigene106607_1		Unigene106607_1
	Unigene107776_1		Unigene107776_1
	Unigene108574_1		Unigene108574_1
	Unigene109494_1		Unigene109494_1
	Unigene109775_1		Unigene109775_1
	Unigene109938_1		Unigene109938_1
	Unigene110321_1		Unigene110321_1
	Unigene110322_1		Unigene110322_1
	Unigene110579_1		Unigene110579_1
	Unigene110954_1		Unigene110954_1
	Unigene111396_1		Unigene111396_1
	Unigene111468_1		Unigene111468_1
	Unigene111492_1		Unigene111492_1
	Unigene112618_1		Unigene112618_1
	Unigene112709_1		Unigene112709_1
	Unigene112710_1		Unigene112710_1
	Unigene2826_1		Unigene2826_1
	Unigene2912_1		Unigene2912_1
	Unigene2960_1		Unigene2960_1
	Unigene3136_1		Unigene3136_1
	Unigene3143_1		Unigene3143_1
	Unigene3164_1		Unigene3164_1
	Unigene3165_1		Unigene3165_1
	Unigene3612_1		Unigene3612_1
	Unigene3663_1		Unigene3663_1
	Unigene3717_1		Unigene3717_1
	Unigene3795_1		Unigene3795_1
	Unigene3828_1		Unigene3828_1
	Unigene3869_1		Unigene3869_1
	Unigene3884_1		Unigene3884_1
	Unigene3931_1		Unigene3931_1
	Unigene3963_1		Unigene3963_1
	Unigene3981_1		Unigene3981_1
	Unigene4016_1		Unigene4016_1
	Unigene4043_1		Unigene4043_1
	Unigene4100_1		Unigene4100_1
	Unigene4258_1		Unigene4258_1
	Unigene4467_1		Unigene4467_1
	Unigene4468_1		Unigene4468_1
	Unigene4492_1		Unigene4492_1
	Unigene4510_1		Unigene4510_1
	Unigene4526_1		Unigene4526_1
	Unigene4544_1		Unigene4544_1
	Unigene4753_1		Unigene4753_1
	Unigene4890_1		Unigene4890_1
	Unigene4965_1		Unigene4965_1
	Unigene4985_1		Unigene4985_1
	Unigene5247_1		Unigene5247_1
	Unigene113030_1		Unigene113030_1
	Unigene113031_1		Unigene113031_1
	Unigene113820_1		Unigene113820_1
	Unigene114336_1		Unigene114336_1
	Unigene115048_1		Unigene115048_1
	Unigene115113_1		Unigene115113_1
	Unigene115140_1		Unigene115140_1
	Unigene115161_1		Unigene115161_1
	Unigene115411_1		Unigene115411_1
	Unigene115766_1		Unigene115766_1
	Unigene115777_1		Unigene115777_1
	Unigene115778_1		Unigene115778_1
	Unigene115779_1		Unigene115779_1
	Unigene115780_1		Unigene115780_1
	Unigene115877_1		Unigene115877_1
	Unigene116328_1		Unigene116328_1
	Unigene116502_1		Unigene116502_1
	Unigene116781_1		Unigene116781_1
	Unigene116812_1		Unigene116812_1
	Unigene117271_1		Unigene117271_1
	Unigene117426_1		Unigene117426_1
	Unigene117763_1		Unigene117763_1
	Unigene5550_1		Unigene5550_1
	Unigene5640_1		Unigene5640_1
	Unigene5680_1		Unigene5680_1
	Unigene5739_1		Unigene5739_1
	Unigene5851_1		Unigene5851_1
	Unigene6011_1		Unigene6011_1
	Unigene6012_1		Unigene6012_1
	Unigene6102_1		Unigene6102_1
	Unigene6224_1		Unigene6224_1
	Unigene6240_1		Unigene6240_1
	Unigene6498_1		Unigene6498_1
	Unigene6642_1		Unigene6642_1
	Unigene6867_1		Unigene6867_1
	Unigene7399_1		Unigene7399_1
	Unigene7625_1		Unigene7625_1
	Unigene7661_1		Unigene7661_1
	Unigene7763_1		Unigene7763_1
	Unigene7799_1		Unigene7799_1
	Unigene7861_1		Unigene7861_1
	Unigene7926_1		Unigene7926_1
	Unigene8193_1		Unigene8193_1
	Unigene9065_1		Unigene9065_1
	Unigene9231_1		Unigene9231_1
	Unigene9713_1		Unigene9713_1
	Unigene9767_1		Unigene9767_1
	Unigene9781_1		Unigene9781_1
	Unigene9891_1		Unigene9891_1
	Unigene9968_1		Unigene9968_1
	Unigene9969_1		Unigene9969_1
	Unigene10185_1		Unigene10185_1
	Unigene10191_1		Unigene10191_1
	Unigene10344_1		Unigene10344_1
	Unigene10885_1		Unigene10885_1
	Unigene11022_1		Unigene11022_1
	Unigene11056_1		Unigene11056_1
	Unigene11157_1		Unigene11157_1
	Unigene11162_1		Unigene11162_1
	Unigene11206_1		Unigene11206_1
	Unigene11331_1		Unigene11331_1
	Unigene11339_1		Unigene11339_1
	Unigene11354_1		Unigene11354_1
	Unigene11402_1		Unigene11402_1
	Unigene11547_1		Unigene11547_1
	Unigene11673_1		Unigene11673_1
	Unigene11784_1		Unigene11784_1
	Unigene12002_1		Unigene12002_1
	Unigene12102_1		Unigene12102_1
	Unigene12430_1		Unigene12430_1
	Unigene12666_1		Unigene12666_1
	Unigene12708_1		Unigene12708_1
	Unigene12742_1		Unigene12742_1
	Unigene12806_1		Unigene12806_1
	Unigene12890_1		Unigene12890_1
	Unigene12906_1		Unigene12906_1
	Unigene12953_1		Unigene12953_1
	Unigene13103_1		Unigene13103_1
	Unigene13304_1		Unigene13304_1
	Unigene13555_1		Unigene13555_1
	Unigene13998_1		Unigene13998_1
	Unigene14129_1		Unigene14129_1
	Unigene14506_1		Unigene14506_1
	Unigene15304_1		Unigene15304_1
	Unigene15445_1		Unigene15445_1
	Unigene15869_1		Unigene15869_1
	Unigene15873_1		Unigene15873_1
	Unigene15906_1		Unigene15906_1
	Unigene15935_1		Unigene15935_1
	Unigene15999_1		Unigene15999_1
	Unigene16059_1		Unigene16059_1
	Unigene16266_1		Unigene16266_1
	Unigene16338_1		Unigene16338_1
	Unigene16447_1		Unigene16447_1
	Unigene16457_1		Unigene16457_1
	Unigene16697_1		Unigene16697_1
	Unigene16853_1		Unigene16853_1
	Unigene17080_1		Unigene17080_1
	Unigene17371_1		Unigene17371_1
	Unigene17872_1		Unigene17872_1
	Unigene17881_1		Unigene17881_1
	Unigene17882_1		Unigene17882_1
	Unigene17883_1		Unigene17883_1
	Unigene18051_1		Unigene18051_1
	Unigene18153_1		Unigene18153_1
	Unigene18288_1		Unigene18288_1
	Unigene18289_1		Unigene18289_1
	Unigene18369_1		Unigene18369_1
	Unigene18522_1		Unigene18522_1
	Unigene18633_1		Unigene18633_1
	Unigene18653_1		Unigene18653_1
	Unigene18744_1		Unigene18744_1
	Unigene18772_1		Unigene18772_1
	Unigene18839_1		Unigene18839_1
	Unigene18893_1		Unigene18893_1
	Unigene19381_1		Unigene19381_1
	Unigene19514_1		Unigene19514_1
	Unigene19547_1		Unigene19547_1
	Unigene19584_1		Unigene19584_1
	Unigene19599_1		Unigene19599_1
	Unigene19739_1		Unigene19739_1
	Unigene20159_1		Unigene20159_1
	Unigene20359_1		Unigene20359_1
	Unigene20687_1		Unigene20687_1
	Unigene20901_1		Unigene20901_1
	Unigene20902_1		Unigene20902_1
	Unigene21023_1		Unigene21023_1
	Unigene21097_1		Unigene21097_1
	Unigene21240_1		Unigene21240_1
	Unigene21363_1		Unigene21363_1
	Unigene21422_1		Unigene21422_1
	Unigene21430_1		Unigene21430_1
	Unigene21620_1		Unigene21620_1
	Unigene21819_1		Unigene21819_1
	Unigene21820_1		Unigene21820_1
	Unigene21867_1		Unigene21867_1
	Unigene21916_1		Unigene21916_1
	Unigene21960_1		Unigene21960_1
	Unigene22159_1		Unigene22159_1
	Unigene22465_1		Unigene22465_1
	Unigene22773_1		Unigene22773_1
	Unigene23017_1		Unigene23017_1
	Unigene23103_1		Unigene23103_1
	Unigene23193_1		Unigene23193_1
	Unigene23387_1		Unigene23387_1
	Unigene23426_1		Unigene23426_1
	Unigene23585_1		Unigene23585_1
	Unigene23588_1		Unigene23588_1
	Unigene23995_1		Unigene23995_1
	Unigene24225_1		Unigene24225_1
	Unigene24287_1		Unigene24287_1
	Unigene24412_1		Unigene24412_1
	Unigene24476_1		Unigene24476_1
	Unigene24621_1		Unigene24621_1
GO classification	Unigene101142_1		Unigene101142_1
	Unigene101491_1		Unigene101491_1
	Unigene103406_1		Unigene103406_1
	Unigene106424_1		Unigene106424_1
	Unigene106425_1		Unigene106425_1
	Unigene109152_1		Unigene109152_1
	Unigene10939_1		Unigene10939_1
	Unigene113914_1		Unigene113914_1
	Unigene116695_1		Unigene116695_1
	Unigene12580_1		Unigene12580_1
	Unigene13637_1		Unigene13637_1
	Unigene14716_1		Unigene14716_1
	Unigene2331_1		Unigene2331_1
	Unigene26249_1		Unigene26249_1
	Unigene26817_1		Unigene26817_1
	Unigene27153_1		Unigene27153_1
	Unigene41269_1		Unigene41269_1
	Unigene44352_1		Unigene44352_1
	Unigene50054_1		Unigene50054_1
	Unigene50659_1		Unigene50659_1
	Unigene54217_1		Unigene54217_1
	Unigene57061_1		Unigene57061_1
	Unigene57144_1		Unigene57144_1
	Unigene57308_1		Unigene57308_1
	Unigene66186_1		Unigene66186_1
	Unigene74914_1		Unigene74914_1
	Unigene78252_1		Unigene78252_1
	Unigene78253_1		Unigene78253_1
	Unigene79911_1		Unigene79911_1
	Unigene80212_1		Unigene80212_1
	Unigene81672_1		Unigene81672_1
	Unigene82461_1		Unigene82461_1
	Unigene87867_1		Unigene87867_1
	Unigene91394_1		Unigene91394_1
	Unigene93530_1		Unigene93530_1
	Unigene9677_1		Unigene9677_1
	Unigene96965_1		Unigene96965_1
	Unigene6704_1		Unigene6704_1
	Unigene15174_1		Unigene15174_1
	Unigene33561_1		Unigene33561_1
	Unigene45835_1		Unigene45835_1
	Unigene46086_1		Unigene46086_1
	Unigene67975_1		Unigene67975_1
	Unigene90936_1		Unigene90936_1
	Unigene100035_1		Unigene100035_1
	Unigene104812_1		Unigene104812_1
	Unigene43707_1		Unigene43707_1
	Unigene50253_1		Unigene50253_1
	Unigene68312_1		Unigene68312_1
	Unigene84370_1		Unigene84370_1
	Unigene84371_1		Unigene84371_1
	Unigene111340_1		Unigene111340_1
	Unigene111378_1		Unigene111378_1
	Unigene20454_1		Unigene20454_1
	Unigene64536_1		Unigene64536_1
	Unigene77774_1		Unigene77774_1
	Unigene12505_1		Unigene12505_1
	Unigene40784_1		Unigene40784_1
	Unigene4321_1		Unigene4321_1
	Unigene67752_1		Unigene67752_1
	Unigene85482_1		Unigene85482_1
	Unigene20952_1		Unigene20952_1
	Unigene20953_1		Unigene20953_1
	Unigene21945_1		Unigene21945_1
	Unigene25949_1		Unigene25949_1
	Unigene28764_1		Unigene28764_1
	Unigene86987_1		Unigene86987_1
	Unigene96947_1		Unigene96947_1
	Unigene100291_1		Unigene100291_1
	Unigene100356_1		Unigene100356_1
	Unigene100522_1		Unigene100522_1
	Unigene101168_1		Unigene101168_1
	Unigene101209_1		Unigene101209_1
	Unigene10141_1		Unigene10141_1
	Unigene101435_1		Unigene101435_1
	Unigene101444_1		Unigene101444_1
	Unigene10150_1		Unigene10150_1
	Unigene101543_1		Unigene101543_1
	Unigene101597_1		Unigene101597_1
	Unigene101614_1		Unigene101614_1
	Unigene102518_1		Unigene102518_1
	Unigene102622_1		Unigene102622_1
	Unigene102774_1		Unigene102774_1
	Unigene102856_1		Unigene102856_1
	Unigene103074_1		Unigene103074_1
	Unigene103147_1		Unigene103147_1
	Unigene103165_1		Unigene103165_1
	Unigene103202_1		Unigene103202_1
	Unigene103238_1		Unigene103238_1
	Unigene103287_1		Unigene103287_1
	Unigene104656_1		Unigene104656_1
	Unigene104794_1		Unigene104794_1
	Unigene105043_1		Unigene105043_1
	Unigene106651_1		Unigene106651_1
	Unigene106658_1		Unigene106658_1
	Unigene106700_1		Unigene106700_1
	Unigene106783_1		Unigene106783_1
	Unigene108148_1		Unigene108148_1
	Unigene108342_1		Unigene108342_1
	Unigene108446_1		Unigene108446_1
	Unigene108858_1		Unigene108858_1
	Unigene108872_1		Unigene108872_1
	Unigene108941_1		Unigene108941_1
	Unigene109385_1		Unigene109385_1
	Unigene109566_1		Unigene109566_1
	Unigene109840_1		Unigene109840_1
	Unigene110022_1		Unigene110022_1
	Unigene11015_1		Unigene11015_1
	Unigene111034_1		Unigene111034_1
	Unigene111322_1		Unigene111322_1
	Unigene111324_1		Unigene111324_1
	Unigene111400_1		Unigene111400_1
	Unigene11256_1		Unigene11256_1
	Unigene113424_1		Unigene113424_1
	Unigene113564_1		Unigene113564_1
	Unigene113712_1		Unigene113712_1
	Unigene113742_1		Unigene113742_1
	Unigene113897_1		Unigene113897_1
	Unigene114093_1		Unigene114093_1
	Unigene11467_1		Unigene11467_1
	Unigene11583_1		Unigene11583_1
	Unigene116450_1		Unigene116450_1
	Unigene116572_1		Unigene116572_1
	Unigene116834_1		Unigene116834_1
	Unigene116836_1		Unigene116836_1
	Unigene116899_1		Unigene116899_1
	Unigene117052_1		Unigene117052_1
	Unigene117100_1		Unigene117100_1
	Unigene117215_1		Unigene117215_1
	Unigene117349_1		Unigene117349_1
	Unigene117360_1		Unigene117360_1
	Unigene117423_1		Unigene117423_1
	Unigene117563_1		Unigene117563_1
	Unigene117738_1		Unigene117738_1
	Unigene117793_1		Unigene117793_1
	Unigene11_1		Unigene11_1
	Unigene12394_1		Unigene12394_1
	Unigene12443_1		Unigene12443_1
	Unigene12656_1		Unigene12656_1
	Unigene12715_1		Unigene12715_1
	Unigene12728_1		Unigene12728_1
	Unigene1285_1		Unigene1285_1
	Unigene12932_1		Unigene12932_1
	Unigene13298_1		Unigene13298_1
	Unigene13550_1		Unigene13550_1
	Unigene138_1		Unigene138_1
	Unigene139_1		Unigene139_1
	Unigene14166_1		Unigene14166_1
	Unigene14554_1		Unigene14554_1
	Unigene15252_1		Unigene15252_1
	Unigene15360_1		Unigene15360_1
	Unigene15361_1		Unigene15361_1
	Unigene15410_1		Unigene15410_1
	Unigene15411_1		Unigene15411_1
	Unigene1555_1		Unigene1555_1
	Unigene16884_1		Unigene16884_1
	Unigene16891_1		Unigene16891_1
	Unigene17158_1		Unigene17158_1
	Unigene17835_1		Unigene17835_1
	Unigene18031_1		Unigene18031_1
	Unigene19009_1		Unigene19009_1
	Unigene19036_1		Unigene19036_1
	Unigene19222_1		Unigene19222_1
	Unigene19264_1		Unigene19264_1
	Unigene20406_1		Unigene20406_1
	Unigene20620_1		Unigene20620_1
	Unigene21871_1		Unigene21871_1
	Unigene22137_1		Unigene22137_1
	Unigene22205_1		Unigene22205_1
	Unigene2225_1		Unigene2225_1
	Unigene22275_1		Unigene22275_1
	Unigene23313_1		Unigene23313_1
	Unigene23440_1		Unigene23440_1
	Unigene23765_1		Unigene23765_1
	Unigene2389_1		Unigene2389_1
	Unigene24236_1		Unigene24236_1
	Unigene26237_1		Unigene26237_1
	Unigene26585_1		Unigene26585_1
	Unigene26609_1		Unigene26609_1
	Unigene27126_1		Unigene27126_1
	Unigene27404_1		Unigene27404_1
	Unigene27541_1		Unigene27541_1
	Unigene27547_1		Unigene27547_1
	Unigene2767_1		Unigene2767_1
	Unigene27702_1		Unigene27702_1
	Unigene27758_1		Unigene27758_1
	Unigene27766_1		Unigene27766_1
	Unigene28402_1		Unigene28402_1
	Unigene28456_1		Unigene28456_1
	Unigene28530_1		Unigene28530_1
	Unigene28592_1		Unigene28592_1
	Unigene28799_1		Unigene28799_1
	Unigene28842_1		Unigene28842_1
	Unigene30031_1		Unigene30031_1
	Unigene30239_1		Unigene30239_1
	Unigene30241_1		Unigene30241_1
	Unigene31378_1		Unigene31378_1
	Unigene31390_1		Unigene31390_1
	Unigene31434_1		Unigene31434_1
	Unigene31562_1		Unigene31562_1
	Unigene31582_1		Unigene31582_1
	Unigene31637_1		Unigene31637_1
	Unigene31696_1		Unigene31696_1
	Unigene33272_1		Unigene33272_1
	Unigene33293_1		Unigene33293_1
	Unigene33433_1		Unigene33433_1
	Unigene33546_1		Unigene33546_1
	Unigene34155_1		Unigene34155_1
	Unigene34226_1		Unigene34226_1
	Unigene34256_1		Unigene34256_1
	Unigene34259_1		Unigene34259_1
	Unigene35088_1		Unigene35088_1
	Unigene35089_1		Unigene35089_1
	Unigene35090_1		Unigene35090_1
	Unigene35163_1		Unigene35163_1
	Unigene35220_1		Unigene35220_1
	Unigene35305_1		Unigene35305_1
	Unigene35566_1		Unigene35566_1
	Unigene35586_1		Unigene35586_1
	Unigene35600_1		Unigene35600_1
	Unigene35615_1		Unigene35615_1
	Unigene35967_1		Unigene35967_1
	Unigene35969_1		Unigene35969_1
	Unigene3601_1		Unigene3601_1
	Unigene36236_1		Unigene36236_1
	Unigene36339_1		Unigene36339_1
	Unigene36453_1		Unigene36453_1
	Unigene36557_1		Unigene36557_1
	Unigene36715_1		Unigene36715_1
	Unigene36785_1		Unigene36785_1
	Unigene36786_1		Unigene36786_1
	Unigene36866_1		Unigene36866_1
	Unigene36905_1		Unigene36905_1
	Unigene37089_1		Unigene37089_1
	Unigene37426_1		Unigene37426_1
	Unigene37445_1		Unigene37445_1
	Unigene37496_1		Unigene37496_1
	Unigene37562_1		Unigene37562_1
	Unigene37571_1		Unigene37571_1
	Unigene37843_1		Unigene37843_1
	Unigene41244_1		Unigene41244_1
	Unigene4185_1		Unigene4185_1
	Unigene42735_1		Unigene42735_1
	Unigene43105_1		Unigene43105_1
	Unigene43472_1		Unigene43472_1
	Unigene43745_1		Unigene43745_1
	Unigene43797_1		Unigene43797_1
	Unigene44014_1		Unigene44014_1
	Unigene44152_1		Unigene44152_1
	Unigene44168_1		Unigene44168_1
	Unigene44307_1		Unigene44307_1
	Unigene45098_1		Unigene45098_1
	Unigene45467_1		Unigene45467_1
	Unigene45940_1		Unigene45940_1
	Unigene46113_1		Unigene46113_1
	Unigene46217_1		Unigene4624_1
	Unigene4624_1		Unigene46636_1
	Unigene46636_1		Unigene46734_1
	Unigene46734_1		Unigene4677_1
	Unigene4677_1		Unigene46808_1
	Unigene46808_1		Unigene46850_1
	Unigene46850_1		Unigene46851_1
	Unigene46851_1		Unigene47384_1
	Unigene47384_1		Unigene47453_1
	Unigene47453_1		Unigene47566_1
	Unigene47566_1		Unigene47780_1
	Unigene47780_1		Unigene47781_1
	Unigene47781_1		Unigene47840_1
	Unigene47840_1		Unigene47957_1
	Unigene47957_1		Unigene48024_1
	Unigene48024_1		Unigene48066_1
	Unigene48066_1		Unigene48875_1
	Unigene48875_1		Unigene48900_1
	Unigene48900_1		Unigene48902_1
	Unigene48902_1		Unigene49120_1
	Unigene49120_1		Unigene49127_1
	Unigene49127_1		Unigene49134_1
	Unigene49134_1		Unigene49273_1
	Unigene49273_1		Unigene49338_1
	Unigene49338_1		Unigene49341_1
	Unigene49341_1		Unigene49457_1
	Unigene49457_1		Unigene49557_1
	Unigene49557_1		Unigene49575_1
	Unigene49575_1		Unigene49726_1
	Unigene49726_1		Unigene49769_1
	Unigene49769_1		Unigene5017_1
	Unigene5017_1		Unigene5028_1
	Unigene5028_1		Unigene50353_1
	Unigene50353_1		Unigene50829_1
	Unigene50829_1		Unigene51478_1
	Unigene51478_1		Unigene51753_1
	Unigene51753_1		Unigene51855_1
	Unigene51855_1		Unigene52549_1
	Unigene52549_1		Unigene52793_1
	Unigene52793_1		Unigene52803_1
	Unigene52803_1		Unigene53403_1
	Unigene53403_1		Unigene53440_1
	Unigene53440_1		Unigene53521_1
	Unigene53521_1		Unigene53531_1
	Unigene53531_1		Unigene53638_1
	Unigene53638_1		Unigene53952_1
	Unigene53952_1		Unigene54106_1
	Unigene54106_1		Unigene54236_1
	Unigene54236_1		Unigene54997_1
	Unigene54997_1		Unigene54998_1
	Unigene54998_1		Unigene55026_1
	Unigene55026_1		Unigene55028_1
	Unigene55028_1		Unigene55062_1
	Unigene55062_1		Unigene55113_1
	Unigene55113_1		Unigene55123_1
	Unigene55123_1		Unigene55128_1
	Unigene55128_1		Unigene55141_1
	Unigene55141_1		Unigene55305_1
	Unigene55305_1		Unigene55340_1
	Unigene55340_1		Unigene5749_1
	Unigene5749_1		Unigene59082_1
	Unigene59082_1		Unigene59204_1
	Unigene59204_1		Unigene59317_1
	Unigene59317_1		Unigene60213_1
	Unigene60213_1		Unigene60223_1
	Unigene60223_1		Unigene62043_1
	Unigene62043_1		Unigene62206_1
	Unigene62206_1		Unigene62262_1
	Unigene62262_1		Unigene62485_1
	Unigene62485_1		Unigene62541_1
	Unigene62541_1		Unigene62680_1
	Unigene62680_1		Unigene62724_1
	Unigene62724_1		Unigene62732_1
	Unigene62732_1		Unigene62855_1
	Unigene62855_1		Unigene62856_1
	Unigene62856_1		Unigene62865_1
	Unigene62865_1		Unigene62868_1
	Unigene62868_1		Unigene62947_1
	Unigene62947_1		Unigene63108_1
	Unigene63108_1		Unigene63170_1
	Unigene63170_1		Unigene63251_1
	Unigene63251_1		Unigene63255_1
	Unigene63255_1		Unigene63312_1
	Unigene63312_1		Unigene63321_1
	Unigene63321_1		Unigene63505_1
	Unigene63505_1		Unigene63730_1
	Unigene63730_1		Unigene63809_1
	Unigene63809_1		Unigene64383_1
	Unigene64383_1		Unigene6462_1
	Unigene6462_1		Unigene65565_1
	Unigene65565_1		Unigene65906_1
	Unigene65906_1		Unigene65979_1
	Unigene65979_1		Unigene66299_1
	Unigene66299_1		Unigene66368_1
	Unigene66368_1		Unigene66417_1
	Unigene66417_1		Unigene66551_1
	Unigene66551_1		Unigene66625_1
	Unigene66625_1		Unigene66835_1
	Unigene66835_1		Unigene6753_1
	Unigene6753_1		Unigene67860_1
	Unigene67860_1		Unigene6810_1
	Unigene6810_1		Unigene68348_1
	Unigene68348_1		Unigene68626_1
	Unigene68626_1		Unigene68627_1
	Unigene68627_1		Unigene68736_1
	Unigene68736_1		Unigene6896_1
	Unigene6896_1		Unigene69117_1
	Unigene69117_1		Unigene69326_1
	Unigene69326_1		Unigene69468_1
	Unigene69468_1		Unigene70162_1
	Unigene70162_1		Unigene70163_1
	Unigene70163_1		Unigene70164_1
	Unigene70164_1		Unigene70165_1
	Unigene70165_1		Unigene7046_1
	Unigene7046_1		Unigene70676_1
	Unigene70676_1		Unigene70987_1
	Unigene70987_1		Unigene71124_1
	Unigene71124_1		Unigene71133_1
	Unigene71133_1		Unigene71207_1
	Unigene71207_1		Unigene71655_1
	Unigene71655_1		Unigene71671_1
	Unigene71671_1		Unigene71747_1
	Unigene71747_1		Unigene72046_1
	Unigene72046_1		Unigene72233_1
	Unigene72233_1		Unigene72480_1
	Unigene72480_1		Unigene72531_1
	Unigene72531_1		Unigene72617_1
	Unigene72617_1		Unigene72685_1
	Unigene72685_1		Unigene72686_1
	Unigene72686_1		Unigene72691_1
	Unigene72691_1		Unigene7282_1
	Unigene7282_1		Unigene73027_1
	Unigene73027_1		Unigene73089_1
	Unigene73089_1		Unigene73090_1
	Unigene73090_1		Unigene74628_1
	Unigene74628_1		Unigene74658_1
	Unigene74658_1		Unigene74739_1
	Unigene74739_1		Unigene74793_1
	Unigene74793_1		Unigene74831_1
	Unigene74831_1		Unigene74889_1
	Unigene74889_1		Unigene74940_1
	Unigene74940_1		Unigene75055_1
	Unigene75055_1		Unigene75220_1
	Unigene75220_1		Unigene75232_1
	Unigene75232_1		Unigene75302_1
	Unigene75302_1		Unigene75354_1
	Unigene75354_1		Unigene76168_1
	Unigene76168_1		Unigene76357_1
	Unigene76357_1		Unigene76429_1
	Unigene76429_1		Unigene76529_1
	Unigene76529_1		Unigene76543_1
	Unigene76543_1		Unigene76990_1
	Unigene76990_1		Unigene77196_1
	Unigene77196_1		Unigene77205_1
	Unigene77205_1		Unigene77384_1
	Unigene77384_1		Unigene77586_1
	Unigene77586_1		Unigene77705_1
	Unigene77705_1		Unigene77906_1
	Unigene77906_1		Unigene78039_1
	Unigene78039_1		Unigene78149_1
	Unigene78149_1		Unigene78266_1
	Unigene78266_1		Unigene78495_1
	Unigene78495_1		Unigene78558_1
	Unigene78558_1		Unigene78591_1
	Unigene78591_1		Unigene79202_1
	Unigene79202_1		Unigene79227_1
	Unigene79227_1		Unigene79371_1
	Unigene79371_1		Unigene79487_1
	Unigene79487_1		Unigene79501_1
	Unigene79501_1		Unigene79814_1
	Unigene79814_1		Unigene79896_1
	Unigene79896_1		Unigene79979_1
	Unigene79979_1		Unigene80009_1
	Unigene80009_1		Unigene80051_1
	Unigene80051_1		Unigene80301_1
	Unigene80301_1		Unigene80440_1
	Unigene80440_1		Unigene8044_1
	Unigene8044_1		Unigene80452_1
	Unigene80452_1		Unigene80546_1
	Unigene80546_1		Unigene80636_1
	Unigene80636_1		Unigene80850_1
	Unigene80850_1		Unigene80967_1
	Unigene80967_1		Unigene81159_1
	Unigene81159_1		Unigene81287_1
	Unigene81287_1		Unigene81318_1
	Unigene81318_1		Unigene81473_1
	Unigene81473_1		Unigene81475_1
	Unigene81475_1		Unigene81649_1
	Unigene81649_1		Unigene81833_1
	Unigene81833_1		Unigene81886_1
	Unigene81886_1		Unigene81905_1
	Unigene81905_1		Unigene81989_1
	Unigene81989_1		Unigene82028_1
	Unigene82028_1		Unigene82086_1
	Unigene82086_1		Unigene82119_1
	Unigene82119_1		Unigene82381_1
	Unigene82381_1		Unigene82384_1
	Unigene82384_1		Unigene83623_1
	Unigene83623_1		Unigene83670_1
	Unigene83670_1		Unigene83671_1
	Unigene83671_1		Unigene83795_1
	Unigene83795_1		Unigene84521_1
	Unigene84521_1		Unigene85146_1
	Unigene85146_1		Unigene85411_1
	Unigene85411_1		Unigene85520_1
	Unigene85520_1		Unigene86976_1
	Unigene86976_1		Unigene87079_1
	Unigene87079_1		Unigene87133_1
	Unigene87133_1		Unigene87164_1
	Unigene87164_1		Unigene87172_1
	Unigene87172_1		Unigene87216_1
	Unigene87216_1		Unigene87527_1
	Unigene87527_1		Unigene87733_1
	Unigene87733_1		Unigene87854_1
	Unigene87854_1		Unigene87927_1
	Unigene87927_1		Unigene88178_1
	Unigene88178_1		Unigene88389_1
	Unigene88389_1		Unigene88430_1
	Unigene88430_1		Unigene88537_1
	Unigene88537_1		Unigene88553_1
	Unigene88553_1		Unigene8960_1
	Unigene8960_1		Unigene8965_1
	Unigene8965_1		Unigene89734_1
	Unigene89734_1		Unigene8981_1
	Unigene8981_1		Unigene90749_1
	Unigene90749_1		Unigene90780_1
	Unigene90780_1		Unigene91058_1
	Unigene91058_1		Unigene91145_1
	Unigene91145_1		Unigene91146_1
	Unigene91146_1		Unigene91212_1
	Unigene91212_1		Unigene91267_1
	Unigene91267_1		Unigene91305_1
	Unigene91305_1		Unigene91552_1
	Unigene91552_1		Unigene91581_1
	Unigene91581_1		Unigene91605_1
	Unigene91605_1		Unigene92186_1
	Unigene92186_1		Unigene92216_1
	Unigene92216_1		Unigene92220_1
	Unigene92220_1		Unigene92228_1
	Unigene92228_1		Unigene92774_1
	Unigene92774_1		Unigene92936_1
	Unigene92936_1		Unigene92947_1
	Unigene92947_1		Unigene94368_1
	Unigene94368_1		Unigene95182_1
	Unigene95182_1		Unigene95192_1
	Unigene95192_1		Unigene95202_1
	Unigene95202_1		Unigene95250_1
	Unigene95250_1		Unigene95411_1
	Unigene95411_1		Unigene95510_1
	Unigene95510_1		Unigene95511_1
	Unigene95511_1		Unigene96642_1
	Unigene96642_1		Unigene96915_1
	Unigene96915_1		Unigene9718_1
	Unigene9718_1		Unigene97251_1
	Unigene97251_1		Unigene97253_1
	Unigene97253_1		Unigene9727_1
	Unigene9727_1		Unigene97498_1
	Unigene97498_1		Unigene97511_1
	Unigene97511_1		Unigene97609_1
	Unigene97609_1		Unigene9800_1
	Unigene9800_1		Unigene98302_1
	Unigene98302_1		Unigene98317_1
	Unigene98317_1		Unigene99207_1
	Unigene99207_1		Unigene99243_1
	Unigene99243_1		Unigene99389_1
	Unigene99389_1		Unigene9938_1
	Unigene9938_1		Unigene99404_1
	Unigene99404_1		Unigene99877_1
	Unigene99877_1		Unigene99913_1
	Unigene99913_1		Unigene102399_1
	Unigene102399_1		Unigene109880_1
	Unigene109880_1		Unigene111143_1
	Unigene111143_1		Unigene35848_1
	Unigene35848_1		Unigene42379_1
	Unigene42379_1		Unigene45200_1
	Unigene45200_1		Unigene45201_1
	Unigene45201_1		Unigene46765_1
	Unigene46765_1		Unigene62273_1
	Unigene62273_1		Unigene62944_1
	Unigene62944_1		Unigene64509_1
	Unigene64509_1		Unigene70427_1
	Unigene70427_1		Unigene70850_1
	Unigene70850_1		Unigene71079_1
	Unigene71079_1		Unigene72654_1
	Unigene72654_1		Unigene75534_1
	Unigene75534_1		Unigene93267_1
	Unigene93267_1		Unigene95402_1
	Unigene95402_1		Unigene99545_1
	Unigene99545_1		Unigene108726_1
	Unigene108726_1		Unigene110975_1
	Unigene110975_1		Unigene26104_1
	Unigene26104_1		Unigene40846_1
	Unigene40846_1		Unigene40847_1
	Unigene40847_1		Unigene50176_1
	Unigene50176_1		Unigene63483_1
	Unigene63483_1		Unigene68597_1
	Unigene68597_1		Unigene68642_1
	Unigene68642_1		Unigene68726_1
	Unigene68726_1		Unigene8930_1
	Unigene8930_1		Unigene91550_1
	Unigene91550_1		Unigene10120_1
	Unigene10120_1		Unigene2455_1
	Unigene2455_1		Unigene2513_1
	Unigene2513_1		Unigene30786_1
	Unigene30786_1		Unigene36175_1
	Unigene36175_1		Unigene37189_1
	Unigene37189_1		Unigene37617_1
	Unigene37617_1		Unigene44330_1
	Unigene44330_1		Unigene47918_1
	Unigene47918_1		Unigene48112_1
	Unigene48112_1		Unigene52440_1
	Unigene52440_1		Unigene52441_1
	Unigene52441_1		Unigene66172_1
	Unigene66172_1		Unigene69119_1
	Unigene69119_1		Unigene73334_1
	Unigene73334_1		Unigene74098_1
	Unigene74098_1		Unigene78421_1
	Unigene78421_1		Unigene81967_1
	Unigene81967_1		Unigene82295_1
	Unigene82295_1		Unigene83909_1
	Unigene83909_1		Unigene24101_1
	Unigene24101_1		Unigene68273_1
	Unigene68273_1		Unigene68510_1
	Unigene68510_1		Unigene68827_1
	Unigene68827_1		Unigene69058_1
	Unigene69058_1		Unigene92976_1
	Unigene92976_1		Unigene99256_1
	Unigene99256_1		Unigene37409_1
	Unigene37409_1		Unigene114327_1
	Unigene114327_1		Unigene16830_1
	Unigene16830_1		Unigene17229_1
	Unigene17229_1		Unigene32939_1
	Unigene32939_1		Unigene40499_1
	Unigene40499_1		Unigene50316_1
	Unigene50316_1		Unigene63675_1
	Unigene63675_1		Unigene7107_1
	Unigene7107_1		Unigene84479_1
	Unigene84479_1		Unigene87844_1
	Unigene87844_1		Unigene8829_1
	Unigene8829_1		Unigene92365_1
	Unigene92365_1		Unigene114167_1
	Unigene114167_1		Unigene116445_1
	Unigene116445_1		Unigene14276_1
	Unigene14276_1		Unigene81835_1
	Unigene81835_1		Unigene100067_1
	Unigene100067_1		Unigene100154_1
	Unigene100154_1		Unigene100228_1
	Unigene100228_1		Unigene100537_1
	Unigene100537_1		Unigene100580_1
	Unigene100580_1		Unigene100598_1
	Unigene100598_1		Unigene101130_1
	Unigene101130_1		Unigene101182_1
	Unigene101182_1		Unigene101289_1
	Unigene101289_1		Unigene102119_1
	Unigene102119_1		Unigene102157_1
	Unigene102157_1		Unigene10215_1
	Unigene10215_1		Unigene10267_1
	Unigene10267_1		Unigene102753_1
	Unigene102753_1		Unigene102918_1
	Unigene102918_1		Unigene104763_1
	Unigene104763_1		Unigene104866_1
	Unigene104866_1		Unigene106144_1
	Unigene106144_1		Unigene106265_1
	Unigene106265_1		Unigene106283_1
	Unigene106283_1		Unigene106457_1
	Unigene106309_1		Unigene106459_1
	Unigene106457_1		Unigene106573_1
	Unigene106459_1		Unigene106574_1
	Unigene106573_1		Unigene106575_1
	Unigene106574_1		Unigene106672_1
	Unigene106575_1		Unigene106726_1
	Unigene106672_1		Unigene107072_1
	Unigene106726_1		Unigene107129_1
	Unigene107072_1		Unigene107254_1
	Unigene107129_1		Unigene107255_1
	Unigene107254_1		Unigene107316_1
	Unigene107255_1		Unigene107348_1
	Unigene107316_1		Unigene107610_1
	Unigene107348_1		Unigene10945_1
	Unigene107610_1		Unigene109646_1
	Unigene10945_1		Unigene110608_1
	Unigene109646_1		Unigene110831_1
	Unigene110608_1		Unigene111077_1
	Unigene110831_1		Unigene111202_1
	Unigene111077_1		Unigene111259_1
	Unigene111202_1		Unigene11143_1
	Unigene111259_1		Unigene113469_1
	Unigene11143_1		Unigene113500_1
	Unigene113469_1		Unigene113542_1
	Unigene113500_1		Unigene113674_1
	Unigene113542_1		Unigene113883_1
	Unigene113674_1		Unigene11468_1
	Unigene113883_1		Unigene11612_1
	Unigene11468_1		Unigene116507_1
	Unigene11612_1		Unigene116785_1
	Unigene116507_1		Unigene116932_1
	Unigene116785_1		Unigene117513_1
	Unigene116932_1		Unigene117517_1
	Unigene117513_1		Unigene11755_1
	Unigene117517_1		Unigene117735_1
	Unigene11755_1		Unigene117922_1
	Unigene117735_1		Unigene12459_1
	Unigene117922_1		Unigene12498_1
	Unigene12459_1		Unigene13028_1
	Unigene12498_1		Unigene13047_1
	Unigene13028_1		Unigene13803_1
	Unigene13047_1		Unigene13884_1
	Unigene13803_1		Unigene13938_1
	Unigene13884_1		Unigene14379_1
	Unigene13938_1		Unigene14539_1
	Unigene14379_1		Unigene14627_1
	Unigene14539_1		Unigene14804_1
	Unigene14627_1		Unigene14829_1
	Unigene14804_1		Unigene15662_1
	Unigene14829_1		Unigene16847_1
	Unigene15662_1		Unigene17009_1
	Unigene16847_1		Unigene17110_1
	Unigene17009_1		Unigene18106_1
	Unigene17110_1		Unigene18232_1
	Unigene18106_1		Unigene19242_1
	Unigene18153_1		Unigene20716_1
	Unigene18232_1		Unigene21273_1
	Unigene19242_1		Unigene21927_1
	Unigene20716_1		Unigene23409_1
	Unigene21273_1		Unigene23775_1
	Unigene21927_1		Unigene24140_1
	Unigene23409_1		Unigene24141_1
	Unigene23588_1		Unigene2425_1
	Unigene23775_1		Unigene24264_1
	Unigene24140_1		Unigene2429_1
	Unigene24141_1		Unigene26216_1
	Unigene2425_1		Unigene26262_1
	Unigene24264_1		Unigene26283_1
	Unigene2429_1		Unigene26398_1
	Unigene26216_1		Unigene26418_1
	Unigene26262_1		Unigene27267_1
	Unigene26283_1		Unigene2856_1
	Unigene26398_1		Unigene28852_1
	Unigene26418_1		Unigene2956_1
	Unigene27267_1		Unigene30258_1
	Unigene2856_1		Unigene30645_1
	Unigene28852_1		Unigene30654_1
	Unigene2956_1		Unigene30761_1
	Unigene30258_1		Unigene30835_1
	Unigene30645_1		Unigene3131_1
	Unigene30654_1		Unigene3132_1
	Unigene30761_1		Unigene31589_1
	Unigene30835_1		Unigene33103_1
	Unigene3131_1		Unigene33149_1
	Unigene3132_1		Unigene33597_1
	Unigene31589_1		Unigene33985_1
	Unigene33103_1		Unigene34067_1
	Unigene33149_1		Unigene35599_1
	Unigene33597_1		Unigene35894_1
	Unigene33985_1		Unigene36048_1
	Unigene34067_1		Unigene362_1
	Unigene35599_1		Unigene36426_1
	Unigene35894_1		Unigene36824_1
	Unigene36048_1		Unigene37038_1
	Unigene362_1		Unigene37219_1
	Unigene36426_1		Unigene37534_1
	Unigene36824_1		Unigene37616_1
	Unigene37038_1		Unigene37618_1
	Unigene37219_1		Unigene40394_1
	Unigene37534_1		Unigene40395_1
	Unigene37616_1		Unigene40553_1
	Unigene37618_1		Unigene40571_1
	Unigene40394_1		Unigene40657_1
	Unigene40395_1		Unigene40658_1
	Unigene40553_1		Unigene40927_1
	Unigene40571_1		Unigene41059_1
	Unigene40657_1		Unigene41331_1
	Unigene40658_1		Unigene42984_1
	Unigene40927_1		Unigene43832_1
	Unigene41059_1		Unigene43833_1
	Unigene41331_1		Unigene43834_1
	Unigene42984_1		Unigene43835_1
	Unigene43832_1		Unigene43836_1
	Unigene43833_1		Unigene44163_1
	Unigene43834_1		Unigene4417_1
	Unigene43835_1		Unigene44268_1
	Unigene43836_1		Unigene45291_1
	Unigene44163_1		Unigene4560_1
	Unigene4417_1		Unigene45976_1
	Unigene44268_1		Unigene46070_1
	Unigene45291_1		Unigene46080_1
	Unigene4560_1		Unigene46369_1
	Unigene45976_1		Unigene46404_1
	Unigene46070_1		Unigene46559_1
	Unigene46080_1		Unigene47732_1
	Unigene46369_1		Unigene47932_1
	Unigene46404_1		Unigene48008_1
	Unigene46559_1		Unigene48941_1
	Unigene47732_1		Unigene49240_1
	Unigene47932_1		Unigene49603_1
	Unigene48008_1		Unigene49649_1
	Unigene48941_1		Unigene49679_1
	Unigene49240_1		Unigene50015_1
	Unigene49603_1		Unigene5053_1
	Unigene49649_1		Unigene51278_1
	Unigene49679_1		Unigene51761_1
	Unigene50015_1		Unigene52714_1
	Unigene5053_1		Unigene52810_1
	Unigene51278_1		Unigene53408_1
	Unigene51591_1		Unigene53622_1
	Unigene51761_1		Unigene54130_1
	Unigene52714_1		Unigene54349_1
	Unigene52810_1		Unigene54924_1
	Unigene53408_1		Unigene55209_1
	Unigene53622_1		Unigene5655_1
	Unigene54130_1		Unigene56869_1
	Unigene54349_1		Unigene57026_1
	Unigene54924_1		Unigene57051_1
	Unigene55209_1		Unigene57053_1
	Unigene5655_1		Unigene57062_1
	Unigene56869_1		Unigene57237_1
	Unigene57026_1		Unigene57358_1
	Unigene57051_1		Unigene62201_1
	Unigene57053_1		Unigene62275_1
	Unigene57062_1		Unigene62283_1
	Unigene57237_1		Unigene63097_1
	Unigene57358_1		Unigene6438_1
	Unigene62201_1		Unigene64575_1
	Unigene62275_1		Unigene64631_1
	Unigene62283_1		Unigene6472_1
	Unigene63097_1		Unigene64790_1
	Unigene6438_1		Unigene6503_1
	Unigene64575_1		Unigene6504_1
	Unigene64631_1		Unigene65504_1
	Unigene6472_1		Unigene65517_1
	Unigene64790_1		Unigene65570_1
	Unigene6503_1		Unigene66105_1
	Unigene6504_1		Unigene66171_1
	Unigene65504_1		Unigene66286_1
	Unigene65517_1		Unigene66305_1
	Unigene65570_1		Unigene66365_1
	Unigene66105_1		Unigene6661_1
	Unigene66171_1		Unigene67130_1
	Unigene66286_1		Unigene67255_1
	Unigene66305_1		Unigene67661_1
	Unigene66365_1		Unigene6769_1
	Unigene6661_1		Unigene67890_1
	Unigene67130_1		Unigene68028_1
	Unigene67255_1		Unigene68210_1
	Unigene67661_1		Unigene68572_1
	Unigene6769_1		Unigene70550_1
	Unigene67890_1		Unigene70635_1
	Unigene68028_1		Unigene7071_1
	Unigene68210_1		Unigene71075_1
	Unigene68572_1		Unigene71076_1
	Unigene70550_1		Unigene71689_1
	Unigene70635_1		Unigene72206_1
	Unigene7071_1		Unigene72410_1
	Unigene71075_1		Unigene72621_1
	Unigene71076_1		Unigene72852_1
	Unigene71689_1		Unigene72964_1
	Unigene72206_1		Unigene73120_1
	Unigene72410_1		Unigene73189_1
	Unigene72621_1		Unigene73754_1
	Unigene72852_1		Unigene74679_1
	Unigene72964_1		Unigene75612_1
	Unigene73120_1		Unigene76179_1
	Unigene73189_1		Unigene76199_1
	Unigene73754_1		Unigene76480_1
	Unigene74679_1		Unigene77805_1
	Unigene75612_1		Unigene77895_1
	Unigene76179_1		Unigene7871_1
	Unigene76199_1		Unigene7913_1
	Unigene76480_1		Unigene79333_1
	Unigene77805_1		Unigene79566_1
	Unigene77895_1		Unigene79622_1
	Unigene7871_1		Unigene7999_1
	Unigene7913_1		Unigene81426_1
	Unigene79333_1		Unigene81427_1
	Unigene79566_1		Unigene81525_1
	Unigene79622_1		Unigene8153_1
	Unigene7999_1		Unigene81681_1
	Unigene80225_1		Unigene82395_1
	Unigene81426_1		Unigene82530_1
	Unigene81427_1		Unigene84072_1
	Unigene81525_1		Unigene84280_1
	Unigene8153_1		Unigene84281_1
	Unigene81681_1		Unigene84283_1
	Unigene82395_1		Unigene84284_1
	Unigene82530_1		Unigene85165_1
	Unigene84072_1		Unigene87618_1
	Unigene84280_1		Unigene87649_1
	Unigene84281_1		Unigene87678_1
	Unigene84283_1		Unigene89722_1
	Unigene84284_1		Unigene89813_1
	Unigene85165_1		Unigene89914_1
	Unigene87618_1		Unigene89957_1
	Unigene87649_1		Unigene91312_1
	Unigene87678_1		Unigene91558_1
	Unigene89722_1		Unigene92553_1
	Unigene89813_1		Unigene92969_1
	Unigene89914_1		Unigene93343_1
	Unigene89957_1		Unigene93358_1
	Unigene91312_1		Unigene93420_1
	Unigene91558_1		Unigene93433_1
	Unigene92553_1		Unigene93434_1
	Unigene92969_1		Unigene93435_1
	Unigene93343_1		Unigene93504_1
	Unigene93358_1		Unigene93518_1
	Unigene93420_1		Unigene93626_1
	Unigene93433_1		Unigene93895_1
	Unigene93434_1		Unigene93896_1
	Unigene93435_1		Unigene93995_1
	Unigene93504_1		Unigene94029_1
	Unigene93518_1		Unigene94093_1
	Unigene93626_1		Unigene9417_1
	Unigene93895_1		Unigene94306_1
	Unigene93896_1		Unigene94402_1
	Unigene93995_1		Unigene94429_1
	Unigene94029_1		Unigene94430_1
	Unigene94093_1		Unigene94595_1
	Unigene9417_1		Unigene95404_1
	Unigene94306_1		Unigene9698_1
	Unigene94402_1		Unigene9714_1
	Unigene94429_1		Unigene9820_1
	Unigene94430_1		Unigene98291_1
	Unigene94595_1		Unigene98482_1
	Unigene95404_1		Unigene98569_1
	Unigene9698_1		Unigene9856_1
	Unigene9713_1		Unigene9898_1
	Unigene9714_1		Unigene99309_1
	Unigene9820_1		Unigene99461_1
	Unigene98291_1		Unigene99664_1
	Unigene98482_1		Unigene100026_1
	Unigene98569_1		Unigene100027_1
	Unigene9856_1		Unigene100028_1
	Unigene9898_1		Unigene100387_1
	Unigene99309_1		Unigene105078_1
	Unigene99461_1		Unigene11675_1
	Unigene99664_1		Unigene116917_1
	Unigene100026_1		Unigene11708_1
	Unigene100027_1		Unigene12722_1
	Unigene100028_1		Unigene17033_1
	Unigene100387_1		Unigene17172_1
	Unigene105078_1		Unigene2231_1
	Unigene11675_1		Unigene23599_1
	Unigene116917_1		Unigene2474_1
	Unigene11708_1		Unigene26049_1
	Unigene12722_1		Unigene26521_1
	Unigene17033_1		Unigene35970_1
	Unigene17172_1		Unigene40436_1
	Unigene2231_1		Unigene4354_1
	Unigene23599_1		Unigene43898_1
	Unigene2474_1		Unigene46571_1
	Unigene26049_1		Unigene54990_1
	Unigene26521_1		Unigene57028_1
	Unigene35970_1		Unigene57029_1
	Unigene40436_1		Unigene63401_1
	Unigene4354_1		Unigene64405_1
	Unigene43898_1		Unigene65396_1
	Unigene46571_1		Unigene66008_1
	Unigene54990_1		Unigene68656_1
	Unigene57028_1		Unigene73403_1
	Unigene57029_1		Unigene73449_1
	Unigene63401_1		Unigene73899_1
	Unigene64405_1		Unigene74997_1
	Unigene65396_1		Unigene76661_1
	Unigene66008_1		Unigene76662_1
	Unigene68656_1		Unigene78565_1
	Unigene73403_1		Unigene82116_1
	Unigene73449_1		Unigene90909_1
	Unigene73899_1		Unigene92174_1
	Unigene74997_1		Unigene93669_1
	Unigene76661_1		Unigene93765_1
	Unigene76662_1		Unigene94034_1
	Unigene78565_1		Unigene9413_1
	Unigene82116_1		Unigene95171_1
	Unigene90909_1		Unigene102326_1
	Unigene92174_1		Unigene111205_1
	Unigene93669_1		Unigene22057_1
	Unigene93765_1		Unigene24221_1
	Unigene94034_1		Unigene27576_1
	Unigene9413_1		Unigene45547_1
	Unigene95171_1		Unigene45960_1
	Unigene102326_1		Unigene45961_1
	Unigene111205_1		Unigene47900_1
	Unigene22057_1		Unigene51011_1
	Unigene24221_1		Unigene62054_1
	Unigene27576_1		Unigene63162_1
	Unigene45547_1		Unigene68060_1
	Unigene45960_1		Unigene8183_1
	Unigene45961_1		Unigene51599_1
	Unigene47900_1		Unigene72219_1
	Unigene51011_1		Unigene72912_1
	Unigene62054_1		Unigene85232_1
	Unigene63162_1		Unigene88613_1
	Unigene68060_1		Unigene89694_1
	Unigene8183_1		Unigene67851_1
	Unigene51599_1		Unigene70798_1
	Unigene72219_1		Unigene15451_1
	Unigene72912_1		Unigene2254_1
	Unigene85232_1		Unigene42556_1
	Unigene88613_1		Unigene45742_1
	Unigene89694_1		Unigene529_1
	Unigene67851_1		Unigene7275_1
	Unigene70798_1		Unigene81800_1
	Unigene15451_1		Unigene81801_1
	Unigene2254_1		Unigene10987_1
	Unigene42556_1		Unigene114249_1
	Unigene45742_1		Unigene20404_1
	Unigene529_1		Unigene30818_1
	Unigene7275_1		Unigene47727_1
	Unigene81800_1		Unigene49044_1
	Unigene81801_1		Unigene63570_1
	Unigene10987_1		Unigene68412_1
	Unigene114249_1		Unigene69198_1
	Unigene20404_1		Unigene80114_1
	Unigene30818_1		Unigene80938_1
	Unigene47727_1		Unigene81541_1
	Unigene49044_1		Unigene81940_1
	Unigene63570_1		Unigene83702_1
	Unigene68412_1		Unigene84399_1
	Unigene69198_1		Unigene84559_1
	Unigene80114_1		Unigene90104_1
	Unigene80938_1		Unigene96714_1
	Unigene81541_1		Unigene97355_1
	Unigene81940_1		Unigene93583_1
	Unigene83702_1		Unigene51166_1
	Unigene84399_1		Unigene100386_1
	Unigene84559_1		Unigene100547_1
	Unigene90104_1		Unigene10088_1
	Unigene96714_1		Unigene10115_1
	Unigene97355_1		Unigene101205_1
	Unigene93583_1		Unigene101279_1
	Unigene51166_1		Unigene101446_1
	Unigene100386_1		Unigene101480_1
	Unigene100547_1		Unigene101568_1
	Unigene10088_1		Unigene102220_1
	Unigene10115_1		Unigene102257_1
	Unigene101205_1		Unigene102289_1
	Unigene101279_1		Unigene102296_1
	Unigene101446_1		Unigene102338_1
	Unigene101480_1		Unigene102390_1
	Unigene101568_1		Unigene102391_1
	Unigene102220_1		Unigene102877_1
	Unigene102257_1		Unigene102941_1
	Unigene102289_1		Unigene103000_1
	Unigene102296_1		Unigene103053_1
	Unigene102338_1		Unigene103587_1
	Unigene102390_1		Unigene105081_1
	Unigene102391_1		Unigene106271_1
	Unigene102877_1		Unigene106286_1
	Unigene102941_1		Unigene106385_1
	Unigene103000_1		Unigene106546_1
	Unigene103053_1		Unigene106551_1
	Unigene103587_1		Unigene106570_1
	Unigene105081_1		Unigene106582_1
	Unigene106271_1		Unigene106733_1
	Unigene106286_1		Unigene106847_1
	Unigene106385_1		Unigene106942_1
	Unigene106546_1		Unigene107074_1
	Unigene106551_1		Unigene107107_1
	Unigene106570_1		Unigene107126_1
	Unigene106582_1		Unigene107173_1
	Unigene106733_1		Unigene107210_1
	Unigene106847_1		Unigene107325_1
	Unigene106942_1		Unigene107516_1
	Unigene107074_1		Unigene107517_1
	Unigene107107_1		Unigene108175_1
	Unigene107126_1		Unigene108280_1
	Unigene107173_1		Unigene10837_1
	Unigene107210_1		Unigene108445_1
	Unigene107325_1		Unigene108571_1
	Unigene107516_1		Unigene108573_1
	Unigene107517_1		Unigene108791_1
	Unigene108175_1		Unigene108795_1
	Unigene108280_1		Unigene108983_1
	Unigene10837_1		Unigene108997_1
	Unigene108445_1		Unigene109007_1
	Unigene108571_1		Unigene109254_1
	Unigene108573_1		Unigene10951_1
	Unigene108791_1		Unigene109605_1
	Unigene108795_1		Unigene109662_1
	Unigene108983_1		Unigene109931_1
	Unigene108997_1		Unigene109932_1
	Unigene109007_1		Unigene110000_1
	Unigene109254_1		Unigene110113_1
	Unigene10951_1		Unigene110123_1
	Unigene109605_1		Unigene110166_1
	Unigene109662_1		Unigene110208_1
	Unigene109931_1		Unigene11047_1
	Unigene109932_1		Unigene110480_1
	Unigene110000_1		Unigene110481_1
	Unigene110113_1		Unigene110514_1
	Unigene110123_1		Unigene111507_1
	Unigene110166_1		Unigene1116_1
	Unigene110208_1		Unigene11211_1
	Unigene11047_1		Unigene11343_1
	Unigene110480_1		Unigene113473_1
	Unigene110481_1		Unigene113541_1
	Unigene110514_1		Unigene113701_1
	Unigene111507_1		Unigene113730_1
	Unigene1116_1		Unigene114074_1
	Unigene11211_1		Unigene114084_1
	Unigene11343_1		Unigene114300_1
	Unigene113473_1		Unigene114308_1
	Unigene113541_1		Unigene116519_1
	Unigene113701_1		Unigene116612_1
	Unigene113730_1		Unigene116894_1
	Unigene114074_1		Unigene117510_1
	Unigene114084_1		Unigene117776_1
	Unigene114300_1		Unigene117837_1
	Unigene114308_1		Unigene117896_1
	Unigene116519_1		Unigene117897_1
	Unigene116612_1		Unigene12678_1
	Unigene116894_1		Unigene1274_1
	Unigene117510_1		Unigene13019_1
	Unigene117776_1		Unigene13117_1
	Unigene117837_1		Unigene13792_1
	Unigene117896_1		Unigene14170_1
	Unigene117897_1		Unigene14302_1
	Unigene12678_1		Unigene14309_1
	Unigene1274_1		Unigene14437_1
	Unigene13019_1		Unigene1462_1
	Unigene13117_1		Unigene15033_1
	Unigene13792_1		Unigene15034_1
	Unigene14170_1		Unigene15041_1
	Unigene14302_1		Unigene15301_1
	Unigene14309_1		Unigene16828_1
	Unigene14437_1		Unigene17163_1
	Unigene1462_1		Unigene18952_1
	Unigene15033_1		Unigene18970_1
	Unigene15034_1		Unigene20343_1
	Unigene15041_1		Unigene20437_1
	Unigene15301_1		Unigene20498_1
	Unigene16828_1		Unigene20567_1
	Unigene17163_1		Unigene20586_1
	Unigene18952_1		Unigene20878_1
	Unigene18970_1		Unigene21113_1
	Unigene20343_1		Unigene2297_1
	Unigene20437_1		Unigene23382_1
	Unigene20498_1		Unigene23680_1
	Unigene20567_1		Unigene23769_1
	Unigene20586_1		Unigene23872_1
	Unigene20878_1		Unigene23873_1
	Unigene21113_1		Unigene23874_1
	Unigene2297_1		Unigene23934_1
	Unigene23382_1		Unigene24025_1
	Unigene23680_1		Unigene24026_1
	Unigene23769_1		Unigene2467_1
	Unigene23872_1		Unigene24808_1
	Unigene23873_1		Unigene25936_1
	Unigene23874_1		Unigene25966_1
	Unigene23934_1		Unigene26266_1
	Unigene24025_1		Unigene26365_1
	Unigene24026_1		Unigene26764_1
	Unigene2467_1		Unigene26908_1
	Unigene24808_1		Unigene26990_1
	Unigene25936_1		Unigene27116_1
	Unigene25966_1		Unigene27162_1
	Unigene26266_1		Unigene2795_1
	Unigene26365_1		Unigene2839_1
	Unigene26764_1		Unigene28490_1
	Unigene26908_1		Unigene28587_1
	Unigene26990_1		Unigene28692_1
	Unigene27116_1		Unigene2948_1
	Unigene27162_1		Unigene2977_1
	Unigene2795_1		Unigene29918_1
	Unigene2839_1		Unigene31574_1
	Unigene28490_1		Unigene31785_1
	Unigene28587_1		Unigene32949_1
	Unigene28692_1		Unigene32950_1
	Unigene2948_1		Unigene33219_1
	Unigene2977_1		Unigene33596_1
	Unigene29918_1		Unigene33631_1
	Unigene31574_1		Unigene3367_1
	Unigene31785_1		Unigene33723_1
	Unigene32949_1		Unigene34146_1
	Unigene32950_1		Unigene3426_1
	Unigene33219_1		Unigene35206_1
	Unigene33596_1		Unigene35377_1
	Unigene33631_1		Unigene35657_1
	Unigene3367_1		Unigene36162_1
	Unigene33723_1		Unigene36418_1
	Unigene34146_1		Unigene36579_1
	Unigene3426_1		Unigene36949_1
	Unigene35206_1		Unigene37039_1
	Unigene35377_1		Unigene37065_1
	Unigene35657_1		Unigene37088_1
	Unigene36162_1		Unigene37503_1
	Unigene36418_1		Unigene37587_1
	Unigene36579_1		Unigene37685_1
	Unigene36949_1		Unigene381_1
	Unigene37039_1		Unigene40368_1
	Unigene37065_1		Unigene40558_1
	Unigene37088_1		Unigene40577_1
	Unigene37503_1		Unigene40655_1
	Unigene37587_1		Unigene40667_1
	Unigene37685_1		Unigene40801_1
	Unigene381_1		Unigene40865_1
	Unigene40368_1		Unigene40868_1
	Unigene40558_1		Unigene40869_1
	Unigene40577_1		Unigene40896_1
	Unigene40655_1		Unigene40970_1
	Unigene40667_1		Unigene41206_1
	Unigene40801_1		Unigene4240_1
	Unigene40865_1		Unigene43060_1
	Unigene40868_1		Unigene43115_1
	Unigene40869_1		Unigene43161_1
	Unigene40896_1		Unigene43162_1
	Unigene40970_1		Unigene43226_1
	Unigene41206_1		Unigene43485_1
	Unigene4240_1		Unigene43771_1
	Unigene43060_1		Unigene43772_1
	Unigene43115_1		Unigene44099_1
	Unigene43161_1		Unigene44165_1
	Unigene43162_1		Unigene44186_1
	Unigene43226_1		Unigene45083_1
	Unigene43485_1		Unigene45093_1
	Unigene43771_1		Unigene45094_1
	Unigene43772_1		Unigene45678_1
	Unigene44099_1		Unigene46222_1
	Unigene44165_1		Unigene46223_1
	Unigene44186_1		Unigene46224_1
	Unigene45083_1		Unigene46371_1
	Unigene45093_1		Unigene46584_1
	Unigene45094_1		Unigene47633_1
	Unigene45678_1		Unigene47778_1
	Unigene46222_1		Unigene4783_1
	Unigene46223_1		Unigene4788_1
	Unigene46224_1		Unigene47991_1
	Unigene46371_1		Unigene48010_1
	Unigene46584_1		Unigene48019_1
	Unigene47633_1		Unigene48091_1
	Unigene47778_1		Unigene48101_1
	Unigene4783_1		Unigene48948_1
	Unigene47853_1		Unigene49148_1
	Unigene4788_1		Unigene4917_1
	Unigene47991_1		Unigene49323_1
	Unigene48010_1		Unigene49355_1
	Unigene48019_1		Unigene4941_1
	Unigene48091_1		Unigene50132_1
	Unigene48101_1		Unigene50230_1
	Unigene48948_1		Unigene50592_1
	Unigene49148_1		Unigene50593_1
	Unigene4917_1		Unigene50615_1
	Unigene49323_1		Unigene50876_1
	Unigene49355_1		Unigene51104_1
	Unigene4941_1		Unigene51402_1
	Unigene50132_1		Unigene51403_1
	Unigene50230_1		Unigene51404_1
	Unigene50592_1		Unigene51711_1
	Unigene50593_1		Unigene51778_1
	Unigene50615_1		Unigene51793_1
	Unigene50876_1		Unigene52577_1
	Unigene51104_1		Unigene52672_1
	Unigene51402_1		Unigene53593_1
	Unigene51403_1		Unigene53861_1
	Unigene51404_1		Unigene53971_1
	Unigene51711_1		Unigene54129_1
	Unigene51778_1		Unigene54214_1
	Unigene51793_1		Unigene54258_1
	Unigene52577_1		Unigene54264_1
	Unigene52672_1		Unigene54334_1
	Unigene53593_1		Unigene54360_1
	Unigene53861_1		Unigene54950_1
	Unigene53971_1		Unigene54961_1
	Unigene54129_1		Unigene55037_1
	Unigene54214_1		Unigene55147_1
	Unigene54258_1		Unigene55297_1
	Unigene54264_1		Unigene5608_1
	Unigene54334_1		Unigene56893_1
	Unigene54360_1		Unigene57065_1
	Unigene54950_1		Unigene57141_1
	Unigene54961_1		Unigene57208_1
	Unigene55037_1		Unigene57243_1
	Unigene55147_1		Unigene57320_1
	Unigene55297_1		Unigene59933_1
	Unigene5608_1		Unigene60287_1
	Unigene56893_1		Unigene60329_1
	Unigene57065_1		Unigene62075_1
	Unigene57141_1		Unigene62278_1
	Unigene57208_1		Unigene62291_1
	Unigene57243_1		Unigene62556_1
	Unigene57320_1		Unigene62576_1
	Unigene59933_1		Unigene62780_1
	Unigene60287_1		Unigene63177_1
	Unigene60329_1		Unigene63236_1
	Unigene62075_1		Unigene6363_1
	Unigene62278_1		Unigene6408_1
	Unigene62291_1		Unigene6409_1
	Unigene62556_1		Unigene6497_1
	Unigene62576_1		Unigene65408_1
	Unigene62780_1		Unigene65530_1
	Unigene63177_1		Unigene65667_1
	Unigene63236_1		Unigene65715_1
	Unigene6363_1		Unigene65796_1
	Unigene6408_1		Unigene65863_1
	Unigene6409_1		Unigene66040_1
	Unigene6497_1		Unigene6631_1
	Unigene65408_1		Unigene66327_1
	Unigene65530_1		Unigene66793_1
	Unigene65667_1		Unigene6692_1
	Unigene65715_1		Unigene67039_1
	Unigene65796_1		Unigene67047_1
	Unigene65863_1		Unigene67114_1
	Unigene66040_1		Unigene67257_1
	Unigene6631_1		Unigene67737_1
	Unigene66327_1		Unigene67930_1
	Unigene6642_1		Unigene67960_1
	Unigene66793_1		Unigene67977_1
	Unigene6692_1		Unigene6814_1
	Unigene67039_1		Unigene68427_1
	Unigene67047_1		Unigene68693_1
	Unigene67114_1		Unigene69301_1
	Unigene67257_1		Unigene69303_1
	Unigene67737_1		Unigene69355_1
	Unigene67930_1		Unigene70804_1
	Unigene67960_1		Unigene71102_1
	Unigene67977_1		Unigene71244_1
	Unigene6814_1		Unigene71576_1
	Unigene68427_1		Unigene71966_1
	Unigene68693_1		Unigene72089_1
	Unigene69301_1		Unigene72170_1
	Unigene69303_1		Unigene72173_1
	Unigene69355_1		Unigene72221_1
	Unigene70804_1		Unigene72226_1
	Unigene71102_1		Unigene72229_1
	Unigene71244_1		Unigene72671_1
	Unigene71576_1		Unigene7277_1
	Unigene71966_1		Unigene73667_1
	Unigene72089_1		Unigene73668_1
	Unigene72170_1		Unigene74099_1
	Unigene72173_1		Unigene74824_1
	Unigene72221_1		Unigene74864_1
	Unigene72226_1		Unigene74977_1
	Unigene72229_1		Unigene75127_1
	Unigene72671_1		Unigene75129_1
	Unigene7277_1		Unigene75156_1
	Unigene73667_1		Unigene75157_1
	Unigene73668_1		Unigene75371_1
	Unigene74099_1		Unigene75412_1
	Unigene74824_1		Unigene75570_1
	Unigene74864_1		Unigene77419_1
	Unigene74977_1		Unigene77501_1
	Unigene75127_1		Unigene77734_1
	Unigene75129_1		Unigene77737_1
	Unigene75156_1		Unigene77848_1
	Unigene75157_1		Unigene77950_1
	Unigene75371_1		Unigene77957_1
	Unigene75412_1		Unigene78113_1
	Unigene75570_1		Unigene78123_1
	Unigene77419_1		Unigene78589_1
	Unigene77501_1		Unigene79714_1
	Unigene77734_1		Unigene79791_1
	Unigene77737_1		Unigene80139_1
	Unigene77848_1		Unigene80214_1
	Unigene77950_1		Unigene80314_1
	Unigene77957_1		Unigene80397_1
	Unigene78113_1		Unigene80585_1
	Unigene78123_1		Unigene80713_1
	Unigene78589_1		Unigene80766_1
	Unigene79714_1		Unigene80812_1
	Unigene79791_1		Unigene80910_1
	Unigene80139_1		Unigene81438_1
	Unigene80214_1		Unigene81720_1
	Unigene80314_1		Unigene82513_1
	Unigene80397_1		Unigene8252_1
	Unigene80585_1		Unigene82592_1
	Unigene80713_1		Unigene84461_1
	Unigene80766_1		Unigene84462_1
	Unigene80812_1		Unigene85594_1
	Unigene80910_1		Unigene86666_1
	Unigene81438_1		Unigene86747_1
	Unigene81720_1		Unigene86860_1
	Unigene82513_1		Unigene87034_1
	Unigene8252_1		Unigene87035_1
	Unigene82592_1		Unigene87135_1
	Unigene84461_1		Unigene87169_1
	Unigene84462_1		Unigene87313_1
	Unigene85594_1		Unigene87639_1
	Unigene86666_1		Unigene87974_1
	Unigene86747_1		Unigene8839_1
	Unigene86860_1		Unigene88587_1
	Unigene87034_1		Unigene90771_1
	Unigene87035_1		Unigene91164_1
	Unigene87135_1		Unigene9121_1
	Unigene87169_1		Unigene9122_1
	Unigene87313_1		Unigene9123_1
	Unigene87639_1		Unigene91374_1
	Unigene87974_1		Unigene91429_1
	Unigene8839_1		Unigene9208_1
	Unigene88587_1		Unigene92262_1
	Unigene90771_1		Unigene92418_1
	Unigene91164_1		Unigene92671_1
	Unigene9121_1		Unigene9343_1
	Unigene9122_1		Unigene9344_1
	Unigene9123_1		Unigene93637_1
	Unigene91374_1		Unigene95578_1
	Unigene91429_1		Unigene95607_1
	Unigene9208_1		Unigene96626_1
	Unigene92262_1		Unigene96953_1
	Unigene92418_1		Unigene96986_1
	Unigene92671_1		Unigene97178_1
	Unigene9343_1		Unigene97317_1
	Unigene9344_1		Unigene97320_1
	Unigene93637_1		Unigene97600_1
	Unigene95578_1		Unigene9807_1
	Unigene95607_1		Unigene9808_1
	Unigene96626_1		Unigene98354_1
	Unigene96953_1		Unigene98423_1
	Unigene96986_1		Unigene9916_1
	Unigene97178_1		Unigene99283_1
	Unigene97317_1		Unigene99495_1
	Unigene97320_1		Unigene9980_1
	Unigene97600_1		Unigene109588_1
	Unigene9807_1		Unigene66093_1
	Unigene9808_1		Unigene10008_1
	Unigene98354_1		Unigene100135_1
	Unigene98423_1		Unigene100251_1
	Unigene9916_1		Unigene100252_1
	Unigene99283_1		Unigene100255_1
	Unigene99495_1		Unigene10052_1
	Unigene9980_1		Unigene101490_1
	Unigene109588_1		Unigene10169_1
	Unigene66093_1		Unigene10193_1
	Unigene100054_1		Unigene102357_1
	Unigene10008_1		Unigene102364_1
	Unigene100135_1		Unigene102402_1
	Unigene100234_1		Unigene102504_1
	Unigene100251_1		Unigene102591_1
	Unigene100252_1		Unigene102662_1
	Unigene100255_1		Unigene102701_1
	Unigene10052_1		Unigene102799_1
	Unigene100540_1		Unigene102824_1
	Unigene101490_1		Unigene102924_1
	Unigene10169_1		Unigene102929_1
	Unigene10193_1		Unigene103001_1
	Unigene102357_1		Unigene103025_1
	Unigene102364_1		Unigene103259_1
	Unigene102402_1		Unigene104619_1
	Unigene102504_1		Unigene104648_1
	Unigene102591_1		Unigene106176_1
	Unigene102662_1		Unigene106183_1
	Unigene102701_1		Unigene106218_1
	Unigene102799_1		Unigene106219_1
	Unigene102824_1		Unigene106528_1
	Unigene102924_1		Unigene106529_1
	Unigene102929_1		Unigene106593_1
	Unigene103001_1		Unigene106620_1
	Unigene103025_1		Unigene106636_1
	Unigene103259_1		Unigene106852_1
	Unigene104619_1		Unigene106853_1
	Unigene104648_1		Unigene106877_1
	Unigene106176_1		Unigene106878_1
	Unigene106183_1		Unigene106980_1
	Unigene106218_1		Unigene107047_1
	Unigene106219_1		Unigene107215_1
	Unigene106528_1		Unigene107216_1
	Unigene106529_1		Unigene107364_1
	Unigene106593_1		Unigene107505_1
	Unigene106620_1		Unigene107513_1
	Unigene106636_1		Unigene107562_1
	Unigene106852_1		Unigene107564_1
	Unigene106853_1		Unigene107565_1
	Unigene106877_1		Unigene107567_1
	Unigene106878_1		Unigene107568_1
	Unigene106980_1		Unigene108564_1
	Unigene107047_1		Unigene10862_1
	Unigene107215_1		Unigene108699_1
	Unigene107216_1		Unigene10889_1
	Unigene107364_1		Unigene108_1
	Unigene107505_1		Unigene109088_1
	Unigene107513_1		Unigene109175_1
	Unigene107562_1		Unigene10926_1
	Unigene107564_1		Unigene109419_1
	Unigene107565_1		Unigene109585_1
	Unigene107567_1		Unigene10965_1
	Unigene107568_1		Unigene109788_1
	Unigene108564_1		Unigene110187_1
	Unigene10862_1		Unigene110200_1
	Unigene108699_1		Unigene110234_1
	Unigene10889_1		Unigene110388_1
	Unigene108_1		Unigene11050_1
	Unigene109088_1		Unigene110632_1
	Unigene109175_1		Unigene11069_1
	Unigene10926_1		Unigene110815_1
	Unigene109419_1		Unigene110929_1
	Unigene109585_1		Unigene11115_1
	Unigene10965_1		Unigene11118_1
	Unigene109788_1		Unigene111397_1
	Unigene110187_1		Unigene111577_1
	Unigene110200_1		Unigene11247_1
	Unigene110234_1		Unigene112644_1
	Unigene110388_1		Unigene11275_1
	Unigene11050_1		Unigene11287_1
	Unigene110632_1		Unigene114399_1
	Unigene11069_1		Unigene11448_1
	Unigene110815_1		Unigene11602_1
[truncated: 5,504 more rows]

## Sheet: KEGG
pathway	annotated genes (3798)		filtered out repeats (3712)
ABC transporters (264):	Unigene100054_1		Unigene100054_1
	Unigene100234_1		Unigene100234_1
	Unigene100530_1		Unigene100530_1
	Unigene100545_1		Unigene100545_1
	Unigene100590_1		Unigene100590_1
	Unigene100631_1		Unigene100631_1
	Unigene100683_1		Unigene100683_1
	Unigene100807_1		Unigene100807_1
	Unigene100881_1		Unigene100881_1
	Unigene101162_1		Unigene101162_1
	Unigene101657_1		Unigene101657_1
	Unigene10185_1		Unigene10185_1
	Unigene102337_1		Unigene102337_1
	Unigene102571_1		Unigene102571_1
	Unigene103093_1		Unigene103093_1
	Unigene104157_1		Unigene104157_1
	Unigene106118_1		Unigene106118_1
	Unigene106607_1		Unigene106607_1
	Unigene109494_1		Unigene109494_1
	Unigene109656_1		Unigene109656_1
	Unigene109938_1		Unigene109938_1
	Unigene11056_1		Unigene11056_1
	Unigene110579_1		Unigene110579_1
	Unigene110954_1		Unigene110954_1
	Unigene11157_1		Unigene11157_1
	Unigene11206_1		Unigene11206_1
	Unigene112678_1		Unigene112678_1
	Unigene113220_1		Unigene113220_1
	Unigene11339_1		Unigene11339_1
	Unigene11402_1		Unigene11402_1
	Unigene115113_1		Unigene115113_1
	Unigene115140_1		Unigene115140_1
	Unigene115766_1		Unigene115766_1
	Unigene115877_1		Unigene115877_1
	Unigene116812_1		Unigene116812_1
	Unigene116840_1		Unigene116840_1
	Unigene117426_1		Unigene117426_1
	Unigene11784_1		Unigene11784_1
	Unigene12430_1		Unigene12430_1
	Unigene12666_1		Unigene12666_1
	Unigene12742_1		Unigene12742_1
	Unigene12806_1		Unigene12806_1
	Unigene12890_1		Unigene12890_1
	Unigene12906_1		Unigene12906_1
	Unigene12953_1		Unigene12953_1
	Unigene13103_1		Unigene13103_1
	Unigene13304_1		Unigene13304_1
	Unigene14506_1		Unigene14506_1
	Unigene14619_1		Unigene14619_1
	Unigene15906_1		Unigene15906_1
	Unigene15999_1		Unigene15999_1
	Unigene16457_1		Unigene16457_1
	Unigene16697_1		Unigene16697_1
	Unigene17371_1		Unigene17371_1
	Unigene18079_1		Unigene18079_1
	Unigene18080_1		Unigene18080_1
	Unigene18153_1		Unigene18153_1
	Unigene18633_1		Unigene18633_1
	Unigene18653_1		Unigene18653_1
	Unigene18694_1		Unigene18694_1
	Unigene1872_1		Unigene1872_1
	Unigene18839_1		Unigene18839_1
	Unigene18893_1		Unigene18893_1
	Unigene19514_1		Unigene19514_1
	Unigene19547_1		Unigene19547_1
	Unigene19584_1		Unigene19584_1
	Unigene20159_1		Unigene20159_1
	Unigene20687_1		Unigene20687_1
	Unigene2080_1		Unigene2080_1
	Unigene20901_1		Unigene20901_1
	Unigene20902_1		Unigene20902_1
	Unigene21008_1		Unigene21008_1
	Unigene2122_1		Unigene2122_1
	Unigene21240_1		Unigene21240_1
	Unigene21363_1		Unigene21363_1
	Unigene2185_1		Unigene2185_1
	Unigene21867_1		Unigene21867_1
	Unigene22428_1		Unigene22428_1
	Unigene22465_1		Unigene22465_1
	Unigene2311_1		Unigene2311_1
	Unigene23243_1		Unigene23243_1
	Unigene23508_1		Unigene23508_1
	Unigene23588_1		Unigene23588_1
	Unigene24476_1		Unigene24476_1
	Unigene24875_1		Unigene24875_1
	Unigene25141_1		Unigene25141_1
	Unigene2531_1		Unigene2531_1
	Unigene25964_1		Unigene25964_1
	Unigene26167_1		Unigene26167_1
	Unigene26245_1		Unigene26245_1
	Unigene26457_1		Unigene26457_1
	Unigene27581_1		Unigene27581_1
	Unigene2826_1		Unigene2826_1
	Unigene28469_1		Unigene28469_1
	Unigene28618_1		Unigene28618_1
	Unigene29124_1		Unigene29124_1
	Unigene29538_1		Unigene29538_1
	Unigene2960_1		Unigene2960_1
	Unigene30700_1		Unigene30700_1
	Unigene31146_1		Unigene31146_1
	Unigene31299_1		Unigene31299_1
	Unigene31300_1		Unigene31300_1
	Unigene31895_1		Unigene31895_1
	Unigene32481_1		Unigene32481_1
	Unigene32527_1		Unigene32527_1
	Unigene32685_1		Unigene32685_1
	Unigene32823_1		Unigene32823_1
	Unigene32835_1		Unigene32835_1
	Unigene32867_1		Unigene32867_1
	Unigene32947_1		Unigene32947_1
	Unigene32948_1		Unigene32948_1
	Unigene33118_1		Unigene33118_1
	Unigene33255_1		Unigene33255_1
	Unigene33448_1		Unigene33448_1
	Unigene33472_1		Unigene33472_1
	Unigene33481_1		Unigene33481_1
	Unigene34712_1		Unigene34712_1
	Unigene35172_1		Unigene35172_1
	Unigene36151_1		Unigene36151_1
	Unigene36487_1		Unigene36487_1
	Unigene36527_1		Unigene36527_1
	Unigene37071_1		Unigene37071_1
	Unigene3710_1		Unigene3710_1
	Unigene3717_1		Unigene3717_1
	Unigene38334_1		Unigene38334_1
	Unigene3884_1		Unigene3884_1
	Unigene38976_1		Unigene38976_1
	Unigene39449_1		Unigene39449_1
	Unigene39483_1		Unigene39483_1
	Unigene39484_1		Unigene39484_1
	Unigene3963_1		Unigene3963_1
	Unigene39767_1		Unigene39767_1
	Unigene3981_1		Unigene3981_1
	Unigene41223_1		Unigene41223_1
	Unigene41404_1		Unigene41404_1
	Unigene41584_1		Unigene41584_1
	Unigene42437_1		Unigene42437_1
	Unigene42524_1		Unigene42524_1
	Unigene42535_1		Unigene42535_1
	Unigene42768_1		Unigene42768_1
	Unigene43796_1		Unigene43796_1
	Unigene43824_1		Unigene43824_1
	Unigene44347_1		Unigene44347_1
	Unigene4467_1		Unigene4467_1
	Unigene44955_1		Unigene44955_1
	Unigene4510_1		Unigene4510_1
	Unigene4526_1		Unigene4526_1
	Unigene4544_1		Unigene4544_1
	Unigene45975_1		Unigene45975_1
	Unigene46136_1		Unigene46136_1
	Unigene46508_1		Unigene46508_1
	Unigene46828_1		Unigene46828_1
	Unigene46896_1		Unigene46896_1
	Unigene46925_1		Unigene46925_1
	Unigene47853_1		Unigene47853_1
	Unigene4890_1		Unigene4890_1
	Unigene49467_1		Unigene49467_1
	Unigene4985_1		Unigene4985_1
	Unigene49918_1		Unigene49918_1
	Unigene51669_1		Unigene51669_1
	Unigene51696_1		Unigene51696_1
	Unigene53067_1		Unigene53067_1
	Unigene53592_1		Unigene53592_1
	Unigene53838_1		Unigene53838_1
	Unigene54057_1		Unigene54057_1
	Unigene54070_1		Unigene54070_1
	Unigene54989_1		Unigene54989_1
	Unigene55154_1		Unigene55154_1
	Unigene56947_1		Unigene56947_1
	Unigene5739_1		Unigene5739_1
	Unigene58335_1		Unigene58335_1
	Unigene60717_1		Unigene60717_1
	Unigene61104_1		Unigene61104_1
	Unigene61564_1		Unigene61564_1
	Unigene61855_1		Unigene61855_1
	Unigene62479_1		Unigene62479_1
	Unigene62480_1		Unigene62480_1
	Unigene62573_1		Unigene62573_1
	Unigene6268_1		Unigene6268_1
	Unigene63954_1		Unigene63954_1
	Unigene64169_1		Unigene64169_1
	Unigene64501_1		Unigene64501_1
	Unigene64633_1		Unigene64633_1
	Unigene65141_1		Unigene65141_1
	Unigene65149_1		Unigene65149_1
	Unigene6642_1		Unigene6642_1
	Unigene664_1		Unigene664_1
	Unigene66897_1		Unigene66897_1
	Unigene66898_1		Unigene66898_1
	Unigene66899_1		Unigene66899_1
	Unigene6692_1		Unigene6692_1
	Unigene66999_1		Unigene66999_1
	Unigene69327_1		Unigene69327_1
	Unigene70052_1		Unigene70052_1
	Unigene70582_1		Unigene70582_1
	Unigene71694_1		Unigene71694_1
	Unigene73465_1		Unigene73465_1
	Unigene73516_1		Unigene73516_1
	Unigene73812_1		Unigene73812_1
	Unigene73878_1		Unigene73878_1
	Unigene73960_1		Unigene73960_1
	Unigene7399_1		Unigene7399_1
	Unigene74090_1		Unigene74090_1
	Unigene74185_1		Unigene74185_1
	Unigene74216_1		Unigene74216_1
	Unigene74309_1		Unigene74309_1
	Unigene75251_1		Unigene75251_1
	Unigene75262_1		Unigene75262_1
	Unigene77628_1		Unigene77628_1
	Unigene77946_1		Unigene77946_1
	Unigene7861_1		Unigene7861_1
	Unigene79147_1		Unigene79147_1
	Unigene7926_1		Unigene7926_1
	Unigene79856_1		Unigene79856_1
	Unigene80225_1		Unigene80225_1
	Unigene81437_1		Unigene81437_1
	Unigene8193_1		Unigene8193_1
	Unigene83678_1		Unigene83678_1
	Unigene83754_1		Unigene83754_1
	Unigene84175_1		Unigene84175_1
	Unigene85959_1		Unigene85959_1
	Unigene86550_1		Unigene86550_1
	Unigene86815_1		Unigene86815_1
	Unigene88049_1		Unigene88049_1
	Unigene90033_1		Unigene90033_1
	Unigene90609_1		Unigene90609_1
	Unigene91190_1		Unigene91190_1
	Unigene91191_1		Unigene91191_1
	Unigene92048_1		Unigene92048_1
	Unigene92056_1		Unigene92056_1
	Unigene92057_1		Unigene92057_1
	Unigene92126_1		Unigene92126_1
	Unigene9250_1		Unigene9250_1
	Unigene93182_1		Unigene93182_1
	Unigene93201_1		Unigene93201_1
	Unigene93206_1		Unigene93206_1
	Unigene93207_1		Unigene93207_1
	Unigene93260_1		Unigene93260_1
	Unigene93286_1		Unigene93286_1
	Unigene93356_1		Unigene93356_1
	Unigene93472_1		Unigene93472_1
	Unigene93483_1		Unigene93483_1
	Unigene93501_1		Unigene93501_1
	Unigene93502_1		Unigene93502_1
	Unigene93503_1		Unigene93503_1
	Unigene93516_1		Unigene93516_1
	Unigene93557_1		Unigene93557_1
	Unigene93887_1		Unigene93887_1
	Unigene94107_1		Unigene94107_1
	Unigene94921_1		Unigene94921_1
	Unigene95293_1		Unigene95293_1
	Unigene95567_1		Unigene95567_1
	Unigene96526_1		Unigene96526_1
	Unigene96742_1		Unigene96742_1
	Unigene9713_1		Unigene9713_1
	Unigene97291_1		Unigene97291_1
	Unigene97399_1		Unigene97399_1
	Unigene97801_1		Unigene97801_1
	Unigene98407_1		Unigene98407_1
	Unigene9891_1		Unigene9891_1
	Unigene99535_1		Unigene99535_1
	Unigene99638_1		Unigene99638_1
	Unigene99802_1		Unigene99802_1
	Unigene99817_1		Unigene99817_1
Phosphatidylinositol signaling system (318):	Unigene100717_1		Unigene100717_1
	Unigene100829_1		Unigene100829_1
	Unigene101287_1		Unigene101287_1
	Unigene102725_1		Unigene102725_1
	Unigene103365_1		Unigene103365_1
	Unigene10437_1		Unigene10437_1
	Unigene104764_1		Unigene104764_1
	Unigene104852_1		Unigene104852_1
	Unigene105303_1		Unigene105303_1
	Unigene105345_1		Unigene105345_1
	Unigene105598_1		Unigene105598_1
	Unigene105900_1		Unigene105900_1
	Unigene106094_1		Unigene106094_1
	Unigene106410_1		Unigene106410_1
	Unigene106889_1		Unigene106889_1
	Unigene106930_1		Unigene106930_1
	Unigene107250_1		Unigene107250_1
	Unigene107341_1		Unigene107341_1
	Unigene107386_1		Unigene107386_1
	Unigene107410_1		Unigene107410_1
	Unigene107436_1		Unigene107436_1
	Unigene107676_1		Unigene107676_1
	Unigene107759_1		Unigene107759_1
	Unigene107770_1		Unigene107770_1
	Unigene107948_1		Unigene107948_1
	Unigene10799_1		Unigene10799_1
	Unigene108084_1		Unigene108084_1
	Unigene108247_1		Unigene108247_1
	Unigene10827_1		Unigene10827_1
	Unigene109156_1		Unigene109156_1
	Unigene109172_1		Unigene109172_1
	Unigene109447_1		Unigene109447_1
	Unigene109541_1		Unigene109541_1
	Unigene109636_1		Unigene109636_1
	Unigene110088_1		Unigene110088_1
	Unigene110127_1		Unigene110127_1
	Unigene11023_1		Unigene11023_1
	Unigene111612_1		Unigene111612_1
	Unigene111716_1		Unigene111716_1
	Unigene111784_1		Unigene111784_1
	Unigene111811_1		Unigene111811_1
	Unigene111956_1		Unigene111956_1
	Unigene112167_1		Unigene112167_1
	Unigene112354_1		Unigene112354_1
	Unigene112503_1		Unigene112503_1
	Unigene112625_1		Unigene112625_1
	Unigene112680_1		Unigene112680_1
	Unigene113325_1		Unigene113325_1
	Unigene113430_1		Unigene113430_1
	Unigene113459_1		Unigene113459_1
	Unigene113479_1		Unigene113479_1
	Unigene114357_1		Unigene114357_1
	Unigene114533_1		Unigene114533_1
	Unigene114736_1		Unigene114736_1
	Unigene114762_1		Unigene114762_1
	Unigene115454_1		Unigene115454_1
	Unigene115562_1		Unigene115562_1
	Unigene117278_1		Unigene117278_1
	Unigene11775_1		Unigene11775_1
	Unigene12078_1		Unigene12078_1
	Unigene12285_1		Unigene12285_1
	Unigene12286_1		Unigene12286_1
	Unigene12325_1		Unigene12325_1
	Unigene12482_1		Unigene12482_1
	Unigene12595_1		Unigene12595_1
	Unigene12766_1		Unigene12766_1
	Unigene13002_1		Unigene13002_1
	Unigene13142_1		Unigene13142_1
	Unigene13571_1		Unigene13571_1
	Unigene13611_1		Unigene13611_1
	Unigene13659_1		Unigene13659_1
	Unigene13957_1		Unigene13957_1
	Unigene13975_1		Unigene13975_1
	Unigene13997_1		Unigene13997_1
	Unigene14127_1		Unigene14127_1
	Unigene14423_1		Unigene14423_1
	Unigene15240_1		Unigene15240_1
	Unigene15531_1		Unigene15531_1
	Unigene15723_1		Unigene15723_1
	Unigene16948_1		Unigene16948_1
	Unigene17173_1		Unigene17173_1
	Unigene17194_1		Unigene17194_1
	Unigene17266_1		Unigene17266_1
	Unigene18176_1		Unigene18176_1
	Unigene18177_1		Unigene18177_1
	Unigene19621_1		Unigene19621_1
	Unigene19736_1		Unigene19736_1
	Unigene20119_1		Unigene20119_1
	Unigene20718_1		Unigene20718_1
	Unigene21179_1		Unigene21179_1
	Unigene21180_1		Unigene21180_1
	Unigene21506_1		Unigene21506_1
	Unigene21811_1		Unigene21811_1
	Unigene22456_1		Unigene22456_1
	Unigene22600_1		Unigene22600_1
	Unigene22611_1		Unigene22611_1
	Unigene22703_1		Unigene22703_1
	Unigene22790_1		Unigene22790_1
	Unigene23016_1		Unigene23016_1
	Unigene2313_1		Unigene2313_1
	Unigene23299_1		Unigene23299_1
	Unigene24061_1		Unigene24061_1
	Unigene24062_1		Unigene24062_1
	Unigene24273_1		Unigene24273_1
	Unigene24492_1		Unigene24492_1
	Unigene24501_1		Unigene24501_1
	Unigene24580_1		Unigene24580_1
	Unigene25053_1		Unigene25053_1
	Unigene25319_1		Unigene25319_1
	Unigene25952_1		Unigene25952_1
	Unigene26486_1		Unigene26486_1
	Unigene26601_1		Unigene26601_1
	Unigene26758_1		Unigene26758_1
	Unigene26999_1		Unigene26999_1
	Unigene27112_1		Unigene27112_1
	Unigene27159_1		Unigene27159_1
	Unigene27539_1		Unigene27539_1
	Unigene27781_1		Unigene27781_1
	Unigene27995_1		Unigene27995_1
	Unigene28213_1		Unigene28213_1
	Unigene29620_1		Unigene29620_1
	Unigene30404_1		Unigene30404_1
	Unigene30566_1		Unigene30566_1
	Unigene30567_1		Unigene30567_1
	Unigene30594_1		Unigene30594_1
	Unigene31924_1		Unigene31924_1
	Unigene32490_1		Unigene32490_1
	Unigene32619_1		Unigene32619_1
	Unigene32681_1		Unigene32681_1
	Unigene32682_1		Unigene32682_1
	Unigene32770_1		Unigene32770_1
	Unigene32813_1		Unigene32813_1
	Unigene33553_1		Unigene33553_1
	Unigene33719_1		Unigene33719_1
	Unigene33895_1		Unigene33895_1
	Unigene34557_1		Unigene34557_1
	Unigene35363_1		Unigene35363_1
	Unigene3570_1		Unigene3570_1
	Unigene36604_1		Unigene36604_1
	Unigene37367_1		Unigene37367_1
	Unigene37440_1		Unigene37440_1
	Unigene3752_1		Unigene3752_1
	Unigene378_1		Unigene378_1
	Unigene38315_1		Unigene38315_1
	Unigene38516_1		Unigene38516_1
	Unigene38517_1		Unigene38517_1
	Unigene38707_1		Unigene38707_1
	Unigene38718_1		Unigene38718_1
	Unigene38938_1		Unigene38938_1
	Unigene38971_1		Unigene38971_1
	Unigene39059_1		Unigene39059_1
	Unigene39255_1		Unigene39255_1
	Unigene39256_1		Unigene39256_1
	Unigene3972_1		Unigene3972_1
	Unigene39741_1		Unigene39741_1
	Unigene40541_1		Unigene40541_1
	Unigene4252_1		Unigene4252_1
	Unigene4256_1		Unigene4256_1
	Unigene43247_1		Unigene43247_1
	Unigene43502_1		Unigene43502_1
	Unigene43592_1		Unigene43592_1
	Unigene4384_1		Unigene4384_1
	Unigene44434_1		Unigene44434_1
	Unigene45077_1		Unigene45077_1
	Unigene45827_1		Unigene45827_1
	Unigene46030_1		Unigene46030_1
	Unigene46318_1		Unigene46318_1
	Unigene46932_1		Unigene46932_1
	Unigene47260_1		Unigene47260_1
	Unigene47439_1		Unigene47439_1
	Unigene47517_1		Unigene47517_1
	Unigene47518_1		Unigene47518_1
	Unigene47519_1		Unigene47519_1
	Unigene47520_1		Unigene47520_1
	Unigene48567_1		Unigene48567_1
	Unigene48762_1		Unigene48762_1
	Unigene48826_1		Unigene48826_1
	Unigene4955_1		Unigene4955_1
	Unigene49968_1		Unigene49968_1
	Unigene50149_1		Unigene50149_1
	Unigene50487_1		Unigene50487_1
	Unigene50488_1		Unigene50488_1
	Unigene50500_1		Unigene50500_1
	Unigene5051_1		Unigene5051_1
	Unigene50828_1		Unigene50828_1
	Unigene52360_1		Unigene52360_1
	Unigene52572_1		Unigene52572_1
	Unigene53503_1		Unigene53503_1
	Unigene5400_1		Unigene5400_1
	Unigene54357_1		Unigene54357_1
	Unigene54550_1		Unigene54550_1
	Unigene54802_1		Unigene54802_1
	Unigene54917_1		Unigene54917_1
	Unigene5563_1		Unigene5563_1
	Unigene55731_1		Unigene55731_1
	Unigene56238_1		Unigene56238_1
	Unigene57281_1		Unigene57281_1
	Unigene57419_1		Unigene57419_1
	Unigene57932_1		Unigene57932_1
	Unigene58787_1		Unigene58787_1
	Unigene59042_1		Unigene59042_1
	Unigene6034_1		Unigene6034_1
	Unigene61690_1		Unigene61690_1
	Unigene62050_1		Unigene62050_1
	Unigene62373_1		Unigene62373_1
	Unigene62986_1		Unigene62986_1
	Unigene63252_1		Unigene63252_1
	Unigene6613_1		Unigene6613_1
	Unigene66433_1		Unigene66433_1
	Unigene66499_1		Unigene66499_1
	Unigene66586_1		Unigene66586_1
	Unigene67125_1		Unigene67125_1
	Unigene67191_1		Unigene67191_1
	Unigene67325_1		Unigene67325_1
	Unigene67389_1		Unigene67389_1
	Unigene67765_1		Unigene67765_1
	Unigene6780_1		Unigene6780_1
	Unigene67815_1		Unigene67815_1
	Unigene67904_1		Unigene67904_1
	Unigene68150_1		Unigene68150_1
	Unigene68869_1		Unigene68869_1
	Unigene68871_1		Unigene68871_1
	Unigene68924_1		Unigene68924_1
	Unigene69061_1		Unigene69061_1
	Unigene69345_1		Unigene69345_1
	Unigene69555_1		Unigene69555_1
	Unigene69740_1		Unigene69740_1
	Unigene70167_1		Unigene70167_1
	Unigene70609_1		Unigene70609_1
	Unigene70729_1		Unigene70729_1
	Unigene70743_1		Unigene70743_1
	Unigene70905_1		Unigene70905_1
	Unigene71044_1		Unigene71044_1
	Unigene72561_1		Unigene72561_1
	Unigene73036_1		Unigene73036_1
	Unigene73200_1		Unigene73200_1
	Unigene73201_1		Unigene73201_1
	Unigene73202_1		Unigene73202_1
	Unigene73203_1		Unigene73203_1
	Unigene733_1		Unigene733_1
	Unigene73515_1		Unigene73515_1
	Unigene73763_1		Unigene73763_1
	Unigene73783_1		Unigene73783_1
	Unigene73872_1		Unigene73872_1
	Unigene73982_1		Unigene73982_1
	Unigene74078_1		Unigene74078_1
	Unigene74143_1		Unigene74143_1
	Unigene74254_1		Unigene74254_1
	Unigene75212_1		Unigene75212_1
	Unigene75743_1		Unigene75743_1
	Unigene76052_1		Unigene76052_1
	Unigene7616_1		Unigene7616_1
	Unigene76243_1		Unigene76243_1
	Unigene76282_1		Unigene76282_1
	Unigene76284_1		Unigene76284_1
	Unigene77113_1		Unigene77113_1
	Unigene77295_1		Unigene77295_1
	Unigene78043_1		Unigene78043_1
	Unigene78194_1		Unigene78194_1
	Unigene78379_1		Unigene78379_1
	Unigene7858_1		Unigene7858_1
	Unigene78708_1		Unigene78708_1
	Unigene78962_1		Unigene78962_1
	Unigene79029_1		Unigene79029_1
	Unigene79133_1		Unigene79133_1
	Unigene79259_1		Unigene79259_1
	Unigene79672_1		Unigene79672_1
	Unigene81124_1		Unigene81124_1
	Unigene81871_1		Unigene81871_1
	Unigene8192_1		Unigene8192_1
	Unigene82166_1		Unigene82166_1
	Unigene82644_1		Unigene82644_1
	Unigene82810_1		Unigene82810_1
	Unigene83642_1		Unigene83642_1
	Unigene83643_1		Unigene83643_1
	Unigene84203_1		Unigene84203_1
	Unigene84381_1		Unigene84381_1
	Unigene84791_1		Unigene84791_1
	Unigene85838_1		Unigene85838_1
	Unigene8631_1		Unigene8631_1
	Unigene86334_1		Unigene86334_1
	Unigene86340_1		Unigene86340_1
	Unigene86588_1		Unigene86588_1
	Unigene86589_1		Unigene86589_1
	Unigene88196_1		Unigene88196_1
	Unigene8837_1		Unigene8837_1
	Unigene8952_1		Unigene8952_1
	Unigene89974_1		Unigene89974_1
	Unigene90055_1		Unigene90055_1
	Unigene90867_1		Unigene90867_1
	Unigene92091_1		Unigene92091_1
	Unigene92217_1		Unigene92217_1
	Unigene92734_1		Unigene92734_1
	Unigene93317_1		Unigene93317_1
	Unigene93318_1		Unigene93318_1
	Unigene94774_1		Unigene94774_1
	Unigene95262_1		Unigene95262_1
	Unigene9567_1		Unigene9567_1
	Unigene9568_1		Unigene9568_1
	Unigene96131_1		Unigene96131_1
	Unigene96206_1		Unigene96206_1
	Unigene9639_1		Unigene9639_1
	Unigene96407_1		Unigene96407_1
	Unigene9666_1		Unigene9666_1
	Unigene9667_1		Unigene9667_1
	Unigene96745_1		Unigene96745_1
	Unigene96997_1		Unigene96997_1
	Unigene97705_1		Unigene97705_1
	Unigene98070_1		Unigene98070_1
	Unigene98124_1		Unigene98124_1
	Unigene9869_1		Unigene9869_1
	Unigene98813_1		Unigene98813_1
	Unigene99005_1		Unigene99005_1
	Unigene99221_1		Unigene99221_1
	Unigene99570_1		Unigene99570_1
	Unigene99608_1		Unigene99608_1
	Unigene99703_1		Unigene99703_1
	Unigene99914_1		Unigene99914_1
Plant-pathogen interaction (3216):	Unigene100068_1		Unigene100068_1
	Unigene100082_1		Unigene100082_1
	Unigene100146_1		Unigene100146_1
	Unigene100176_1		Unigene100176_1
	Unigene100241_1		Unigene100241_1
	Unigene100288_1		Unigene100288_1
	Unigene100323_1		Unigene100323_1
	Unigene100330_1		Unigene100330_1
	Unigene100331_1		Unigene100331_1
	Unigene100403_1		Unigene100403_1
	Unigene100415_1		Unigene100415_1
	Unigene100416_1		Unigene100416_1
	Unigene100419_1		Unigene100419_1
	Unigene100420_1		Unigene100420_1
	Unigene100421_1		Unigene100421_1
	Unigene100422_1		Unigene100422_1
	Unigene100423_1		Unigene100423_1
	Unigene100424_1		Unigene100424_1
	Unigene100425_1		Unigene100425_1
	Unigene100426_1		Unigene100426_1
	Unigene10048_1		Unigene10048_1
	Unigene10054_1		Unigene10054_1
	Unigene10061_1		Unigene10061_1
	Unigene100649_1		Unigene100649_1
	Unigene10077_1		Unigene10077_1
	Unigene100867_1		Unigene100867_1
	Unigene10092_1		Unigene10092_1
	Unigene100950_1		Unigene100950_1
	Unigene100963_1		Unigene100963_1
	Unigene100968_1		Unigene100968_1
	Unigene101015_1		Unigene101015_1
	Unigene101088_1		Unigene101088_1
	Unigene101104_1		Unigene101104_1
	Unigene101131_1		Unigene101131_1
	Unigene101209_1		Unigene101209_1
	Unigene101225_1		Unigene101225_1
	Unigene101233_1		Unigene101233_1
	Unigene101303_1		Unigene101303_1
	Unigene101327_1		Unigene101327_1
	Unigene101342_1		Unigene101342_1
	Unigene101381_1		Unigene101381_1
	Unigene101388_1		Unigene101388_1
	Unigene101418_1		Unigene101418_1
	Unigene10141_1		Unigene10141_1
	Unigene101420_1		Unigene101420_1
	Unigene101482_1		Unigene101482_1
	Unigene101493_1		Unigene101493_1
	Unigene101597_1		Unigene101597_1
	Unigene10161_1		Unigene10161_1
	Unigene101685_1		Unigene101685_1
	Unigene101761_1		Unigene101761_1
	Unigene101900_1		Unigene101900_1
	Unigene101904_1		Unigene101904_1
	Unigene10190_1		Unigene10190_1
	Unigene101953_1		Unigene101953_1
	Unigene10197_1		Unigene10197_1
	Unigene102103_1		Unigene102103_1
	Unigene102186_1		Unigene102186_1
	Unigene102205_1		Unigene102205_1
	Unigene102247_1		Unigene102247_1
	Unigene10227_1		Unigene10227_1
	Unigene102327_1		Unigene102327_1
	Unigene10235_1		Unigene10235_1
	Unigene102400_1		Unigene102400_1
	Unigene102411_1		Unigene102411_1
	Unigene102452_1		Unigene102452_1
	Unigene102459_1		Unigene102459_1
	Unigene102470_1		Unigene102470_1
	Unigene102523_1		Unigene102523_1
	Unigene102559_1		Unigene102559_1
	Unigene102662_1		Unigene102662_1
	Unigene102747_1		Unigene102747_1
	Unigene102797_1		Unigene102797_1
	Unigene10303_1		Unigene10303_1
	Unigene103053_1		Unigene103053_1
	Unigene103056_1		Unigene103056_1
	Unigene10313_1		Unigene10313_1
	Unigene103154_1		Unigene103154_1
	Unigene103182_1		Unigene103182_1
	Unigene103262_1		Unigene103262_1
	Unigene103275_1		Unigene103275_1
	Unigene10327_1		Unigene10327_1
	Unigene103290_1		Unigene103290_1
	Unigene10336_1		Unigene10336_1
	Unigene10340_1		Unigene10340_1
	Unigene103446_1		Unigene103446_1
	Unigene10350_1		Unigene10350_1
	Unigene103604_1		Unigene103604_1
	Unigene103672_1		Unigene103672_1
	Unigene103698_1		Unigene103698_1
	Unigene103742_1		Unigene103742_1
	Unigene103748_1		Unigene103748_1
	Unigene10377_1		Unigene10377_1
	Unigene103834_1		Unigene103834_1
	Unigene103895_1		Unigene103895_1
	Unigene103917_1		Unigene103917_1
	Unigene103938_1		Unigene103938_1
	Unigene10405_1		Unigene10405_1
	Unigene104062_1		Unigene104062_1
	Unigene104103_1		Unigene104103_1
	Unigene104132_1		Unigene104132_1
	Unigene10420_1		Unigene10420_1
	Unigene104230_1		Unigene104230_1
	Unigene104231_1		Unigene104231_1
	Unigene104236_1		Unigene104236_1
	Unigene104272_1		Unigene104272_1
	Unigene10428_1		Unigene10428_1
	Unigene104308_1		Unigene104308_1
	Unigene104340_1		Unigene104340_1
	Unigene104355_1		Unigene104355_1
	Unigene104358_1		Unigene104358_1
	Unigene104401_1		Unigene104401_1
	Unigene104405_1		Unigene104405_1
	Unigene104415_1		Unigene104415_1
	Unigene104430_1		Unigene104430_1
	Unigene104462_1		Unigene104462_1
	Unigene104564_1		Unigene104564_1
	Unigene10457_1		Unigene10457_1
	Unigene104639_1		Unigene104639_1
	Unigene104656_1		Unigene104656_1
	Unigene104672_1		Unigene104672_1
	Unigene104716_1		Unigene104716_1
	Unigene104814_1		Unigene104814_1
	Unigene104839_1		Unigene104839_1
	Unigene104840_1		Unigene104840_1
	Unigene104903_1		Unigene104903_1
	Unigene104912_1		Unigene104912_1
	Unigene104931_1		Unigene104931_1
	Unigene104973_1		Unigene104973_1
	Unigene104_1		Unigene104_1
	Unigene105035_1		Unigene105035_1
	Unigene105041_1		Unigene105041_1
	Unigene105043_1		Unigene105043_1
	Unigene105050_1		Unigene105050_1
	Unigene10507_1		Unigene10507_1
	Unigene105107_1		Unigene105107_1
	Unigene105125_1		Unigene105125_1
	Unigene105410_1		Unigene105410_1
	Unigene105436_1		Unigene105436_1
	Unigene105513_1		Unigene105513_1
	Unigene105689_1		Unigene105689_1
	Unigene105690_1		Unigene105690_1
	Unigene105692_1		Unigene105692_1
	Unigene105767_1		Unigene105767_1
	Unigene105803_1		Unigene105803_1
	Unigene105807_1		Unigene105807_1
	Unigene10580_1		Unigene10580_1
	Unigene105874_1		Unigene105874_1
	Unigene105975_1		Unigene105975_1
	Unigene106004_1		Unigene106004_1
	Unigene106007_1		Unigene106007_1
	Unigene106017_1		Unigene106017_1
	Unigene106094_1		Unigene106146_1
	Unigene106146_1		Unigene10614_1
	Unigene10614_1		Unigene106288_1
	Unigene106288_1		Unigene106341_1
	Unigene106341_1		Unigene106342_1
	Unigene106342_1		Unigene106383_1
	Unigene106383_1		Unigene106436_1
	Unigene106436_1		Unigene106442_1
	Unigene106442_1		Unigene106483_1
	Unigene106483_1		Unigene106503_1
	Unigene106503_1		Unigene106541_1
	Unigene106541_1		Unigene106551_1
	Unigene106551_1		Unigene106582_1
	Unigene106582_1		Unigene106640_1
	Unigene106640_1		Unigene106740_1
	Unigene106740_1		Unigene106810_1
	Unigene106810_1		Unigene106829_1
	Unigene106829_1		Unigene106870_1
	Unigene106870_1		Unigene106871_1
	Unigene106871_1		Unigene106962_1
	Unigene106962_1		Unigene107055_1
	Unigene107055_1		Unigene107056_1
	Unigene107056_1		Unigene10712_1
	Unigene10712_1		Unigene10715_1
	Unigene10715_1		Unigene107165_1
	Unigene107165_1		Unigene107223_1
	Unigene107223_1		Unigene10724_1
	Unigene10724_1		Unigene107254_1
	Unigene107254_1		Unigene10729_1
	Unigene10729_1		Unigene107312_1
	Unigene107312_1		Unigene107316_1
	Unigene107316_1		Unigene107334_1
	Unigene107334_1		Unigene107351_1
	Unigene107351_1		Unigene107357_1
	Unigene107357_1		Unigene107370_1
	Unigene107370_1		Unigene107381_1
	Unigene107381_1		Unigene10747_1
	Unigene107386_1		Unigene107508_1
	Unigene10747_1		Unigene10750_1
	Unigene107508_1		Unigene107514_1
	Unigene10750_1		Unigene107582_1
	Unigene107514_1		Unigene107609_1
	Unigene107582_1		Unigene107772_1
	Unigene107609_1		Unigene107804_1
	Unigene107759_1		Unigene107863_1
	Unigene107770_1		Unigene108029_1
	Unigene107772_1		Unigene108033_1
	Unigene107804_1		Unigene108085_1
	Unigene107863_1		Unigene108103_1
	Unigene108029_1		Unigene108120_1
	Unigene108033_1		Unigene108121_1
	Unigene108085_1		Unigene108123_1
	Unigene108103_1		Unigene108124_1
	Unigene108120_1		Unigene10815_1
	Unigene108121_1		Unigene108249_1
	Unigene108123_1		Unigene1082_1
	Unigene108124_1		Unigene108342_1
	Unigene10815_1		Unigene10835_1
	Unigene108249_1		Unigene108368_1
	Unigene1082_1		Unigene108369_1
	Unigene108342_1		Unigene108589_1
	Unigene10835_1		Unigene108621_1
	Unigene108368_1		Unigene108725_1
	Unigene108369_1		Unigene108758_1
	Unigene108589_1		Unigene108763_1
	Unigene108621_1		Unigene108858_1
	Unigene108725_1		Unigene108861_1
	Unigene108758_1		Unigene10891_1
	Unigene108763_1		Unigene108930_1
	Unigene108858_1		Unigene108936_1
	Unigene108861_1		Unigene108941_1
	Unigene10891_1		Unigene109006_1
	Unigene108930_1		Unigene109007_1
	Unigene108936_1		Unigene109066_1
	Unigene108941_1		Unigene109071_1
	Unigene109006_1		Unigene109096_1
	Unigene109007_1		Unigene109103_1
	Unigene109066_1		Unigene109141_1
	Unigene109071_1		Unigene10914_1
	Unigene109096_1		Unigene109264_1
	Unigene109103_1		Unigene109269_1
	Unigene109141_1		Unigene109313_1
	Unigene10914_1		Unigene109363_1
	Unigene109264_1		Unigene109397_1
	Unigene109269_1		Unigene109452_1
	Unigene109313_1		Unigene10949_1
	Unigene109363_1		Unigene109533_1
	Unigene109397_1		Unigene109579_1
	Unigene109447_1		Unigene109628_1
	Unigene109452_1		Unigene109643_1
	Unigene10949_1		Unigene109666_1
	Unigene109533_1		Unigene1096_1
	Unigene109579_1		Unigene109722_1
	Unigene109628_1		Unigene109826_1
	Unigene109636_1		Unigene109837_1
	Unigene109643_1		Unigene109840_1
	Unigene109666_1		Unigene109901_1
	Unigene1096_1		Unigene110031_1
	Unigene109722_1		Unigene110039_1
	Unigene109826_1		Unigene110144_1
	Unigene109837_1		Unigene11015_1
	Unigene109840_1		Unigene110200_1
	Unigene109901_1		Unigene110269_1
	Unigene110031_1		Unigene110339_1
	Unigene110039_1		Unigene110352_1
	Unigene110144_1		Unigene110419_1
	Unigene11015_1		Unigene110512_1
	Unigene110200_1		Unigene110532_1
	Unigene110269_1		Unigene110533_1
	Unigene110339_1		Unigene110541_1
	Unigene110352_1		Unigene110597_1
	Unigene110419_1		Unigene1105_1
	Unigene110512_1		Unigene110622_1
	Unigene110532_1		Unigene110687_1
	Unigene110533_1		Unigene110689_1
	Unigene110541_1		Unigene110717_1
	Unigene110597_1		Unigene110740_1
	Unigene1105_1		Unigene110741_1
	Unigene110622_1		Unigene110746_1
	Unigene110687_1		Unigene110791_1
	Unigene110689_1		Unigene110792_1
	Unigene110717_1		Unigene110795_1
	Unigene110740_1		Unigene110823_1
	Unigene110741_1		Unigene110831_1
	Unigene110746_1		Unigene110842_1
	Unigene110791_1		Unigene110845_1
	Unigene110792_1		Unigene110875_1
	Unigene110795_1		Unigene110899_1
	Unigene110823_1		Unigene110909_1
	Unigene110831_1		Unigene110910_1
	Unigene110842_1		Unigene110911_1
	Unigene110845_1		Unigene110974_1
	Unigene110875_1		Unigene11101_1
	Unigene110899_1		Unigene111034_1
	Unigene110909_1		Unigene111068_1
	Unigene110910_1		Unigene111075_1
	Unigene110911_1		Unigene111077_1
	Unigene110974_1		Unigene111088_1
	Unigene11101_1		Unigene111188_1
	Unigene111034_1		Unigene111192_1
	Unigene111068_1		Unigene111209_1
	Unigene111075_1		Unigene111210_1
	Unigene111077_1		Unigene11124_1
	Unigene111088_1		Unigene111253_1
	Unigene111188_1		Unigene111259_1
	Unigene111192_1		Unigene11127_1
	Unigene111209_1		Unigene111293_1
	Unigene111210_1		Unigene111322_1
	Unigene11124_1		Unigene111323_1
	Unigene111253_1		Unigene111325_1
	Unigene111259_1		Unigene111397_1
	Unigene11127_1		Unigene111428_1
	Unigene111293_1		Unigene111444_1
	Unigene111322_1		Unigene111510_1
	Unigene111323_1		Unigene111514_1
	Unigene111325_1		Unigene111552_1
	Unigene111397_1		Unigene111569_1
	Unigene111428_1		Unigene11159_1
	Unigene111444_1		Unigene111603_1
	Unigene111510_1		Unigene111605_1
	Unigene111514_1		Unigene111609_1
	Unigene111552_1		Unigene111637_1
	Unigene111569_1		Unigene111638_1
	Unigene11159_1		Unigene111663_1
	Unigene111603_1		Unigene11172_1
	Unigene111605_1		Unigene111739_1
	Unigene111609_1		Unigene11184_1
	Unigene111637_1		Unigene111863_1
	Unigene111638_1		Unigene111891_1
	Unigene111663_1		Unigene111948_1
	Unigene11172_1		Unigene111949_1
	Unigene111739_1		Unigene111964_1
	Unigene11184_1		Unigene112024_1
	Unigene111863_1		Unigene112041_1
	Unigene111891_1		Unigene112042_1
	Unigene111948_1		Unigene112054_1
	Unigene111949_1		Unigene112153_1
	Unigene111964_1		Unigene112185_1
	Unigene112024_1		Unigene1121_1
	Unigene112041_1		Unigene112313_1
	Unigene112042_1		Unigene11233_1
	Unigene112054_1		Unigene112463_1
	Unigene112153_1		Unigene112509_1
	Unigene112185_1		Unigene112510_1
	Unigene1121_1		Unigene11251_1
	Unigene112313_1		Unigene112523_1
	Unigene11233_1		Unigene112563_1
	Unigene112354_1		Unigene112590_1
	Unigene112463_1		Unigene112607_1
	Unigene112509_1		Unigene11263_1
	Unigene112510_1		Unigene112683_1
	Unigene11251_1		Unigene112739_1
	Unigene112523_1		Unigene11277_1
	Unigene112563_1		Unigene11290_1
	Unigene112590_1		Unigene112971_1
	Unigene112607_1		Unigene112974_1
	Unigene112625_1		Unigene112975_1
	Unigene11263_1		Unigene113013_1
	Unigene112683_1		Unigene113046_1
	Unigene112739_1		Unigene113119_1
	Unigene11277_1		Unigene113189_1
	Unigene11290_1		Unigene113214_1
	Unigene112971_1		Unigene113280_1
	Unigene112974_1		Unigene113285_1
	Unigene112975_1		Unigene113350_1
	Unigene113013_1		Unigene113352_1
	Unigene113046_1		Unigene113357_1
	Unigene113119_1		Unigene11335_1
	Unigene113189_1		Unigene113424_1
	Unigene113214_1		Unigene113447_1
	Unigene113280_1		Unigene11345_1
	Unigene113285_1		Unigene113486_1
	Unigene113325_1		Unigene113520_1
	Unigene113350_1		Unigene113564_1
	Unigene113352_1		Unigene113644_1
	Unigene113357_1		Unigene113648_1
	Unigene11335_1		Unigene113695_1
	Unigene113424_1		Unigene113729_1
	Unigene113447_1		Unigene11372_1
	Unigene11345_1		Unigene113742_1
	Unigene113479_1		Unigene113773_1
	Unigene113486_1		Unigene113774_1
	Unigene113520_1		Unigene113798_1
	Unigene113564_1		Unigene113854_1
	Unigene113644_1		Unigene113855_1
	Unigene113648_1		Unigene113916_1
	Unigene113695_1		Unigene114011_1
	Unigene113729_1		Unigene114012_1
	Unigene11372_1		Unigene11401_1
	Unigene113742_1		Unigene114093_1
	Unigene113773_1		Unigene114141_1
	Unigene113774_1		Unigene114256_1
	Unigene113798_1		Unigene114345_1
	Unigene113854_1		Unigene114375_1
	Unigene113855_1		Unigene114410_1
	Unigene113916_1		Unigene114419_1
	Unigene114011_1		Unigene114446_1
	Unigene114012_1		Unigene114449_1
	Unigene11401_1		Unigene114579_1
	Unigene114093_1		Unigene114628_1
	Unigene114141_1		Unigene114642_1
	Unigene114256_1		Unigene114826_1
	Unigene114345_1		Unigene114924_1
	Unigene114375_1		Unigene114931_1
	Unigene114410_1		Unigene114933_1
	Unigene114419_1		Unigene114936_1
	Unigene114446_1		Unigene114_1
	Unigene114449_1		Unigene115056_1
	Unigene114579_1		Unigene11506_1
	Unigene114628_1		Unigene115073_1
	Unigene114642_1		Unigene115098_1
	Unigene114826_1		Unigene115101_1
	Unigene114924_1		Unigene115153_1
	Unigene114931_1		Unigene115154_1
	Unigene114933_1		Unigene1151_1
	Unigene114936_1		Unigene115219_1
	Unigene114_1		Unigene115271_1
	Unigene115056_1		Unigene115315_1
	Unigene11506_1		Unigene115316_1
	Unigene115073_1		Unigene115328_1
	Unigene115098_1		Unigene11537_1
	Unigene115101_1		Unigene115390_1
	Unigene115153_1		Unigene115391_1
	Unigene115154_1		Unigene115392_1
	Unigene1151_1		Unigene115425_1
	Unigene115219_1		Unigene115442_1
	Unigene115271_1		Unigene115443_1
	Unigene115315_1		Unigene115479_1
	Unigene115316_1		Unigene115485_1
	Unigene115328_1		Unigene115567_1
	Unigene11537_1		Unigene115582_1
	Unigene115390_1		Unigene115630_1
	Unigene115391_1		Unigene115639_1
	Unigene115392_1		Unigene11567_1
	Unigene115425_1		Unigene115735_1
	Unigene115442_1		Unigene115786_1
	Unigene115443_1		Unigene115801_1
	Unigene115479_1		Unigene115833_1
	Unigene115485_1		Unigene11583_1
	Unigene115567_1		Unigene115849_1
	Unigene115582_1		Unigene115_1
	Unigene115630_1		Unigene116005_1
	Unigene115639_1		Unigene116016_1
	Unigene11567_1		Unigene116102_1
	Unigene115735_1		Unigene116185_1
	Unigene115786_1		Unigene116426_1
	Unigene115801_1		Unigene116454_1
	Unigene115833_1		Unigene11659_1
	Unigene11583_1		Unigene116761_1
	Unigene115849_1		Unigene116871_1
	Unigene115_1		Unigene116899_1
	Unigene116005_1		Unigene116910_1
	Unigene116016_1		Unigene116924_1
	Unigene116102_1		Unigene117007_1
	Unigene116185_1		Unigene117215_1
	Unigene116426_1		Unigene117243_1
	Unigene116454_1		Unigene117266_1
	Unigene11659_1		Unigene117279_1
	Unigene116761_1		Unigene117346_1
	Unigene116871_1		Unigene117423_1
	Unigene116899_1		Unigene117501_1
	Unigene116910_1		Unigene117539_1
	Unigene116924_1		Unigene117564_1
	Unigene117007_1		Unigene117566_1
	Unigene117215_1		Unigene117597_1
	Unigene117243_1		Unigene117653_1
	Unigene117266_1		Unigene117745_1
	Unigene117279_1		Unigene11795_1
	Unigene117346_1		Unigene11798_1
	Unigene117423_1		Unigene118045_1
	Unigene117501_1		Unigene118061_1
	Unigene117539_1		Unigene11818_1
	Unigene117564_1		Unigene11825_1
	Unigene117566_1		Unigene11838_1
	Unigene117597_1		Unigene1183_1
	Unigene117653_1		Unigene11846_1
	Unigene117745_1		Unigene11858_1
	Unigene11795_1		Unigene11944_1
	Unigene11798_1		Unigene11973_1
	Unigene118045_1		Unigene11991_1
	Unigene118061_1		Unigene12036_1
	Unigene11818_1		Unigene12037_1
	Unigene11825_1		Unigene12047_1
	Unigene11838_1		Unigene12049_1
	Unigene1183_1		Unigene12076_1
	Unigene11846_1		Unigene12077_1
	Unigene11858_1		Unigene12185_1
	Unigene11944_1		Unigene12186_1
	Unigene11973_1		Unigene12227_1
	Unigene11991_1		Unigene12243_1
	Unigene12036_1		Unigene1226_1
	Unigene12037_1		Unigene12287_1
	Unigene12047_1		Unigene12362_1
	Unigene12049_1		Unigene12394_1
	Unigene12076_1		Unigene12396_1
	Unigene12077_1		Unigene12397_1
	Unigene12185_1		Unigene12403_1
	Unigene12186_1		Unigene1241_1
	Unigene12227_1		Unigene12443_1
	Unigene12243_1		Unigene12457_1
	Unigene1226_1		Unigene12500_1
	Unigene12287_1		Unigene12583_1
	Unigene12362_1		Unigene12629_1
	Unigene12394_1		Unigene12635_1
	Unigene12396_1		Unigene12656_1
	Unigene12397_1		Unigene1265_1
	Unigene12403_1		Unigene12721_1
	Unigene1241_1		Unigene12726_1
	Unigene12443_1		Unigene12743_1
	Unigene12457_1		Unigene12782_1
	Unigene12482_1		Unigene1281_1
	Unigene12500_1		Unigene12835_1
	Unigene12583_1		Unigene1285_1
	Unigene12629_1		Unigene12869_1
	Unigene12635_1		Unigene12889_1
	Unigene12656_1		Unigene12932_1
	Unigene1265_1		Unigene12943_1
	Unigene12721_1		Unigene12954_1
	Unigene12726_1		Unigene1296_1
	Unigene12743_1		Unigene1297_1
	Unigene12782_1		Unigene12998_1
	Unigene1281_1		Unigene13007_1
	Unigene12835_1		Unigene1302_1
	Unigene1285_1		Unigene13071_1
	Unigene12869_1		Unigene13099_1
	Unigene12889_1		Unigene1316_1
	Unigene12932_1		Unigene13194_1
	Unigene12943_1		Unigene13298_1
	Unigene12954_1		Unigene13300_1
	Unigene1296_1		Unigene13312_1
	Unigene1297_1		Unigene13315_1
	Unigene12998_1		Unigene13388_1
	Unigene13007_1		Unigene13389_1
	Unigene1302_1		Unigene13433_1
	Unigene13071_1		Unigene13445_1
	Unigene13099_1		Unigene1346_1
	Unigene1316_1		Unigene13491_1
	Unigene13194_1		Unigene13504_1
	Unigene13298_1		Unigene13515_1
	Unigene13300_1		Unigene13554_1
	Unigene13312_1		Unigene13559_1
	Unigene13315_1		Unigene13589_1
	Unigene13388_1		Unigene13600_1
	Unigene13389_1		Unigene13631_1
	Unigene13433_1		Unigene13649_1
	Unigene13445_1		Unigene13661_1
	Unigene1346_1		Unigene13855_1
	Unigene13491_1		Unigene13871_1
	Unigene13504_1		Unigene1388_1
	Unigene13515_1		Unigene13890_1
	Unigene13554_1		Unigene138_1
	Unigene13559_1		Unigene13905_1
	Unigene13589_1		Unigene13931_1
	Unigene13600_1		Unigene13964_1
	Unigene13631_1		Unigene13979_1
	Unigene13649_1		Unigene1399_1
	Unigene13659_1		Unigene139_1
	Unigene13661_1		Unigene14062_1
	Unigene13855_1		Unigene14080_1
	Unigene13871_1		Unigene14106_1
	Unigene1388_1		Unigene14121_1
	Unigene13890_1		Unigene14157_1
	Unigene138_1		Unigene14163_1
	Unigene13905_1		Unigene14201_1
	Unigene13931_1		Unigene14283_1
	Unigene13964_1		Unigene14291_1
	Unigene13975_1		Unigene14310_1
	Unigene13979_1		Unigene14325_1
	Unigene13997_1		Unigene14453_1
	Unigene1399_1		Unigene14472_1
	Unigene139_1		Unigene14505_1
	Unigene14062_1		Unigene14538_1
	Unigene14080_1		Unigene14655_1
	Unigene14106_1		Unigene14703_1
	Unigene14121_1		Unigene1499_1
	Unigene14157_1		Unigene15012_1
	Unigene14163_1		Unigene15013_1
	Unigene14201_1		Unigene15014_1
	Unigene14283_1		Unigene15033_1
	Unigene14291_1		Unigene15034_1
	Unigene14310_1		Unigene15038_1
	Unigene14325_1		Unigene15092_1
	Unigene14423_1		Unigene15096_1
	Unigene14453_1		Unigene15138_1
	Unigene14472_1		Unigene15146_1
	Unigene14505_1		Unigene1518_1
	Unigene14538_1		Unigene15246_1
	Unigene14655_1		Unigene15252_1
	Unigene14703_1		Unigene15253_1
	Unigene1499_1		Unigene15274_1
	Unigene15012_1		Unigene15275_1
	Unigene15013_1		Unigene15287_1
	Unigene15014_1		Unigene15314_1
	Unigene15033_1		Unigene15365_1
	Unigene15034_1		Unigene15421_1
	Unigene15038_1		Unigene1546_1
	Unigene15092_1		Unigene15499_1
	Unigene15096_1		Unigene15503_1
	Unigene15138_1		Unigene15509_1
	Unigene15146_1		Unigene15511_1
	Unigene1518_1		Unigene15540_1
	Unigene15246_1		Unigene1555_1
	Unigene15252_1		Unigene15592_1
	Unigene15253_1		Unigene15606_1
	Unigene15274_1		Unigene15634_1
	Unigene15275_1		Unigene15649_1
	Unigene15287_1		Unigene15696_1
	Unigene15314_1		Unigene15701_1
	Unigene15365_1		Unigene15712_1
	Unigene15421_1		Unigene15747_1
	Unigene1546_1		Unigene15750_1
	Unigene15499_1		Unigene15796_1
	Unigene15503_1		Unigene15809_1
	Unigene15509_1		Unigene15837_1
	Unigene15511_1		Unigene15842_1
	Unigene15540_1		Unigene15849_1
	Unigene1555_1		Unigene15857_1
	Unigene15592_1		Unigene15886_1
	Unigene15606_1		Unigene15943_1
	Unigene15634_1		Unigene15982_1
	Unigene15649_1		Unigene1598_1
	Unigene15696_1		Unigene16067_1
	Unigene15701_1		Unigene16078_1
	Unigene15712_1		Unigene16093_1
	Unigene15747_1		Unigene16144_1
	Unigene15750_1		Unigene16157_1
	Unigene15796_1		Unigene16215_1
	Unigene15809_1		Unigene16216_1
	Unigene15837_1		Unigene16238_1
	Unigene15842_1		Unigene16271_1
	Unigene15849_1		Unigene1627_1
	Unigene15857_1		Unigene16324_1
	Unigene15886_1		Unigene16389_1
	Unigene15943_1		Unigene1640_1
	Unigene15982_1		Unigene16437_1
	Unigene1598_1		Unigene16438_1
	Unigene16067_1		Unigene16473_1
	Unigene16078_1		Unigene1647_1
	Unigene16093_1		Unigene16543_1
	Unigene16144_1		Unigene16574_1
	Unigene16157_1		Unigene16576_1
	Unigene16215_1		Unigene16581_1
	Unigene16216_1		Unigene16582_1
	Unigene16238_1		Unigene1658_1
	Unigene16271_1		Unigene16632_1
	Unigene1627_1		Unigene16656_1
	Unigene16324_1		Unigene1666_1
	Unigene16389_1		Unigene16678_1
	Unigene1640_1		Unigene16695_1
	Unigene16437_1		Unigene1669_1
	Unigene16438_1		Unigene16706_1
	Unigene16473_1		Unigene16709_1
	Unigene1647_1		Unigene16730_1
	Unigene16543_1		Unigene16762_1
	Unigene16574_1		Unigene16788_1
	Unigene16576_1		Unigene16811_1
	Unigene16581_1		Unigene16834_1
	Unigene16582_1		Unigene16884_1
	Unigene1658_1		Unigene1688_1
	Unigene16632_1		Unigene16900_1
	Unigene16656_1		Unigene16928_1
	Unigene1666_1		Unigene16933_1
	Unigene16678_1		Unigene16944_1
	Unigene16695_1		Unigene16986_1
	Unigene1669_1		Unigene16987_1
	Unigene16706_1		Unigene17003_1
	Unigene16709_1		Unigene17018_1
	Unigene16730_1		Unigene17041_1
	Unigene16762_1		Unigene17065_1
	Unigene16788_1		Unigene17099_1
	Unigene16811_1		Unigene1711_1
	Unigene16834_1		Unigene17124_1
	Unigene16884_1		Unigene1713_1
	Unigene1688_1		Unigene1716_1
	Unigene16900_1		Unigene17188_1
	Unigene16928_1		Unigene17214_1
	Unigene16933_1		Unigene17220_1
	Unigene16944_1		Unigene17284_1
	Unigene16986_1		Unigene17296_1
	Unigene16987_1		Unigene1730_1
	Unigene17003_1		Unigene17339_1
	Unigene17018_1		Unigene1734_1
	Unigene17041_1		Unigene17364_1
	Unigene17065_1		Unigene17429_1
	Unigene17099_1		Unigene17435_1
	Unigene1711_1		Unigene1743_1
	Unigene17124_1		Unigene17496_1
	Unigene1713_1		Unigene17528_1
	Unigene1716_1		Unigene1754_1
	Unigene17188_1		Unigene17554_1
	Unigene17214_1		Unigene17571_1
	Unigene17220_1		Unigene17599_1
	Unigene17284_1		Unigene17651_1
	Unigene17296_1		Unigene17660_1
	Unigene1730_1		Unigene17666_1
	Unigene17339_1		Unigene17721_1
	Unigene1734_1		Unigene17809_1
	Unigene17364_1		Unigene17813_1
	Unigene17429_1		Unigene17839_1
	Unigene17435_1		Unigene1785_1
	Unigene1743_1		Unigene17894_1
	Unigene17496_1		Unigene17895_1
	Unigene17528_1		Unigene17896_1
	Unigene1754_1		Unigene17897_1
	Unigene17554_1		Unigene1789_1
	Unigene17571_1		Unigene1792_1
	Unigene17599_1		Unigene1797_1
	Unigene17651_1		Unigene18051_1
	Unigene17660_1		Unigene18052_1
	Unigene17666_1		Unigene18077_1
	Unigene17721_1		Unigene18101_1
	Unigene17809_1		Unigene18121_1
	Unigene17813_1		Unigene18128_1
	Unigene17839_1		Unigene18151_1
	Unigene1785_1		Unigene18250_1
	Unigene17894_1		Unigene18271_1
	Unigene17895_1		Unigene18306_1
	Unigene17896_1		Unigene18318_1
	Unigene17897_1		Unigene18319_1
	Unigene1789_1		Unigene18339_1
	Unigene1792_1		Unigene18391_1
	Unigene1797_1		Unigene18445_1
	Unigene18051_1		Unigene18464_1
	Unigene18052_1		Unigene18471_1
	Unigene18077_1		Unigene1847_1
	Unigene18101_1		Unigene18491_1
	Unigene18121_1		Unigene1849_1
	Unigene18128_1		Unigene18501_1
	Unigene18151_1		Unigene18502_1
	Unigene18176_1		Unigene18503_1
	Unigene18177_1		Unigene18504_1
	Unigene18250_1		Unigene18621_1
	Unigene18271_1		Unigene18678_1
	Unigene18306_1		Unigene18712_1
	Unigene18318_1		Unigene18726_1
	Unigene18319_1		Unigene18730_1
	Unigene18339_1		Unigene18762_1
	Unigene18391_1		Unigene18805_1
	Unigene18445_1		Unigene18834_1
	Unigene18464_1		Unigene18840_1
	Unigene18471_1		Unigene18869_1
	Unigene1847_1		Unigene18905_1
	Unigene18491_1		Unigene18927_1
	Unigene1849_1		Unigene18953_1
	Unigene18501_1		Unigene19004_1
	Unigene18502_1		Unigene19009_1
	Unigene18503_1		Unigene19036_1
	Unigene18504_1		Unigene19083_1
	Unigene18621_1		Unigene19104_1
	Unigene18678_1		Unigene19112_1
	Unigene18712_1		Unigene1913_1
	Unigene18726_1		Unigene19187_1
	Unigene18730_1		Unigene19264_1
	Unigene18762_1		Unigene19284_1
	Unigene18805_1		Unigene19332_1
	Unigene18834_1		Unigene19361_1
	Unigene18840_1		Unigene19363_1
	Unigene18869_1		Unigene19364_1
	Unigene18905_1		Unigene19409_1
	Unigene18927_1		Unigene19419_1
	Unigene18953_1		Unigene19432_1
	Unigene19004_1		Unigene19436_1
	Unigene19009_1		Unigene19455_1
	Unigene19036_1		Unigene19510_1
	Unigene19083_1		Unigene19549_1
	Unigene19104_1		Unigene19557_1
	Unigene19112_1		Unigene19581_1
	Unigene1913_1		Unigene19588_1
	Unigene19187_1		Unigene1963_1
	Unigene19264_1		Unigene19651_1
	Unigene19284_1		Unigene19675_1
	Unigene19332_1		Unigene19717_1
	Unigene19361_1		Unigene1972_1
	Unigene19363_1		Unigene19754_1
	Unigene19364_1		Unigene19818_1
	Unigene19409_1		Unigene19846_1
	Unigene19419_1		Unigene20007_1
	Unigene19432_1		Unigene20039_1
	Unigene19436_1		Unigene20046_1
	Unigene19455_1		Unigene20091_1
	Unigene19510_1		Unigene20110_1
	Unigene19549_1		Unigene20113_1
	Unigene19557_1		Unigene20161_1
	Unigene19581_1		Unigene20165_1
	Unigene19588_1		Unigene20168_1
	Unigene19621_1		Unigene20210_1
	Unigene1963_1		Unigene20228_1
	Unigene19651_1		Unigene2024_1
	Unigene19675_1		Unigene20250_1
	Unigene19717_1		Unigene20291_1
	Unigene1972_1		Unigene2035_1
	Unigene19754_1		Unigene20425_1
	Unigene19818_1		Unigene20530_1
	Unigene19846_1		Unigene20536_1
	Unigene20007_1		Unigene20599_1
	Unigene20039_1		Unigene20620_1
	Unigene20046_1		Unigene20689_1
	Unigene20091_1		Unigene20697_1
	Unigene20110_1		Unigene20709_1
	Unigene20113_1		Unigene20726_1
	Unigene20161_1		Unigene20825_1
	Unigene20165_1		Unigene2087_1
	Unigene20168_1		Unigene20884_1
	Unigene20210_1		Unigene20885_1
	Unigene20228_1		Unigene20886_1
	Unigene2024_1		Unigene20887_1
	Unigene20250_1		Unigene2093_1
	Unigene20291_1		Unigene20942_1
	Unigene2035_1		Unigene20979_1
	Unigene20425_1		Unigene20988_1
	Unigene20530_1		Unigene2098_1
	Unigene20536_1		Unigene21086_1
	Unigene20599_1		Unigene2108_1
	Unigene20620_1		Unigene2109_1
	Unigene20689_1		Unigene21163_1
	Unigene20697_1		Unigene21174_1
	Unigene20709_1		Unigene21175_1
	Unigene20718_1		Unigene2119_1
	Unigene20726_1		Unigene21251_1
	Unigene20825_1		Unigene21256_1
	Unigene2087_1		Unigene21279_1
	Unigene20884_1		Unigene21362_1
	Unigene20885_1		Unigene21369_1
	Unigene20886_1		Unigene21370_1
	Unigene20887_1		Unigene21436_1
	Unigene2093_1		Unigene21437_1
	Unigene20942_1		Unigene21449_1
	Unigene20979_1		Unigene21499_1
	Unigene20988_1		Unigene21664_1
	Unigene2098_1		Unigene21772_1
	Unigene21086_1		Unigene21788_1
	Unigene2108_1		Unigene2178_1
	Unigene2109_1		Unigene21871_1
	Unigene21163_1		Unigene21927_1
	Unigene21174_1		Unigene21933_1
	Unigene21175_1		Unigene21947_1
	Unigene2119_1		Unigene21959_1
	Unigene21251_1		Unigene2209_1
	Unigene21256_1		Unigene22112_1
	Unigene21279_1		Unigene22178_1
	Unigene21362_1		Unigene22185_1
	Unigene21369_1		Unigene22257_1
	Unigene21370_1		Unigene2225_1
	Unigene21436_1		Unigene22308_1
	Unigene21437_1		Unigene22310_1
	Unigene21449_1		Unigene22359_1
	Unigene21499_1		Unigene2237_1
	Unigene21664_1		Unigene22400_1
	Unigene21772_1		Unigene22416_1
	Unigene21788_1		Unigene2241_1
	Unigene2178_1		Unigene22486_1
	Unigene21871_1		Unigene22497_1
	Unigene21927_1		Unigene22509_1
	Unigene21933_1		Unigene22523_1
	Unigene21947_1		Unigene22525_1
	Unigene21959_1		Unigene22557_1
	Unigene2209_1		Unigene22662_1
	Unigene22112_1		Unigene2270_1
	Unigene22178_1		Unigene2272_1
	Unigene22185_1		Unigene22766_1
	Unigene22257_1		Unigene22769_1
	Unigene2225_1		Unigene22816_1
	Unigene22308_1		Unigene22820_1
	Unigene22310_1		Unigene22855_1
	Unigene22359_1		Unigene22859_1
	Unigene2237_1		Unigene22866_1
	Unigene22400_1		Unigene22877_1
	Unigene22416_1		Unigene2287_1
	Unigene2241_1		Unigene22933_1
	Unigene22486_1		Unigene22967_1
	Unigene22497_1		Unigene22969_1
	Unigene22509_1		Unigene22972_1
	Unigene22523_1		Unigene22977_1
	Unigene22525_1		Unigene23044_1
	Unigene22557_1		Unigene23073_1
	Unigene22662_1		Unigene23149_1
	Unigene2270_1		Unigene23165_1
	Unigene2272_1		Unigene23169_1
	Unigene22766_1		Unigene23174_1
	Unigene22769_1		Unigene2317_1
	Unigene22816_1		Unigene23194_1
	Unigene22820_1		Unigene23204_1
	Unigene22855_1		Unigene23209_1
	Unigene22859_1		Unigene23226_1
	Unigene22866_1		Unigene23228_1
	Unigene22877_1		Unigene23324_1
	Unigene2287_1		Unigene23327_1
	Unigene22933_1		Unigene2332_1
	Unigene22967_1		Unigene23337_1
	Unigene22969_1		Unigene23394_1
	Unigene22972_1		Unigene23400_1
	Unigene22977_1		Unigene23443_1
	Unigene23016_1		Unigene23555_1
	Unigene23044_1		Unigene23590_1
	Unigene23073_1		Unigene23594_1
	Unigene23149_1		Unigene2364_1
	Unigene23165_1		Unigene23672_1
	Unigene23169_1		Unigene23676_1
	Unigene23174_1		Unigene23774_1
	Unigene2317_1		Unigene23786_1
	Unigene23194_1		Unigene23802_1
	Unigene23204_1		Unigene23838_1
	Unigene23209_1		Unigene23885_1
	Unigene23226_1		Unigene23886_1
	Unigene23228_1		Unigene23897_1
	Unigene23299_1		Unigene23926_1
	Unigene23324_1		Unigene23979_1
	Unigene23327_1		Unigene23998_1
	Unigene2332_1		Unigene24086_1
	Unigene23337_1		Unigene24087_1
	Unigene23394_1		Unigene24093_1
	Unigene23400_1		Unigene24105_1
	Unigene23443_1		Unigene24118_1
	Unigene23555_1		Unigene24120_1
	Unigene23590_1		Unigene24160_1
	Unigene23594_1		Unigene24174_1
	Unigene2364_1		Unigene24180_1
	Unigene23672_1		Unigene24199_1
	Unigene23676_1		Unigene24236_1
	Unigene23774_1		Unigene24312_1
	Unigene23786_1		Unigene24383_1
	Unigene23802_1		Unigene24423_1
	Unigene23838_1		Unigene24424_1
	Unigene23885_1		Unigene24425_1
	Unigene23886_1		Unigene24488_1
	Unigene23897_1		Unigene24548_1
	Unigene23926_1		Unigene24571_1
	Unigene23979_1		Unigene24584_1
	Unigene23998_1		Unigene24590_1
	Unigene24086_1		Unigene245_1
	Unigene24087_1		Unigene24610_1
	Unigene24093_1		Unigene24618_1
	Unigene24105_1		Unigene24653_1
	Unigene24118_1		Unigene24661_1
	Unigene24120_1		Unigene24675_1
	Unigene24160_1		Unigene24683_1
	Unigene24174_1		Unigene24684_1
	Unigene24180_1		Unigene24691_1
	Unigene24199_1		Unigene24694_1
	Unigene24236_1		Unigene24713_1
	Unigene24273_1		Unigene24729_1
	Unigene24312_1		Unigene24737_1
	Unigene24383_1		Unigene24757_1
	Unigene24423_1		Unigene24780_1
	Unigene24424_1		Unigene24814_1
	Unigene24425_1		Unigene24826_1
	Unigene24488_1		Unigene24829_1
	Unigene24492_1		Unigene24868_1
	Unigene24548_1		Unigene24881_1
	Unigene24571_1		Unigene24947_1
	Unigene24584_1		Unigene24948_1
	Unigene24590_1		Unigene24964_1
	Unigene245_1		Unigene24976_1
	Unigene24610_1		Unigene25002_1
	Unigene24618_1		Unigene25069_1
	Unigene24653_1		Unigene25093_1
	Unigene24661_1		Unigene25157_1
	Unigene24675_1		Unigene25212_1
	Unigene24683_1		Unigene25280_1
	Unigene24684_1		Unigene25281_1
	Unigene24691_1		Unigene25342_1
	Unigene24694_1		Unigene25372_1
	Unigene24713_1		Unigene25414_1
	Unigene24729_1		Unigene25434_1
	Unigene24737_1		Unigene25521_1
	Unigene24757_1		Unigene25544_1
	Unigene24780_1		Unigene25601_1
	Unigene24814_1		Unigene25737_1
	Unigene24826_1		Unigene25745_1
	Unigene24829_1		Unigene25750_1
	Unigene24868_1		Unigene25758_1
	Unigene24881_1		Unigene25788_1
	Unigene24947_1		Unigene25857_1
	Unigene24948_1		Unigene25933_1
	Unigene24964_1		Unigene25961_1
	Unigene24976_1		Unigene26089_1
	Unigene25002_1		Unigene2610_1
	Unigene25069_1		Unigene26173_1
	Unigene25093_1		Unigene261_1
	Unigene25157_1		Unigene26226_1
	Unigene25212_1		Unigene26233_1
	Unigene25280_1		Unigene26237_1
	Unigene25281_1		Unigene2623_1
	Unigene25319_1		Unigene26276_1
	Unigene25342_1		Unigene26287_1
	Unigene25372_1		Unigene26297_1
	Unigene25414_1		Unigene26307_1
	Unigene25434_1		Unigene26314_1
	Unigene25521_1		Unigene26334_1
	Unigene25544_1		Unigene26338_1
	Unigene25601_1		Unigene26395_1
	Unigene25737_1		Unigene26422_1
	Unigene25745_1		Unigene26428_1
	Unigene25750_1		Unigene26585_1
	Unigene25758_1		Unigene26592_1
	Unigene25788_1		Unigene26609_1
	Unigene25857_1		Unigene26615_1
	Unigene25933_1		Unigene26623_1
	Unigene25952_1		Unigene26637_1
	Unigene25961_1		Unigene26689_1
	Unigene26089_1		Unigene26693_1
	Unigene2610_1		Unigene26727_1
	Unigene26173_1		Unigene26729_1
	Unigene261_1		Unigene26777_1
	Unigene26226_1		Unigene26901_1
	Unigene26233_1		Unigene26902_1
	Unigene26237_1		Unigene26958_1
	Unigene2623_1		Unigene26986_1
	Unigene26276_1		Unigene26997_1
	Unigene26287_1		Unigene26998_1
	Unigene26297_1		Unigene27105_1
	Unigene26307_1		Unigene27106_1
	Unigene26314_1		Unigene27107_1
	Unigene26334_1		Unigene27137_1
	Unigene26338_1		Unigene27210_1
	Unigene26395_1		Unigene27212_1
	Unigene26422_1		Unigene27260_1
	Unigene26428_1		Unigene27279_1
	Unigene26585_1		Unigene27302_1
	Unigene26592_1		Unigene27303_1
	Unigene26601_1		Unigene27330_1
	Unigene26609_1		Unigene27331_1
	Unigene26615_1		Unigene27336_1
	Unigene26623_1		Unigene27337_1
	Unigene26637_1		Unigene27338_1
	Unigene26689_1		Unigene27397_1
	Unigene26693_1		Unigene27404_1
	Unigene26727_1		Unigene27407_1
	Unigene26729_1		Unigene27417_1
	Unigene26758_1		Unigene2741_1
	Unigene26777_1		Unigene27437_1
	Unigene26901_1		Unigene27447_1
	Unigene26902_1		Unigene27467_1
	Unigene26958_1		Unigene27531_1
	Unigene26986_1		Unigene27537_1
	Unigene26997_1		Unigene27541_1
	Unigene26998_1		Unigene27660_1
	Unigene27105_1		Unigene2767_1
	Unigene27106_1		Unigene27702_1
	Unigene27107_1		Unigene27733_1
	Unigene27112_1		Unigene27747_1
	Unigene27137_1		Unigene27822_1
	Unigene27159_1		Unigene2782_1
	Unigene27210_1		Unigene27848_1
	Unigene27212_1		Unigene27861_1
	Unigene27260_1		Unigene27869_1
	Unigene27279_1		Unigene27910_1
	Unigene27302_1		Unigene27925_1
	Unigene27303_1		Unigene27969_1
	Unigene27330_1		Unigene28010_1
	Unigene27331_1		Unigene28034_1
	Unigene27336_1		Unigene28088_1
	Unigene27337_1		Unigene28092_1
	Unigene27338_1		Unigene2813_1
	Unigene27397_1		Unigene28151_1
	Unigene27404_1		Unigene2816_1
	Unigene27407_1		Unigene28185_1
	Unigene27417_1		Unigene28231_1
	Unigene2741_1		Unigene28255_1
	Unigene27437_1		Unigene28317_1
	Unigene27447_1		Unigene2831_1
	Unigene27467_1		Unigene28346_1
	Unigene27531_1		Unigene28356_1
	Unigene27537_1		Unigene28389_1
	Unigene27539_1		Unigene28399_1
	Unigene27541_1		Unigene2844_1
	Unigene27660_1		Unigene28456_1
	Unigene2767_1		Unigene28530_1
	Unigene27702_1		Unigene28563_1
	Unigene27733_1		Unigene28615_1
	Unigene27747_1		Unigene28635_1
	Unigene27822_1		Unigene28699_1
	Unigene2782_1		Unigene28708_1
	Unigene27848_1		Unigene28719_1
	Unigene27861_1		Unigene28734_1
	Unigene27869_1		Unigene28758_1
	Unigene27910_1		Unigene28799_1
	Unigene27925_1		Unigene28832_1
	Unigene27969_1		Unigene28843_1
	Unigene28010_1		Unigene28869_1
	Unigene28034_1		Unigene28885_1
	Unigene28088_1		Unigene28889_1
	Unigene28092_1		Unigene28963_1
	Unigene2813_1		Unigene28972_1
	Unigene28151_1		Unigene28976_1
	Unigene2816_1		Unigene29047_1
	Unigene28185_1		Unigene29069_1
	Unigene28213_1		Unigene29072_1
	Unigene28231_1		Unigene29085_1
	Unigene28255_1		Unigene2910_1
	Unigene28317_1		Unigene29259_1
	Unigene2831_1		Unigene29422_1
	Unigene28346_1		Unigene29444_1
	Unigene28356_1		Unigene29451_1
	Unigene28389_1		Unigene29514_1
	Unigene28399_1		Unigene29516_1
	Unigene2844_1		Unigene29544_1
	Unigene28456_1		Unigene29581_1
	Unigene28530_1		Unigene29653_1
	Unigene28563_1		Unigene29677_1
	Unigene28615_1		Unigene29692_1
	Unigene28635_1		Unigene29693_1
	Unigene28699_1		Unigene2969_1
	Unigene28708_1		Unigene29714_1
	Unigene28719_1		Unigene29724_1
	Unigene28734_1		Unigene29735_1
	Unigene28758_1		Unigene29736_1
	Unigene28799_1		Unigene29741_1
	Unigene28832_1		Unigene29837_1
	Unigene28843_1		Unigene29879_1
	Unigene28869_1		Unigene29937_1
	Unigene28885_1		Unigene29988_1
	Unigene28889_1		Unigene299_1
	Unigene28963_1		Unigene30002_1
	Unigene28972_1		Unigene30003_1
	Unigene28976_1		Unigene30025_1
	Unigene29047_1		Unigene30042_1
	Unigene29069_1		Unigene30048_1
	Unigene29072_1		Unigene30139_1
	Unigene29085_1		Unigene30144_1
	Unigene2910_1		Unigene30259_1
	Unigene29259_1		Unigene30262_1
	Unigene29422_1		Unigene30307_1
	Unigene29444_1		Unigene30323_1
	Unigene29451_1		Unigene30365_1
	Unigene29514_1		Unigene30393_1
	Unigene29516_1		Unigene30582_1
	Unigene29544_1		Unigene30589_1
	Unigene29581_1		Unigene30609_1
	Unigene29620_1		Unigene3067_1
	Unigene29653_1		Unigene3068_1
	Unigene29677_1		Unigene30696_1
	Unigene29692_1		Unigene30699_1
	Unigene29693_1		Unigene30831_1
	Unigene2969_1		Unigene30891_1
	Unigene29714_1		Unigene30909_1
	Unigene29724_1		Unigene30923_1
	Unigene29735_1		Unigene31066_1
	Unigene29736_1		Unigene31072_1
	Unigene29741_1		Unigene31097_1
	Unigene29837_1		Unigene3109_1
	Unigene29879_1		Unigene31161_1
	Unigene29937_1		Unigene31195_1
	Unigene29988_1		Unigene31254_1
	Unigene299_1		Unigene31349_1
	Unigene30002_1		Unigene31378_1
	Unigene30003_1		Unigene31390_1
	Unigene30025_1		Unigene31394_1
	Unigene30042_1		Unigene3140_1
	Unigene30048_1		Unigene31434_1
	Unigene30139_1		Unigene31443_1
	Unigene30144_1		Unigene3155_1
	Unigene30259_1		Unigene3156_1
	Unigene30262_1		Unigene31582_1
	Unigene30307_1		Unigene31601_1
	Unigene30323_1		Unigene31606_1
	Unigene30365_1		Unigene31637_1
	Unigene30393_1		Unigene31772_1
	Unigene30566_1		Unigene31839_1
	Unigene30567_1		Unigene31870_1
	Unigene30582_1		Unigene31998_1
	Unigene30589_1		Unigene32075_1
	Unigene30609_1		Unigene3212_1
	Unigene3067_1		Unigene32251_1
	Unigene3068_1		Unigene32256_1
	Unigene30696_1		Unigene32276_1
	Unigene30699_1		Unigene32324_1
	Unigene30831_1		Unigene32369_1
	Unigene30891_1		Unigene32386_1
	Unigene30909_1		Unigene32438_1
	Unigene30923_1		Unigene32443_1
	Unigene31066_1		Unigene32459_1
	Unigene31072_1		Unigene32460_1
	Unigene31097_1		Unigene32503_1
	Unigene3109_1		Unigene32506_1
	Unigene31161_1		Unigene32507_1
	Unigene31195_1		Unigene32594_1
	Unigene31254_1		Unigene32607_1
	Unigene31349_1		Unigene32623_1
	Unigene31378_1		Unigene32701_1
	Unigene31390_1		Unigene32717_1
	Unigene31394_1		Unigene32718_1
	Unigene3140_1		Unigene32753_1
	Unigene31434_1		Unigene32779_1
	Unigene31443_1		Unigene32888_1
	Unigene3155_1		Unigene32960_1
	Unigene3156_1		Unigene32961_1
	Unigene31582_1		Unigene32962_1
	Unigene31601_1		Unigene32988_1
	Unigene31606_1		Unigene33006_1
	Unigene31637_1		Unigene33050_1
	Unigene31772_1		Unigene33060_1
	Unigene31839_1		Unigene33081_1
	Unigene31870_1		Unigene33090_1
	Unigene31924_1		Unigene33093_1
	Unigene31998_1		Unigene33112_1
	Unigene32075_1		Unigene33113_1
	Unigene3212_1		Unigene33119_1
	Unigene32251_1		Unigene3313_1
	Unigene32256_1		Unigene33183_1
	Unigene32276_1		Unigene33201_1
	Unigene32324_1		Unigene33202_1
	Unigene32369_1		Unigene33237_1
	Unigene32386_1		Unigene33250_1
	Unigene32438_1		Unigene33271_1
	Unigene32443_1		Unigene33272_1
	Unigene32459_1		Unigene33280_1
	Unigene32460_1		Unigene33291_1
	Unigene32503_1		Unigene33293_1
	Unigene32506_1		Unigene33301_1
	Unigene32507_1		Unigene33302_1
	Unigene32594_1		Unigene33377_1
	Unigene32607_1		Unigene33417_1
	Unigene32623_1		Unigene33427_1
	Unigene32701_1		Unigene33433_1
	Unigene32717_1		Unigene33442_1
	Unigene32718_1		Unigene33491_1
	Unigene32753_1		Unigene33530_1
	Unigene32779_1		Unigene33531_1
	Unigene32888_1		Unigene33575_1
	Unigene32960_1		Unigene33606_1
	Unigene32961_1		Unigene33607_1
	Unigene32962_1		Unigene33626_1
	Unigene32988_1		Unigene33675_1
	Unigene33006_1		Unigene33676_1
	Unigene33050_1		Unigene33686_1
	Unigene33060_1		Unigene33687_1
	Unigene33081_1		Unigene33688_1
	Unigene33090_1		Unigene33700_1
	Unigene33093_1		Unigene33701_1
	Unigene33112_1		Unigene33702_1
	Unigene33113_1		Unigene33734_1
	Unigene33119_1		Unigene33735_1
	Unigene3313_1		Unigene33896_1
	Unigene33183_1		Unigene3397_1
	Unigene33201_1		Unigene33992_1
	Unigene33202_1		Unigene34011_1
	Unigene33237_1		Unigene34087_1
	Unigene33250_1		Unigene34088_1
	Unigene33271_1		Unigene34136_1
	Unigene33272_1		Unigene34169_1
	Unigene33280_1		Unigene34256_1
	Unigene33291_1		Unigene34262_1
	Unigene33293_1		Unigene34267_1
	Unigene33301_1		Unigene34283_1
	Unigene33302_1		Unigene34318_1
	Unigene33377_1		Unigene34333_1
	Unigene33417_1		Unigene34334_1
	Unigene33427_1		Unigene34335_1
	Unigene33433_1		Unigene34365_1
	Unigene33442_1		Unigene34366_1
	Unigene33491_1		Unigene34373_1
	Unigene33530_1		Unigene34384_1
	Unigene33531_1		Unigene34452_1
	Unigene33575_1		Unigene34473_1
	Unigene33606_1		Unigene344_1
	Unigene33607_1		Unigene34513_1
	Unigene33626_1		Unigene34521_1
	Unigene33675_1		Unigene34522_1
	Unigene33676_1		Unigene34571_1
	Unigene33686_1		Unigene34579_1
	Unigene33687_1		Unigene34584_1
	Unigene33688_1		Unigene34595_1
	Unigene33700_1		Unigene34605_1
	Unigene33701_1		Unigene34656_1
	Unigene33702_1		Unigene3473_1
	Unigene33734_1		Unigene34770_1
	Unigene33735_1		Unigene34826_1
	Unigene33895_1		Unigene34855_1
	Unigene33896_1		Unigene34866_1
	Unigene3397_1		Unigene34905_1
	Unigene33992_1		Unigene34953_1
	Unigene34011_1		Unigene34955_1
	Unigene34087_1		Unigene34957_1
	Unigene34088_1		Unigene34958_1
	Unigene34136_1		Unigene34971_1
	Unigene34169_1		Unigene35069_1
	Unigene34256_1		Unigene35080_1
	Unigene34262_1		Unigene35088_1
	Unigene34267_1		Unigene35089_1
	Unigene34283_1		Unigene35090_1
	Unigene34318_1		Unigene35163_1
	Unigene34333_1		Unigene35220_1
	Unigene34334_1		Unigene35305_1
	Unigene34335_1		Unigene35314_1
	Unigene34365_1		Unigene35361_1
	Unigene34366_1		Unigene35396_1
	Unigene34373_1		Unigene3555_1
	Unigene34384_1		Unigene35586_1
	Unigene34452_1		Unigene35610_1
	Unigene34473_1		Unigene35643_1
	Unigene344_1		Unigene35667_1
	Unigene34513_1		Unigene3567_1
	Unigene34521_1		Unigene35694_1
	Unigene34522_1		Unigene35786_1
	Unigene34571_1		Unigene35799_1
	Unigene34579_1		Unigene35800_1
	Unigene34584_1		Unigene35_1
	Unigene34595_1		Unigene36007_1
	Unigene34605_1		Unigene3601_1
	Unigene34656_1		Unigene36047_1
	Unigene3473_1		Unigene36084_1
	Unigene34770_1		Unigene36089_1
	Unigene34826_1		Unigene36103_1
	Unigene34855_1		Unigene36186_1
	Unigene34866_1		Unigene36231_1
	Unigene34905_1		Unigene36236_1
	Unigene34953_1		Unigene36264_1
	Unigene34955_1		Unigene36330_1
	Unigene34957_1		Unigene36357_1
	Unigene34958_1		Unigene36376_1
	Unigene34971_1		Unigene3640_1
	Unigene35069_1		Unigene3641_1
	Unigene35080_1		Unigene36522_1
	Unigene35088_1		Unigene36586_1
	Unigene35089_1		Unigene36587_1
	Unigene35090_1		Unigene36603_1
	Unigene35163_1		Unigene3664_1
	Unigene35220_1		Unigene36716_1
	Unigene35305_1		Unigene36717_1
	Unigene35314_1		Unigene3674_1
	Unigene35361_1		Unigene36754_1
	Unigene35396_1		Unigene36788_1
	Unigene3555_1		Unigene36803_1
	Unigene35586_1		Unigene36866_1
	Unigene35610_1		Unigene36876_1
	Unigene35643_1		Unigene36882_1
	Unigene35667_1		Unigene36905_1
	Unigene3567_1		Unigene36928_1
	Unigene35694_1		Unigene36959_1
	Unigene35786_1		Unigene3697_1
	Unigene35799_1		Unigene36_1
	Unigene35800_1		Unigene37097_1
	Unigene35_1		Unigene37120_1
	Unigene36007_1		Unigene37137_1
	Unigene3601_1		Unigene37138_1
	Unigene36047_1		Unigene37195_1
	Unigene36084_1		Unigene37236_1
	Unigene36089_1		Unigene37250_1
	Unigene36103_1		Unigene37392_1
	Unigene36186_1		Unigene37409_1
	Unigene36231_1		Unigene37426_1
	Unigene36236_1		Unigene37434_1
	Unigene36264_1		Unigene37531_1
	Unigene36330_1		Unigene37539_1
	Unigene36357_1		Unigene3756_1
	Unigene36376_1		Unigene37571_1
	Unigene3640_1		Unigene37661_1
	Unigene3641_1		Unigene37665_1
	Unigene36522_1		Unigene37679_1
	Unigene36586_1		Unigene37706_1
	Unigene36587_1		Unigene37744_1
	Unigene36603_1		Unigene37751_1
	Unigene36604_1		Unigene37764_1
	Unigene3664_1		Unigene37810_1
	Unigene36716_1		Unigene37821_1
	Unigene36717_1		Unigene37890_1
	Unigene3674_1		Unigene37963_1
	Unigene36754_1		Unigene3796_1
	Unigene36788_1		Unigene38026_1
	Unigene36803_1		Unigene3804_1
	Unigene36866_1		Unigene38086_1
	Unigene36876_1		Unigene38093_1
	Unigene36882_1		Unigene38098_1
	Unigene36905_1		Unigene38099_1
	Unigene36928_1		Unigene3809_1
	Unigene36959_1		Unigene38123_1
	Unigene3697_1		Unigene38288_1
	Unigene36_1		Unigene38294_1
	Unigene37097_1		Unigene38330_1
	Unigene37120_1		Unigene38331_1
	Unigene37137_1		Unigene38341_1
	Unigene37138_1		Unigene38374_1
	Unigene37195_1		Unigene38459_1
	Unigene37236_1		Unigene38460_1
	Unigene37250_1		Unigene38636_1
	Unigene37392_1		Unigene38689_1
	Unigene37409_1		Unigene38690_1
	Unigene37426_1		Unigene3869_1
	Unigene37434_1		Unigene38729_1
	Unigene37531_1		Unigene38790_1
	Unigene37539_1		Unigene38933_1
	Unigene3756_1		Unigene38936_1
	Unigene37571_1		Unigene38989_1
	Unigene37661_1		Unigene39002_1
	Unigene37665_1		Unigene39046_1
	Unigene37679_1		Unigene39050_1
	Unigene37706_1		Unigene39068_1
	Unigene37744_1		Unigene39117_1
	Unigene37751_1		Unigene39174_1
	Unigene37764_1		Unigene39175_1
	Unigene37810_1		Unigene39176_1
	Unigene37821_1		Unigene39218_1
	Unigene37890_1		Unigene39219_1
	Unigene378_1		Unigene39233_1
	Unigene37963_1		Unigene39244_1
	Unigene3796_1		Unigene39245_1
	Unigene38026_1		Unigene3924_1
	Unigene3804_1		Unigene39326_1
	Unigene38086_1		Unigene39369_1
	Unigene38093_1		Unigene39410_1
	Unigene38098_1		Unigene39411_1
	Unigene38099_1		Unigene39513_1
	Unigene3809_1		Unigene39514_1
	Unigene38123_1		Unigene39530_1
	Unigene38288_1		Unigene39531_1
	Unigene38294_1		Unigene39688_1
	Unigene38330_1		Unigene39759_1
	Unigene38331_1		Unigene39762_1
	Unigene38341_1		Unigene39771_1
	Unigene38374_1		Unigene39772_1
	Unigene38459_1		Unigene39773_1
	Unigene38460_1		Unigene39794_1
	Unigene38636_1		Unigene39842_1
	Unigene38689_1		Unigene39856_1
	Unigene38690_1		Unigene39857_1
	Unigene3869_1		Unigene39945_1
	Unigene38729_1		Unigene39946_1
	Unigene38790_1		Unigene39947_1
	Unigene38933_1		Unigene39948_1
	Unigene38936_1		Unigene39984_1
	Unigene38989_1		Unigene3_1
	Unigene39002_1		Unigene40029_1
	Unigene39046_1		Unigene40109_1
	Unigene39050_1		Unigene40235_1
[truncated: 1,799 more rows]

## Sheet: GO
subcategory	annotated genes (3725)		filtered out repeats (3241)
antioxidant activity (37):	Unigene101142_1		Unigene101142_1
	Unigene101491_1		Unigene101491_1
	Unigene103406_1		Unigene103406_1
	Unigene106424_1		Unigene106424_1
	Unigene106425_1		Unigene106425_1
	Unigene109152_1		Unigene109152_1
	Unigene10939_1		Unigene10939_1
	Unigene113914_1		Unigene113914_1
	Unigene116695_1		Unigene116695_1
	Unigene12580_1		Unigene12580_1
	Unigene13637_1		Unigene13637_1
	Unigene14716_1		Unigene14716_1
	Unigene2331_1		Unigene2331_1
	Unigene26249_1		Unigene26249_1
	Unigene26817_1		Unigene26817_1
	Unigene27153_1		Unigene27153_1
	Unigene41269_1		Unigene41269_1
	Unigene44352_1		Unigene44352_1
	Unigene50054_1		Unigene50054_1
	Unigene50659_1		Unigene50659_1
	Unigene54217_1		Unigene54217_1
	Unigene57061_1		Unigene57061_1
	Unigene57144_1		Unigene57144_1
	Unigene57308_1		Unigene57308_1
	Unigene66186_1		Unigene66186_1
	Unigene74914_1		Unigene74914_1
	Unigene78252_1		Unigene78252_1
	Unigene78253_1		Unigene78253_1
	Unigene79911_1		Unigene79911_1
	Unigene80212_1		Unigene80212_1
	Unigene81672_1		Unigene81672_1
	Unigene82461_1		Unigene82461_1
	Unigene87867_1		Unigene87867_1
	Unigene91394_1		Unigene91394_1
	Unigene93530_1		Unigene93530_1
	Unigene9677_1		Unigene9677_1
	Unigene96965_1		Unigene96965_1
cell killing (1)	Unigene6704_1		Unigene6704_1
Death (487):	Unigene15174_1		Unigene15174_1
	Unigene33561_1		Unigene33561_1
	Unigene45835_1		Unigene45835_1
	Unigene46086_1		Unigene46086_1
	Unigene67975_1		Unigene67975_1
	Unigene90936_1		Unigene90936_1
	Unigene100035_1		Unigene100035_1
	Unigene104812_1		Unigene104812_1
	Unigene43707_1		Unigene43707_1
	Unigene50253_1		Unigene50253_1
	Unigene68312_1		Unigene68312_1
	Unigene84370_1		Unigene84370_1
	Unigene84371_1		Unigene84371_1
	Unigene111340_1		Unigene111340_1
	Unigene111378_1		Unigene111378_1
	Unigene20454_1		Unigene20454_1
	Unigene64536_1		Unigene64536_1
	Unigene77774_1		Unigene77774_1
	Unigene12505_1		Unigene12505_1
	Unigene40784_1		Unigene40784_1
	Unigene4321_1		Unigene4321_1
	Unigene67752_1		Unigene67752_1
	Unigene85482_1		Unigene85482_1
	Unigene20952_1		Unigene20952_1
	Unigene20953_1		Unigene20953_1
	Unigene21945_1		Unigene21945_1
	Unigene25949_1		Unigene25949_1
	Unigene28764_1		Unigene28764_1
	Unigene86987_1		Unigene86987_1
	Unigene96947_1		Unigene96947_1
	Unigene100291_1		Unigene100291_1
	Unigene100356_1		Unigene100356_1
	Unigene100522_1		Unigene100522_1
	Unigene101168_1		Unigene101168_1
	Unigene101209_1		Unigene101209_1
	Unigene10141_1		Unigene10141_1
	Unigene101435_1		Unigene101435_1
	Unigene101444_1		Unigene101444_1
	Unigene10150_1		Unigene10150_1
	Unigene101543_1		Unigene101543_1
	Unigene101597_1		Unigene101597_1
	Unigene101614_1		Unigene101614_1
	Unigene102518_1		Unigene102518_1
	Unigene102622_1		Unigene102622_1
	Unigene102774_1		Unigene102774_1
	Unigene102856_1		Unigene102856_1
	Unigene103074_1		Unigene103074_1
	Unigene103147_1		Unigene103147_1
	Unigene103165_1		Unigene103165_1
	Unigene103202_1		Unigene103202_1
	Unigene103238_1		Unigene103238_1
	Unigene103287_1		Unigene103287_1
	Unigene104656_1		Unigene104656_1
	Unigene104794_1		Unigene104794_1
	Unigene105043_1		Unigene105043_1
	Unigene106651_1		Unigene106651_1
	Unigene106658_1		Unigene106658_1
	Unigene106700_1		Unigene106700_1
	Unigene106783_1		Unigene106783_1
	Unigene108148_1		Unigene108148_1
	Unigene108342_1		Unigene108342_1
	Unigene108446_1		Unigene108446_1
	Unigene108858_1		Unigene108858_1
	Unigene108872_1		Unigene108872_1
	Unigene108941_1		Unigene108941_1
	Unigene109385_1		Unigene109385_1
	Unigene109566_1		Unigene109566_1
	Unigene109840_1		Unigene109840_1
	Unigene110022_1		Unigene110022_1
	Unigene11015_1		Unigene11015_1
	Unigene111034_1		Unigene111034_1
	Unigene111322_1		Unigene111322_1
	Unigene111324_1		Unigene111324_1
	Unigene111400_1		Unigene111400_1
	Unigene11256_1		Unigene11256_1
	Unigene113424_1		Unigene113424_1
	Unigene113564_1		Unigene113564_1
	Unigene113712_1		Unigene113712_1
	Unigene113742_1		Unigene113742_1
	Unigene113897_1		Unigene113897_1
	Unigene114093_1		Unigene114093_1
	Unigene11467_1		Unigene11467_1
	Unigene11583_1		Unigene11583_1
	Unigene116450_1		Unigene116450_1
	Unigene116572_1		Unigene116572_1
	Unigene116834_1		Unigene116834_1
	Unigene116836_1		Unigene116836_1
	Unigene116899_1		Unigene116899_1
	Unigene117052_1		Unigene117052_1
	Unigene117100_1		Unigene117100_1
	Unigene117215_1		Unigene117215_1
	Unigene117349_1		Unigene117349_1
	Unigene117360_1		Unigene117360_1
	Unigene117423_1		Unigene117423_1
	Unigene117563_1		Unigene117563_1
	Unigene117738_1		Unigene117738_1
	Unigene117793_1		Unigene117793_1
	Unigene11_1		Unigene11_1
	Unigene12394_1		Unigene12394_1
	Unigene12443_1		Unigene12443_1
	Unigene12656_1		Unigene12656_1
	Unigene12715_1		Unigene12715_1
	Unigene12728_1		Unigene12728_1
	Unigene1285_1		Unigene1285_1
	Unigene12932_1		Unigene12932_1
	Unigene13298_1		Unigene13298_1
	Unigene13550_1		Unigene13550_1
	Unigene138_1		Unigene138_1
	Unigene139_1		Unigene139_1
	Unigene14166_1		Unigene14166_1
	Unigene14554_1		Unigene14554_1
	Unigene15252_1		Unigene15252_1
	Unigene15360_1		Unigene15360_1
	Unigene15361_1		Unigene15361_1
	Unigene15410_1		Unigene15410_1
	Unigene15411_1		Unigene15411_1
	Unigene1555_1		Unigene1555_1
	Unigene16884_1		Unigene16884_1
	Unigene16891_1		Unigene16891_1
	Unigene17158_1		Unigene17158_1
	Unigene17835_1		Unigene17835_1
	Unigene18031_1		Unigene18031_1
	Unigene19009_1		Unigene19009_1
	Unigene19036_1		Unigene19036_1
	Unigene19222_1		Unigene19222_1
	Unigene19264_1		Unigene19264_1
	Unigene20406_1		Unigene20406_1
	Unigene20620_1		Unigene20620_1
	Unigene21871_1		Unigene21871_1
	Unigene22137_1		Unigene22137_1
	Unigene22205_1		Unigene22205_1
	Unigene2225_1		Unigene2225_1
	Unigene22275_1		Unigene22275_1
	Unigene23313_1		Unigene23313_1
	Unigene23440_1		Unigene23440_1
	Unigene23765_1		Unigene23765_1
	Unigene2389_1		Unigene2389_1
	Unigene24236_1		Unigene24236_1
	Unigene26237_1		Unigene26237_1
	Unigene26585_1		Unigene26585_1
	Unigene26609_1		Unigene26609_1
	Unigene27126_1		Unigene27126_1
	Unigene27404_1		Unigene27404_1
	Unigene27541_1		Unigene27541_1
	Unigene27547_1		Unigene27547_1
	Unigene2767_1		Unigene2767_1
	Unigene27702_1		Unigene27702_1
	Unigene27758_1		Unigene27758_1
	Unigene27766_1		Unigene27766_1
	Unigene28402_1		Unigene28402_1
	Unigene28456_1		Unigene28456_1
	Unigene28530_1		Unigene28530_1
	Unigene28592_1		Unigene28592_1
	Unigene28799_1		Unigene28799_1
	Unigene28842_1		Unigene28842_1
	Unigene30031_1		Unigene30031_1
	Unigene30239_1		Unigene30239_1
	Unigene30241_1		Unigene30241_1
	Unigene31378_1		Unigene31378_1
	Unigene31390_1		Unigene31390_1
	Unigene31434_1		Unigene31434_1
	Unigene31562_1		Unigene31562_1
	Unigene31582_1		Unigene31582_1
	Unigene31637_1		Unigene31637_1
	Unigene31696_1		Unigene31696_1
	Unigene33272_1		Unigene33272_1
	Unigene33293_1		Unigene33293_1
	Unigene33433_1		Unigene33433_1
	Unigene33546_1		Unigene33546_1
	Unigene34155_1		Unigene34155_1
	Unigene34226_1		Unigene34226_1
	Unigene34256_1		Unigene34256_1
	Unigene34259_1		Unigene34259_1
	Unigene35088_1		Unigene35088_1
	Unigene35089_1		Unigene35089_1
	Unigene35090_1		Unigene35090_1
	Unigene35163_1		Unigene35163_1
	Unigene35220_1		Unigene35220_1
	Unigene35305_1		Unigene35305_1
	Unigene35566_1		Unigene35566_1
	Unigene35586_1		Unigene35586_1
	Unigene35600_1		Unigene35600_1
	Unigene35615_1		Unigene35615_1
	Unigene35967_1		Unigene35967_1
	Unigene35969_1		Unigene35969_1
	Unigene3601_1		Unigene3601_1
	Unigene36236_1		Unigene36236_1
	Unigene36339_1		Unigene36339_1
	Unigene36453_1		Unigene36453_1
	Unigene36557_1		Unigene36557_1
	Unigene36715_1		Unigene36715_1
	Unigene36785_1		Unigene36785_1
	Unigene36786_1		Unigene36786_1
	Unigene36866_1		Unigene36866_1
	Unigene36905_1		Unigene36905_1
	Unigene37089_1		Unigene37089_1
	Unigene37426_1		Unigene37426_1
	Unigene37445_1		Unigene37445_1
	Unigene37496_1		Unigene37496_1
	Unigene37562_1		Unigene37562_1
	Unigene37571_1		Unigene37571_1
	Unigene37843_1		Unigene37843_1
	Unigene41244_1		Unigene41244_1
	Unigene4185_1		Unigene4185_1
	Unigene42735_1		Unigene42735_1
	Unigene43105_1		Unigene43105_1
	Unigene43472_1		Unigene43472_1
	Unigene43745_1		Unigene43745_1
	Unigene43797_1		Unigene43797_1
	Unigene44014_1		Unigene44014_1
	Unigene44152_1		Unigene44152_1
	Unigene44168_1		Unigene44168_1
	Unigene44307_1		Unigene44307_1
	Unigene45098_1		Unigene45098_1
	Unigene45467_1		Unigene45467_1
	Unigene45940_1		Unigene45940_1
	Unigene46113_1		Unigene46113_1
	Unigene46217_1		Unigene46217_1
	Unigene4624_1		Unigene4624_1
	Unigene46636_1		Unigene46636_1
	Unigene46734_1		Unigene46734_1
	Unigene4677_1		Unigene4677_1
	Unigene46808_1		Unigene46808_1
	Unigene46850_1		Unigene46850_1
	Unigene46851_1		Unigene46851_1
	Unigene47384_1		Unigene47384_1
	Unigene47453_1		Unigene47453_1
	Unigene47566_1		Unigene47566_1
	Unigene47780_1		Unigene47780_1
	Unigene47781_1		Unigene47781_1
	Unigene47840_1		Unigene47840_1
	Unigene47957_1		Unigene47957_1
	Unigene48024_1		Unigene48024_1
	Unigene48066_1		Unigene48066_1
	Unigene48875_1		Unigene48875_1
	Unigene48900_1		Unigene48900_1
	Unigene48902_1		Unigene48902_1
	Unigene49120_1		Unigene49120_1
	Unigene49127_1		Unigene49127_1
	Unigene49134_1		Unigene49134_1
	Unigene49273_1		Unigene49273_1
	Unigene49338_1		Unigene49338_1
	Unigene49341_1		Unigene49341_1
	Unigene49457_1		Unigene49457_1
	Unigene49557_1		Unigene49557_1
	Unigene49575_1		Unigene49575_1
	Unigene49726_1		Unigene49726_1
	Unigene49769_1		Unigene49769_1
	Unigene5017_1		Unigene5017_1
	Unigene5028_1		Unigene5028_1
	Unigene50353_1		Unigene50353_1
	Unigene50829_1		Unigene50829_1
	Unigene51478_1		Unigene51478_1
	Unigene51753_1		Unigene51753_1
	Unigene51855_1		Unigene51855_1
	Unigene52549_1		Unigene52549_1
	Unigene52793_1		Unigene52793_1
	Unigene52803_1		Unigene52803_1
	Unigene53403_1		Unigene53403_1
	Unigene53440_1		Unigene53440_1
	Unigene53521_1		Unigene53521_1
	Unigene53531_1		Unigene53531_1
	Unigene53638_1		Unigene53638_1
	Unigene53952_1		Unigene53952_1
	Unigene54106_1		Unigene54106_1
	Unigene54236_1		Unigene54236_1
	Unigene54997_1		Unigene54997_1
	Unigene54998_1		Unigene54998_1
	Unigene55026_1		Unigene55026_1
	Unigene55028_1		Unigene55028_1
	Unigene55062_1		Unigene55062_1
	Unigene55113_1		Unigene55113_1
	Unigene55123_1		Unigene55123_1
	Unigene55128_1		Unigene55128_1
	Unigene55141_1		Unigene55141_1
	Unigene55305_1		Unigene55305_1
	Unigene55340_1		Unigene55340_1
	Unigene5749_1		Unigene5749_1
	Unigene59082_1		Unigene59082_1
	Unigene59204_1		Unigene59204_1
	Unigene59317_1		Unigene59317_1
	Unigene60213_1		Unigene60213_1
	Unigene60223_1		Unigene60223_1
	Unigene62043_1		Unigene62043_1
	Unigene62206_1		Unigene62206_1
	Unigene62262_1		Unigene62262_1
	Unigene62485_1		Unigene62485_1
	Unigene62541_1		Unigene62541_1
	Unigene62680_1		Unigene62680_1
	Unigene62724_1		Unigene62724_1
	Unigene62732_1		Unigene62732_1
	Unigene62855_1		Unigene62855_1
	Unigene62856_1		Unigene62856_1
	Unigene62865_1		Unigene62865_1
	Unigene62868_1		Unigene62868_1
	Unigene62947_1		Unigene62947_1
	Unigene63108_1		Unigene63108_1
	Unigene63170_1		Unigene63170_1
	Unigene63251_1		Unigene63251_1
	Unigene63255_1		Unigene63255_1
	Unigene63312_1		Unigene63312_1
	Unigene63321_1		Unigene63321_1
	Unigene63505_1		Unigene63505_1
	Unigene63730_1		Unigene63730_1
	Unigene63809_1		Unigene63809_1
	Unigene64383_1		Unigene64383_1
	Unigene6462_1		Unigene6462_1
	Unigene65565_1		Unigene65565_1
	Unigene65906_1		Unigene65906_1
	Unigene65979_1		Unigene65979_1
	Unigene66299_1		Unigene66299_1
	Unigene66368_1		Unigene66368_1
	Unigene66417_1		Unigene66417_1
	Unigene66551_1		Unigene66551_1
	Unigene66625_1		Unigene66625_1
	Unigene66835_1		Unigene66835_1
	Unigene6753_1		Unigene6753_1
	Unigene67860_1		Unigene67860_1
	Unigene6810_1		Unigene6810_1
	Unigene68348_1		Unigene68348_1
	Unigene68626_1		Unigene68626_1
	Unigene68627_1		Unigene68627_1
	Unigene68736_1		Unigene68736_1
	Unigene6896_1		Unigene6896_1
	Unigene69117_1		Unigene69117_1
	Unigene69326_1		Unigene69326_1
	Unigene69468_1		Unigene69468_1
	Unigene70162_1		Unigene70162_1
	Unigene70163_1		Unigene70163_1
	Unigene70164_1		Unigene70164_1
	Unigene70165_1		Unigene70165_1
	Unigene7046_1		Unigene7046_1
	Unigene70676_1		Unigene70676_1
	Unigene70987_1		Unigene70987_1
	Unigene71124_1		Unigene71124_1
	Unigene71133_1		Unigene71133_1
	Unigene71207_1		Unigene71207_1
	Unigene71655_1		Unigene71655_1
	Unigene71671_1		Unigene71671_1
	Unigene71747_1		Unigene71747_1
	Unigene72046_1		Unigene72046_1
	Unigene72233_1		Unigene72233_1
	Unigene72480_1		Unigene72480_1
	Unigene72531_1		Unigene72531_1
	Unigene72617_1		Unigene72617_1
	Unigene72685_1		Unigene72685_1
	Unigene72686_1		Unigene72686_1
	Unigene72691_1		Unigene72691_1
	Unigene7282_1		Unigene7282_1
	Unigene73027_1		Unigene73027_1
	Unigene73089_1		Unigene73089_1
	Unigene73090_1		Unigene73090_1
	Unigene74628_1		Unigene74628_1
	Unigene74658_1		Unigene74658_1
	Unigene74739_1		Unigene74739_1
	Unigene74793_1		Unigene74793_1
	Unigene74831_1		Unigene74831_1
	Unigene74889_1		Unigene74889_1
	Unigene74940_1		Unigene74940_1
	Unigene75055_1		Unigene75055_1
	Unigene75220_1		Unigene75220_1
	Unigene75232_1		Unigene75232_1
	Unigene75302_1		Unigene75302_1
	Unigene75354_1		Unigene75354_1
	Unigene76168_1		Unigene76168_1
	Unigene76357_1		Unigene76357_1
	Unigene76429_1		Unigene76429_1
	Unigene76529_1		Unigene76529_1
	Unigene76543_1		Unigene76543_1
	Unigene76990_1		Unigene76990_1
	Unigene77196_1		Unigene77196_1
	Unigene77205_1		Unigene77205_1
	Unigene77384_1		Unigene77384_1
	Unigene77586_1		Unigene77586_1
	Unigene77705_1		Unigene77705_1
	Unigene77906_1		Unigene77906_1
	Unigene78039_1		Unigene78039_1
	Unigene78149_1		Unigene78149_1
	Unigene78266_1		Unigene78266_1
	Unigene78495_1		Unigene78495_1
	Unigene78558_1		Unigene78558_1
	Unigene78591_1		Unigene78591_1
	Unigene79202_1		Unigene79202_1
	Unigene79227_1		Unigene79227_1
	Unigene79371_1		Unigene79371_1
	Unigene79487_1		Unigene79487_1
	Unigene79501_1		Unigene79501_1
	Unigene79814_1		Unigene79814_1
	Unigene79896_1		Unigene79896_1
	Unigene79979_1		Unigene79979_1
	Unigene80009_1		Unigene80009_1
	Unigene80051_1		Unigene80051_1
	Unigene80301_1		Unigene80301_1
	Unigene80440_1		Unigene80440_1
	Unigene8044_1		Unigene8044_1
	Unigene80452_1		Unigene80452_1
	Unigene80546_1		Unigene80546_1
	Unigene80636_1		Unigene80636_1
	Unigene80850_1		Unigene80850_1
	Unigene80967_1		Unigene80967_1
	Unigene81159_1		Unigene81159_1
	Unigene81287_1		Unigene81287_1
	Unigene81318_1		Unigene81318_1
	Unigene81473_1		Unigene81473_1
	Unigene81475_1		Unigene81475_1
	Unigene81649_1		Unigene81649_1
	Unigene81833_1		Unigene81833_1
	Unigene81886_1		Unigene81886_1
	Unigene81905_1		Unigene81905_1
	Unigene81989_1		Unigene81989_1
	Unigene82028_1		Unigene82028_1
	Unigene82086_1		Unigene82086_1
	Unigene82119_1		Unigene82119_1
	Unigene82381_1		Unigene82381_1
	Unigene82384_1		Unigene82384_1
	Unigene83623_1		Unigene83623_1
	Unigene83670_1		Unigene83670_1
	Unigene83671_1		Unigene83671_1
	Unigene83795_1		Unigene83795_1
	Unigene84521_1		Unigene84521_1
	Unigene85146_1		Unigene85146_1
	Unigene85411_1		Unigene85411_1
	Unigene85520_1		Unigene85520_1
	Unigene86976_1		Unigene86976_1
	Unigene87079_1		Unigene87079_1
	Unigene87133_1		Unigene87133_1
	Unigene87164_1		Unigene87164_1
	Unigene87172_1		Unigene87172_1
	Unigene87216_1		Unigene87216_1
	Unigene87527_1		Unigene87527_1
	Unigene87733_1		Unigene87733_1
	Unigene87854_1		Unigene87854_1
	Unigene87927_1		Unigene87927_1
	Unigene88178_1		Unigene88178_1
	Unigene88389_1		Unigene88389_1
	Unigene88430_1		Unigene88430_1
	Unigene88537_1		Unigene88537_1
	Unigene88553_1		Unigene88553_1
	Unigene8960_1		Unigene8960_1
	Unigene8965_1		Unigene8965_1
	Unigene89734_1		Unigene89734_1
	Unigene8981_1		Unigene8981_1
	Unigene90749_1		Unigene90749_1
	Unigene90780_1		Unigene90780_1
	Unigene91058_1		Unigene91058_1
	Unigene91145_1		Unigene91145_1
	Unigene91146_1		Unigene91146_1
	Unigene91212_1		Unigene91212_1
	Unigene91267_1		Unigene91267_1
	Unigene91305_1		Unigene91305_1
	Unigene91552_1		Unigene91552_1
	Unigene91581_1		Unigene91581_1
	Unigene91605_1		Unigene91605_1
	Unigene92186_1		Unigene92186_1
	Unigene92216_1		Unigene92216_1
	Unigene92220_1		Unigene92220_1
	Unigene92228_1		Unigene92228_1
	Unigene92774_1		Unigene92774_1
	Unigene92936_1		Unigene92936_1
	Unigene92947_1		Unigene92947_1
	Unigene94368_1		Unigene94368_1
	Unigene95182_1		Unigene95182_1
	Unigene95192_1		Unigene95192_1
	Unigene95202_1		Unigene95202_1
	Unigene95250_1		Unigene95250_1
	Unigene95411_1		Unigene95411_1
	Unigene95510_1		Unigene95510_1
	Unigene95511_1		Unigene95511_1
	Unigene96642_1		Unigene96642_1
	Unigene96915_1		Unigene96915_1
	Unigene9718_1		Unigene9718_1
	Unigene97251_1		Unigene97251_1
	Unigene97253_1		Unigene97253_1
	Unigene9727_1		Unigene9727_1
	Unigene97498_1		Unigene97498_1
	Unigene97511_1		Unigene97511_1
	Unigene97609_1		Unigene97609_1
	Unigene9800_1		Unigene9800_1
	Unigene98302_1		Unigene98302_1
	Unigene98317_1		Unigene98317_1
	Unigene99207_1		Unigene99207_1
	Unigene99243_1		Unigene99243_1
	Unigene99389_1		Unigene99389_1
	Unigene9938_1		Unigene9938_1
	Unigene99404_1		Unigene99404_1
	Unigene99877_1		Unigene99877_1
	Unigene99913_1		Unigene99913_1
immune system process (79):	Unigene15174_1		Unigene102399_1
	Unigene33561_1		Unigene109880_1
	Unigene45835_1		Unigene111143_1
	Unigene46086_1		Unigene35848_1
	Unigene102399_1		Unigene42379_1
	Unigene109880_1		Unigene45200_1
	Unigene111143_1		Unigene45201_1
	Unigene35848_1		Unigene46765_1
	Unigene42379_1		Unigene62273_1
	Unigene45200_1		Unigene62944_1
	Unigene45201_1		Unigene64509_1
	Unigene46765_1		Unigene70427_1
	Unigene62273_1		Unigene70850_1
	Unigene62944_1		Unigene71079_1
	Unigene64509_1		Unigene72654_1
	Unigene70427_1		Unigene75534_1
	Unigene70850_1		Unigene93267_1
	Unigene71079_1		Unigene95402_1
	Unigene72654_1		Unigene99545_1
	Unigene75534_1		Unigene108726_1
	Unigene93267_1		Unigene110975_1
	Unigene95402_1		Unigene26104_1
	Unigene99545_1		Unigene40846_1
	Unigene108726_1		Unigene40847_1
	Unigene110975_1		Unigene50176_1
	Unigene26104_1		Unigene63483_1
	Unigene40846_1		Unigene68597_1
	Unigene40847_1		Unigene68642_1
	Unigene50176_1		Unigene68726_1
	Unigene63483_1		Unigene8930_1
	Unigene68597_1		Unigene91550_1
	Unigene68642_1		Unigene10120_1
	Unigene68726_1		Unigene2455_1
	Unigene8930_1		Unigene2513_1
	Unigene91550_1		Unigene30786_1
	Unigene10120_1		Unigene36175_1
	Unigene2455_1		Unigene37189_1
	Unigene2513_1		Unigene37617_1
	Unigene30786_1		Unigene44330_1
	Unigene36175_1		Unigene47918_1
	Unigene37189_1		Unigene48112_1
	Unigene37617_1		Unigene52440_1
	Unigene44330_1		Unigene52441_1
	Unigene47918_1		Unigene66172_1
	Unigene48112_1		Unigene69119_1
	Unigene52440_1		Unigene73334_1
	Unigene52441_1		Unigene74098_1
	Unigene66172_1		Unigene78421_1
	Unigene69119_1		Unigene81967_1
	Unigene73334_1		Unigene82295_1
	Unigene74098_1		Unigene83909_1
	Unigene78421_1		Unigene24101_1
	Unigene81967_1		Unigene68273_1
	Unigene82295_1		Unigene68510_1
	Unigene83909_1		Unigene68827_1
	Unigene24101_1		Unigene69058_1
	Unigene68273_1		Unigene92976_1
	Unigene68510_1		Unigene99256_1
	Unigene68827_1		Unigene37409_1
	Unigene69058_1		Unigene114327_1
	Unigene92976_1		Unigene16830_1
	Unigene99256_1		Unigene17229_1
	Unigene37409_1		Unigene32939_1
	Unigene114327_1		Unigene40499_1
	Unigene16830_1		Unigene50316_1
	Unigene17229_1		Unigene63675_1
	Unigene32939_1		Unigene7107_1
	Unigene40499_1		Unigene84479_1
	Unigene50316_1		Unigene87844_1
	Unigene63675_1		Unigene8829_1
	Unigene7107_1		Unigene92365_1
	Unigene84479_1		Unigene114167_1
	Unigene87844_1		Unigene116445_1
	Unigene8829_1		Unigene14276_1
	Unigene92365_1		Unigene81835_1
	Unigene114167_1		Unigene100067_1
	Unigene116445_1		Unigene100154_1
	Unigene14276_1		Unigene100228_1
	Unigene81835_1		Unigene100537_1
response to stimulus (3121):	Unigene100067_1		Unigene100580_1
	Unigene100154_1		Unigene100598_1
	Unigene100228_1		Unigene101130_1
	Unigene100537_1		Unigene101182_1
	Unigene100580_1		Unigene101289_1
	Unigene100598_1		Unigene102119_1
	Unigene101130_1		Unigene102157_1
	Unigene101182_1		Unigene10215_1
	Unigene101289_1		Unigene10267_1
	Unigene102119_1		Unigene102753_1
	Unigene102157_1		Unigene102918_1
	Unigene10215_1		Unigene104763_1
	Unigene10267_1		Unigene104866_1
	Unigene102753_1		Unigene106144_1
	Unigene102918_1		Unigene106265_1
	Unigene104763_1		Unigene106283_1
	Unigene104866_1		Unigene106309_1
	Unigene106144_1		Unigene106457_1
	Unigene106265_1		Unigene106459_1
	Unigene106283_1		Unigene106573_1
	Unigene106309_1		Unigene106574_1
	Unigene106457_1		Unigene106575_1
	Unigene106459_1		Unigene106672_1
	Unigene106573_1		Unigene106726_1
	Unigene106574_1		Unigene107072_1
	Unigene106575_1		Unigene107129_1
	Unigene106672_1		Unigene107254_1
	Unigene106726_1		Unigene107255_1
	Unigene107072_1		Unigene107316_1
	Unigene107129_1		Unigene107348_1
	Unigene107254_1		Unigene107610_1
	Unigene107255_1		Unigene10945_1
	Unigene107316_1		Unigene109646_1
	Unigene107348_1		Unigene110608_1
	Unigene107610_1		Unigene110831_1
	Unigene108872_1		Unigene111077_1
	Unigene10945_1		Unigene111202_1
	Unigene109646_1		Unigene111259_1
	Unigene110608_1		Unigene11143_1
	Unigene110831_1		Unigene113469_1
	Unigene111077_1		Unigene113500_1
	Unigene111202_1		Unigene113542_1
	Unigene111259_1		Unigene113674_1
	Unigene11143_1		Unigene113883_1
	Unigene113469_1		Unigene11468_1
	Unigene113500_1		Unigene11612_1
	Unigene113542_1		Unigene116507_1
	Unigene113674_1		Unigene116785_1
	Unigene113883_1		Unigene116932_1
	Unigene114167_1		Unigene117513_1
	Unigene11468_1		Unigene117517_1
	Unigene11612_1		Unigene11755_1
	Unigene116507_1		Unigene117735_1
	Unigene116785_1		Unigene117922_1
	Unigene116932_1		Unigene12459_1
	Unigene117513_1		Unigene12498_1
	Unigene117517_1		Unigene13028_1
	Unigene11755_1		Unigene13047_1
	Unigene117735_1		Unigene13803_1
	Unigene117922_1		Unigene13884_1
	Unigene12459_1		Unigene13938_1
	Unigene12498_1		Unigene14379_1
	Unigene13028_1		Unigene14539_1
	Unigene13047_1		Unigene14627_1
	Unigene13803_1		Unigene14804_1
	Unigene13884_1		Unigene14829_1
	Unigene13938_1		Unigene15662_1
	Unigene14276_1		Unigene16847_1
	Unigene14379_1		Unigene17009_1
	Unigene14539_1		Unigene17110_1
	Unigene14627_1		Unigene18106_1
	Unigene14804_1		Unigene18153_1
	Unigene14829_1		Unigene18232_1
	Unigene15662_1		Unigene19242_1
	Unigene16847_1		Unigene20716_1
	Unigene17009_1		Unigene21273_1
	Unigene17110_1		Unigene21927_1
	Unigene18106_1		Unigene23409_1
	Unigene18153_1		Unigene23588_1
	Unigene18232_1		Unigene23775_1
	Unigene19242_1		Unigene24140_1
	Unigene20716_1		Unigene24141_1
	Unigene20952_1		Unigene2425_1
	Unigene20953_1		Unigene24264_1
	Unigene21273_1		Unigene2429_1
	Unigene21927_1		Unigene26216_1
	Unigene21945_1		Unigene26262_1
	Unigene23409_1		Unigene26283_1
	Unigene23588_1		Unigene26398_1
	Unigene23775_1		Unigene26418_1
	Unigene24140_1		Unigene27267_1
	Unigene24141_1		Unigene2856_1
	Unigene2425_1		Unigene28852_1
	Unigene24264_1		Unigene2956_1
	Unigene2429_1		Unigene30258_1
	Unigene26216_1		Unigene30645_1
	Unigene26262_1		Unigene30654_1
	Unigene26283_1		Unigene30761_1
	Unigene26398_1		Unigene30835_1
	Unigene26418_1		Unigene3131_1
	Unigene27267_1		Unigene3132_1
	Unigene2856_1		Unigene31589_1
	Unigene28852_1		Unigene33103_1
	Unigene2956_1		Unigene33149_1
	Unigene30258_1		Unigene33597_1
	Unigene30645_1		Unigene33985_1
	Unigene30654_1		Unigene34067_1
	Unigene30761_1		Unigene35599_1
	Unigene30835_1		Unigene35894_1
	Unigene3131_1		Unigene36048_1
	Unigene3132_1		Unigene362_1
	Unigene31589_1		Unigene36426_1
	Unigene33103_1		Unigene36824_1
	Unigene33149_1		Unigene37038_1
	Unigene33597_1		Unigene37219_1
	Unigene33985_1		Unigene37534_1
	Unigene34067_1		Unigene37616_1
	Unigene35599_1		Unigene37618_1
	Unigene35894_1		Unigene40394_1
	Unigene36048_1		Unigene40395_1
	Unigene362_1		Unigene40553_1
	Unigene36426_1		Unigene40571_1
	Unigene36824_1		Unigene40657_1
	Unigene37038_1		Unigene40658_1
	Unigene37219_1		Unigene40927_1
	Unigene37534_1		Unigene41059_1
	Unigene37616_1		Unigene41331_1
	Unigene37618_1		Unigene42984_1
	Unigene40394_1		Unigene43832_1
	Unigene40395_1		Unigene43833_1
	Unigene40553_1		Unigene43834_1
	Unigene40571_1		Unigene43835_1
	Unigene40657_1		Unigene43836_1
	Unigene40658_1		Unigene44163_1
	Unigene40927_1		Unigene4417_1
	Unigene41059_1		Unigene44268_1
	Unigene41331_1		Unigene45291_1
	Unigene42984_1		Unigene4560_1
	Unigene43832_1		Unigene45976_1
	Unigene43833_1		Unigene46070_1
	Unigene43834_1		Unigene46080_1
	Unigene43835_1		Unigene46369_1
	Unigene43836_1		Unigene46404_1
	Unigene44163_1		Unigene46559_1
	Unigene4417_1		Unigene47732_1
	Unigene44268_1		Unigene47932_1
	Unigene45291_1		Unigene48008_1
	Unigene4560_1		Unigene48941_1
	Unigene45976_1		Unigene49240_1
	Unigene46070_1		Unigene49603_1
	Unigene46080_1		Unigene49649_1
	Unigene46369_1		Unigene49679_1
	Unigene46404_1		Unigene50015_1
	Unigene46559_1		Unigene5053_1
	Unigene47732_1		Unigene51278_1
	Unigene47932_1		Unigene51591_1
	Unigene48008_1		Unigene51761_1
	Unigene48941_1		Unigene52714_1
	Unigene49240_1		Unigene52810_1
	Unigene49603_1		Unigene53408_1
	Unigene49649_1		Unigene53622_1
	Unigene49679_1		Unigene54130_1
	Unigene50015_1		Unigene54349_1
	Unigene5053_1		Unigene54924_1
	Unigene51278_1		Unigene55209_1
	Unigene51591_1		Unigene5655_1
	Unigene51761_1		Unigene56869_1
	Unigene52714_1		Unigene57026_1
	Unigene52810_1		Unigene57051_1
	Unigene53408_1		Unigene57053_1
	Unigene53622_1		Unigene57062_1
	Unigene54130_1		Unigene57237_1
	Unigene54349_1		Unigene57358_1
	Unigene54924_1		Unigene62201_1
	Unigene55209_1		Unigene62275_1
	Unigene5655_1		Unigene62283_1
	Unigene56869_1		Unigene63097_1
	Unigene57026_1		Unigene6438_1
	Unigene57051_1		Unigene64575_1
	Unigene57053_1		Unigene64631_1
	Unigene57062_1		Unigene6472_1
	Unigene57237_1		Unigene64790_1
	Unigene57358_1		Unigene6503_1
	Unigene62201_1		Unigene6504_1
	Unigene62275_1		Unigene65504_1
	Unigene62283_1		Unigene65517_1
	Unigene63097_1		Unigene65570_1
	Unigene6438_1		Unigene66105_1
	Unigene64575_1		Unigene66171_1
	Unigene64631_1		Unigene66286_1
	Unigene6472_1		Unigene66305_1
	Unigene64790_1		Unigene66365_1
	Unigene6503_1		Unigene6661_1
	Unigene6504_1		Unigene67130_1
	Unigene65504_1		Unigene67255_1
	Unigene65517_1		Unigene67661_1
	Unigene65570_1		Unigene6769_1
	Unigene66105_1		Unigene67890_1
	Unigene66171_1		Unigene68028_1
	Unigene66286_1		Unigene68210_1
	Unigene66305_1		Unigene68572_1
	Unigene66365_1		Unigene70550_1
	Unigene6661_1		Unigene70635_1
	Unigene67130_1		Unigene7071_1
	Unigene67255_1		Unigene71075_1
	Unigene67661_1		Unigene71076_1
	Unigene6769_1		Unigene71689_1
	Unigene67890_1		Unigene72206_1
	Unigene68028_1		Unigene72410_1
	Unigene68210_1		Unigene72621_1
	Unigene68572_1		Unigene72852_1
	Unigene70550_1		Unigene72964_1
	Unigene70635_1		Unigene73120_1
	Unigene7071_1		Unigene73189_1
	Unigene71075_1		Unigene73754_1
	Unigene71076_1		Unigene74679_1
	Unigene71689_1		Unigene75612_1
	Unigene72206_1		Unigene76179_1
	Unigene72410_1		Unigene76199_1
	Unigene72621_1		Unigene76480_1
	Unigene72852_1		Unigene77805_1
	Unigene72964_1		Unigene77895_1
	Unigene73120_1		Unigene7871_1
	Unigene73189_1		Unigene7913_1
	Unigene73754_1		Unigene79333_1
	Unigene74679_1		Unigene79566_1
	Unigene75612_1		Unigene79622_1
	Unigene76179_1		Unigene7999_1
	Unigene76199_1		Unigene80225_1
	Unigene76480_1		Unigene81426_1
	Unigene77805_1		Unigene81427_1
	Unigene77895_1		Unigene81525_1
	Unigene7871_1		Unigene8153_1
	Unigene7913_1		Unigene81681_1
	Unigene79333_1		Unigene82395_1
	Unigene79566_1		Unigene82530_1
	Unigene79622_1		Unigene84072_1
	Unigene7999_1		Unigene84280_1
	Unigene80225_1		Unigene84281_1
	Unigene81426_1		Unigene84283_1
	Unigene81427_1		Unigene84284_1
	Unigene81525_1		Unigene85165_1
	Unigene8153_1		Unigene87618_1
	Unigene81681_1		Unigene87649_1
	Unigene81835_1		Unigene87678_1
	Unigene82395_1		Unigene89722_1
	Unigene82530_1		Unigene89813_1
	Unigene84072_1		Unigene89914_1
	Unigene84280_1		Unigene89957_1
	Unigene84281_1		Unigene91312_1
	Unigene84283_1		Unigene91558_1
	Unigene84284_1		Unigene92553_1
	Unigene85165_1		Unigene92969_1
	Unigene87618_1		Unigene93343_1
	Unigene87649_1		Unigene93358_1
	Unigene87678_1		Unigene93420_1
	Unigene89722_1		Unigene93433_1
	Unigene89813_1		Unigene93434_1
	Unigene89914_1		Unigene93435_1
	Unigene89957_1		Unigene93504_1
	Unigene91312_1		Unigene93518_1
	Unigene91558_1		Unigene93626_1
	Unigene92553_1		Unigene93895_1
	Unigene92969_1		Unigene93896_1
	Unigene93343_1		Unigene93995_1
	Unigene93358_1		Unigene94029_1
	Unigene93420_1		Unigene94093_1
	Unigene93433_1		Unigene9417_1
	Unigene93434_1		Unigene94306_1
	Unigene93435_1		Unigene94402_1
	Unigene93504_1		Unigene94429_1
	Unigene93518_1		Unigene94430_1
	Unigene93626_1		Unigene94595_1
	Unigene93895_1		Unigene95404_1
	Unigene93896_1		Unigene9698_1
	Unigene93995_1		Unigene9713_1
	Unigene94029_1		Unigene9714_1
	Unigene94093_1		Unigene9820_1
	Unigene9417_1		Unigene98291_1
	Unigene94306_1		Unigene98482_1
	Unigene94402_1		Unigene98569_1
	Unigene94429_1		Unigene9856_1
	Unigene94430_1		Unigene9898_1
	Unigene94595_1		Unigene99309_1
	Unigene95404_1		Unigene99461_1
	Unigene9698_1		Unigene99664_1
	Unigene9713_1		Unigene100026_1
	Unigene9714_1		Unigene100027_1
	Unigene9820_1		Unigene100028_1
	Unigene98291_1		Unigene100387_1
	Unigene98482_1		Unigene105078_1
	Unigene98569_1		Unigene11675_1
	Unigene9856_1		Unigene116917_1
	Unigene9898_1		Unigene11708_1
	Unigene99309_1		Unigene12722_1
	Unigene99461_1		Unigene17033_1
	Unigene99664_1		Unigene17172_1
	Unigene100026_1		Unigene2231_1
	Unigene100027_1		Unigene23599_1
	Unigene100028_1		Unigene2474_1
	Unigene100387_1		Unigene26049_1
	Unigene105078_1		Unigene26521_1
	Unigene110975_1		Unigene35970_1
	Unigene11675_1		Unigene40436_1
	Unigene116917_1		Unigene4354_1
	Unigene11708_1		Unigene43898_1
	Unigene12722_1		Unigene46571_1
	Unigene17033_1		Unigene54990_1
	Unigene17172_1		Unigene57028_1
	Unigene2231_1		Unigene57029_1
	Unigene23599_1		Unigene63401_1
	Unigene2474_1		Unigene64405_1
	Unigene26049_1		Unigene65396_1
	Unigene26521_1		Unigene66008_1
	Unigene31434_1		Unigene68656_1
	Unigene35970_1		Unigene73403_1
	Unigene40436_1		Unigene73449_1
	Unigene4354_1		Unigene73899_1
	Unigene43898_1		Unigene74997_1
	Unigene46571_1		Unigene76661_1
	Unigene54990_1		Unigene76662_1
	Unigene57028_1		Unigene78565_1
	Unigene57029_1		Unigene82116_1
	Unigene63401_1		Unigene90909_1
	Unigene64405_1		Unigene92174_1
	Unigene65396_1		Unigene93669_1
	Unigene66008_1		Unigene93765_1
	Unigene68642_1		Unigene94034_1
	Unigene68656_1		Unigene9413_1
	Unigene73403_1		Unigene95171_1
	Unigene73449_1		Unigene102326_1
	Unigene73899_1		Unigene111205_1
	Unigene74997_1		Unigene22057_1
	Unigene76661_1		Unigene24221_1
	Unigene76662_1		Unigene27576_1
	Unigene78565_1		Unigene45547_1
	Unigene82116_1		Unigene45960_1
	Unigene90909_1		Unigene45961_1
	Unigene91550_1		Unigene47900_1
	Unigene92174_1		Unigene51011_1
	Unigene93669_1		Unigene62054_1
	Unigene93765_1		Unigene63162_1
	Unigene94034_1		Unigene68060_1
	Unigene9413_1		Unigene8183_1
	Unigene95171_1		Unigene51599_1
	Unigene102326_1		Unigene72219_1
	Unigene111205_1		Unigene72912_1
	Unigene22057_1		Unigene85232_1
	Unigene24221_1		Unigene88613_1
	Unigene27576_1		Unigene89694_1
	Unigene45547_1		Unigene67851_1
	Unigene45960_1		Unigene70798_1
	Unigene45961_1		Unigene15451_1
	Unigene47900_1		Unigene2254_1
	Unigene51011_1		Unigene42556_1
	Unigene62054_1		Unigene45742_1
	Unigene63162_1		Unigene529_1
	Unigene68060_1		Unigene7275_1
	Unigene8183_1		Unigene81800_1
	Unigene15174_1		Unigene81801_1
	Unigene33561_1		Unigene10987_1
	Unigene45835_1		Unigene114249_1
	Unigene46086_1		Unigene20404_1
	Unigene51599_1		Unigene30818_1
	Unigene72219_1		Unigene47727_1
	Unigene25949_1		Unigene49044_1
	Unigene72912_1		Unigene63570_1
	Unigene85232_1		Unigene68412_1
	Unigene88613_1		Unigene69198_1
	Unigene89694_1		Unigene80114_1
	Unigene67851_1		Unigene80938_1
	Unigene70798_1		Unigene81541_1
	Unigene15451_1		Unigene81940_1
	Unigene2254_1		Unigene83702_1
	Unigene42556_1		Unigene84399_1
	Unigene45742_1		Unigene84559_1
	Unigene529_1		Unigene90104_1
	Unigene7275_1		Unigene96714_1
	Unigene81800_1		Unigene97355_1
	Unigene81801_1		Unigene93583_1
	Unigene10987_1		Unigene51166_1
	Unigene114249_1		Unigene100386_1
	Unigene20404_1		Unigene100547_1
	Unigene30818_1		Unigene10088_1
	Unigene47727_1		Unigene10115_1
	Unigene49044_1		Unigene101205_1
	Unigene63570_1		Unigene101279_1
	Unigene68412_1		Unigene101446_1
	Unigene69198_1		Unigene101480_1
	Unigene80114_1		Unigene101568_1
	Unigene80938_1		Unigene102220_1
	Unigene81541_1		Unigene102257_1
	Unigene81940_1		Unigene102289_1
	Unigene83702_1		Unigene102296_1
	Unigene84399_1		Unigene102338_1
	Unigene84559_1		Unigene102390_1
	Unigene90104_1		Unigene102391_1
	Unigene96714_1		Unigene102877_1
	Unigene97355_1		Unigene102941_1
	Unigene93583_1		Unigene103000_1
	Unigene51166_1		Unigene103053_1
	Unigene100386_1		Unigene103587_1
	Unigene100547_1		Unigene105081_1
	Unigene10088_1		Unigene106271_1
	Unigene10115_1		Unigene106286_1
	Unigene101205_1		Unigene106385_1
	Unigene101279_1		Unigene106546_1
	Unigene101446_1		Unigene106551_1
	Unigene101480_1		Unigene106570_1
	Unigene101568_1		Unigene106582_1
	Unigene102220_1		Unigene106733_1
	Unigene102257_1		Unigene106847_1
	Unigene102289_1		Unigene106942_1
	Unigene102296_1		Unigene107074_1
	Unigene102338_1		Unigene107107_1
	Unigene102390_1		Unigene107126_1
	Unigene102391_1		Unigene107173_1
	Unigene102877_1		Unigene107210_1
	Unigene102941_1		Unigene107325_1
	Unigene103000_1		Unigene107516_1
	Unigene103053_1		Unigene107517_1
	Unigene103406_1		Unigene108175_1
	Unigene103587_1		Unigene108280_1
	Unigene105081_1		Unigene10837_1
	Unigene106271_1		Unigene108445_1
	Unigene106286_1		Unigene108571_1
	Unigene106385_1		Unigene108573_1
	Unigene106546_1		Unigene108791_1
	Unigene106551_1		Unigene108795_1
	Unigene106570_1		Unigene108983_1
	Unigene106582_1		Unigene108997_1
	Unigene106733_1		Unigene109007_1
	Unigene106847_1		Unigene109254_1
	Unigene106942_1		Unigene10951_1
	Unigene107074_1		Unigene109605_1
	Unigene107107_1		Unigene109662_1
	Unigene107126_1		Unigene109931_1
	Unigene107173_1		Unigene109932_1
	Unigene107210_1		Unigene110000_1
	Unigene107325_1		Unigene110113_1
	Unigene107516_1		Unigene110123_1
	Unigene107517_1		Unigene110166_1
	Unigene108175_1		Unigene110208_1
	Unigene108280_1		Unigene11047_1
	Unigene10837_1		Unigene110480_1
	Unigene108445_1		Unigene110481_1
	Unigene108571_1		Unigene110514_1
	Unigene108573_1		Unigene111507_1
	Unigene108791_1		Unigene1116_1
	Unigene108795_1		Unigene11211_1
	Unigene108983_1		Unigene11343_1
	Unigene108997_1		Unigene113473_1
	Unigene109007_1		Unigene113541_1
	Unigene109254_1		Unigene113701_1
	Unigene10951_1		Unigene113730_1
	Unigene109605_1		Unigene114074_1
	Unigene109662_1		Unigene114084_1
	Unigene109931_1		Unigene114300_1
	Unigene109932_1		Unigene114308_1
	Unigene110000_1		Unigene116519_1
	Unigene110113_1		Unigene116612_1
	Unigene110123_1		Unigene116894_1
	Unigene110166_1		Unigene117510_1
	Unigene110208_1		Unigene117776_1
	Unigene11047_1		Unigene117837_1
	Unigene110480_1		Unigene117896_1
	Unigene110481_1		Unigene117897_1
	Unigene110514_1		Unigene12678_1
	Unigene111507_1		Unigene1274_1
	Unigene1116_1		Unigene13019_1
	Unigene11211_1		Unigene13117_1
	Unigene11343_1		Unigene13792_1
	Unigene113473_1		Unigene14170_1
	Unigene113541_1		Unigene14302_1
	Unigene113701_1		Unigene14309_1
	Unigene113730_1		Unigene14437_1
	Unigene114074_1		Unigene1462_1
	Unigene114084_1		Unigene15033_1
	Unigene114300_1		Unigene15034_1
	Unigene114308_1		Unigene15041_1
	Unigene116445_1		Unigene15301_1
	Unigene116519_1		Unigene16828_1
	Unigene116612_1		Unigene17163_1
	Unigene116894_1		Unigene18952_1
	Unigene117510_1		Unigene18970_1
	Unigene117776_1		Unigene20343_1
	Unigene117837_1		Unigene20437_1
	Unigene117896_1		Unigene20498_1
	Unigene117897_1		Unigene20567_1
	Unigene12678_1		Unigene20586_1
	Unigene1274_1		Unigene20878_1
	Unigene13019_1		Unigene21113_1
	Unigene13117_1		Unigene2297_1
	Unigene13792_1		Unigene23382_1
	Unigene14170_1		Unigene23680_1
	Unigene14302_1		Unigene23769_1
	Unigene14309_1		Unigene23872_1
	Unigene14437_1		Unigene23873_1
	Unigene1462_1		Unigene23874_1
	Unigene15033_1		Unigene23934_1
	Unigene15034_1		Unigene24025_1
	Unigene15041_1		Unigene24026_1
	Unigene15301_1		Unigene2467_1
	Unigene16828_1		Unigene24808_1
	Unigene17163_1		Unigene25936_1
	Unigene18952_1		Unigene25966_1
	Unigene18970_1		Unigene26266_1
	Unigene20343_1		Unigene26365_1
	Unigene20437_1		Unigene26764_1
	Unigene20498_1		Unigene26908_1
	Unigene20567_1		Unigene26990_1
	Unigene20586_1		Unigene27116_1
	Unigene20878_1		Unigene27162_1
	Unigene21113_1		Unigene2795_1
	Unigene2297_1		Unigene2839_1
	Unigene23382_1		Unigene28490_1
	Unigene23680_1		Unigene28587_1
	Unigene23769_1		Unigene28692_1
	Unigene23872_1		Unigene2948_1
	Unigene23873_1		Unigene2977_1
	Unigene23874_1		Unigene29918_1
	Unigene23934_1		Unigene31574_1
	Unigene24025_1		Unigene31785_1
	Unigene24026_1		Unigene32949_1
	Unigene2467_1		Unigene32950_1
	Unigene24808_1		Unigene33219_1
	Unigene25936_1		Unigene33596_1
	Unigene25966_1		Unigene33631_1
	Unigene26266_1		Unigene3367_1
	Unigene26365_1		Unigene33723_1
	Unigene26764_1		Unigene34146_1
	Unigene26908_1		Unigene3426_1
	Unigene26990_1		Unigene35206_1
	Unigene27116_1		Unigene35377_1
	Unigene27162_1		Unigene35657_1
	Unigene2795_1		Unigene36162_1
	Unigene2839_1		Unigene36418_1
	Unigene28490_1		Unigene36579_1
	Unigene28587_1		Unigene36949_1
	Unigene28692_1		Unigene37039_1
	Unigene2948_1		Unigene37065_1
	Unigene2977_1		Unigene37088_1
	Unigene29918_1		Unigene37503_1
	Unigene31574_1		Unigene37587_1
	Unigene31785_1		Unigene37685_1
	Unigene32949_1		Unigene381_1
	Unigene32950_1		Unigene40368_1
	Unigene33219_1		Unigene40558_1
	Unigene33596_1		Unigene40577_1
	Unigene33631_1		Unigene40655_1
	Unigene3367_1		Unigene40667_1
	Unigene33723_1		Unigene40801_1
	Unigene34146_1		Unigene40865_1
	Unigene3426_1		Unigene40868_1
	Unigene35206_1		Unigene40869_1
	Unigene35377_1		Unigene40896_1
	Unigene35657_1		Unigene40970_1
	Unigene36162_1		Unigene41206_1
	Unigene36418_1		Unigene4240_1
	Unigene36579_1		Unigene43060_1
	Unigene36949_1		Unigene43115_1
	Unigene37039_1		Unigene43161_1
	Unigene37065_1		Unigene43162_1
	Unigene37088_1		Unigene43226_1
	Unigene37503_1		Unigene43485_1
	Unigene37587_1		Unigene43771_1
	Unigene37685_1		Unigene43772_1
	Unigene381_1		Unigene44099_1
	Unigene40368_1		Unigene44165_1
	Unigene40558_1		Unigene44186_1
	Unigene40577_1		Unigene45083_1
	Unigene40655_1		Unigene45093_1
	Unigene40667_1		Unigene45094_1
	Unigene40801_1		Unigene45678_1
	Unigene40865_1		Unigene46222_1
	Unigene40868_1		Unigene46223_1
	Unigene40869_1		Unigene46224_1
	Unigene40896_1		Unigene46371_1
	Unigene40970_1		Unigene46584_1
	Unigene41206_1		Unigene47633_1
	Unigene4240_1		Unigene47778_1
	Unigene43060_1		Unigene4783_1
	Unigene43115_1		Unigene47853_1
	Unigene43161_1		Unigene4788_1
	Unigene43162_1		Unigene47991_1
	Unigene43226_1		Unigene48010_1
	Unigene43485_1		Unigene48019_1
	Unigene43771_1		Unigene48091_1
	Unigene43772_1		Unigene48101_1
	Unigene44099_1		Unigene48948_1
	Unigene44165_1		Unigene49148_1
	Unigene44186_1		Unigene4917_1
	Unigene45083_1		Unigene49323_1
	Unigene45093_1		Unigene49355_1
	Unigene45094_1		Unigene4941_1
	Unigene45678_1		Unigene50132_1
	Unigene46222_1		Unigene50230_1
	Unigene46223_1		Unigene50592_1
	Unigene46224_1		Unigene50593_1
	Unigene46371_1		Unigene50615_1
	Unigene46584_1		Unigene50876_1
	Unigene47633_1		Unigene51104_1
	Unigene47778_1		Unigene51402_1
	Unigene4783_1		Unigene51403_1
	Unigene47853_1		Unigene51404_1
	Unigene4788_1		Unigene51711_1
	Unigene47991_1		Unigene51778_1
	Unigene48010_1		Unigene51793_1
	Unigene48019_1		Unigene52577_1
	Unigene48091_1		Unigene52672_1
	Unigene48101_1		Unigene53593_1
	Unigene48948_1		Unigene53861_1
	Unigene49148_1		Unigene53971_1
	Unigene4917_1		Unigene54129_1
	Unigene49323_1		Unigene54214_1
	Unigene49355_1		Unigene54258_1
	Unigene4941_1		Unigene54264_1
	Unigene50132_1		Unigene54334_1
	Unigene50230_1		Unigene54360_1
	Unigene50592_1		Unigene54950_1
	Unigene50593_1		Unigene54961_1
	Unigene50615_1		Unigene55037_1
	Unigene50876_1		Unigene55147_1
	Unigene51104_1		Unigene55297_1
	Unigene51402_1		Unigene5608_1
	Unigene51403_1		Unigene56893_1
	Unigene51404_1		Unigene57065_1
	Unigene51711_1		Unigene57141_1
	Unigene51778_1		Unigene57208_1
	Unigene51793_1		Unigene57243_1
	Unigene52577_1		Unigene57320_1
	Unigene52672_1		Unigene59933_1
	Unigene53593_1		Unigene60287_1
	Unigene53861_1		Unigene60329_1
	Unigene53971_1		Unigene62075_1
	Unigene54129_1		Unigene62278_1
	Unigene54214_1		Unigene62291_1
	Unigene54258_1		Unigene62556_1
	Unigene54264_1		Unigene62576_1
	Unigene54334_1		Unigene62780_1
	Unigene54360_1		Unigene63177_1
	Unigene54950_1		Unigene63236_1
	Unigene54961_1		Unigene6363_1
	Unigene55037_1		Unigene6408_1
	Unigene55147_1		Unigene6409_1
	Unigene55297_1		Unigene6497_1
	Unigene5608_1		Unigene65408_1
	Unigene56893_1		Unigene65530_1
	Unigene57065_1		Unigene65667_1
	Unigene57141_1		Unigene65715_1
	Unigene57208_1		Unigene65796_1
	Unigene57243_1		Unigene65863_1
	Unigene57320_1		Unigene66040_1
	Unigene59933_1		Unigene6631_1
	Unigene60287_1		Unigene66327_1
	Unigene60329_1		Unigene6642_1
	Unigene62075_1		Unigene66793_1
	Unigene62278_1		Unigene6692_1
	Unigene62291_1		Unigene67039_1
	Unigene62556_1		Unigene67047_1
	Unigene62576_1		Unigene67114_1
	Unigene62780_1		Unigene67257_1
	Unigene63177_1		Unigene67737_1
	Unigene63236_1		Unigene67930_1
	Unigene6363_1		Unigene67960_1
	Unigene6408_1		Unigene67977_1
	Unigene6409_1		Unigene6814_1
	Unigene6497_1		Unigene68427_1
	Unigene65408_1		Unigene68693_1
	Unigene65530_1		Unigene69301_1
	Unigene65667_1		Unigene69303_1
	Unigene65715_1		Unigene69355_1
	Unigene65796_1		Unigene70804_1
	Unigene65863_1		Unigene71102_1
	Unigene66040_1		Unigene71244_1
	Unigene6631_1		Unigene71576_1
	Unigene66327_1		Unigene71966_1
	Unigene6642_1		Unigene72089_1
	Unigene66793_1		Unigene72170_1
	Unigene6692_1		Unigene72173_1
	Unigene67039_1		Unigene72221_1
	Unigene67047_1		Unigene72226_1
	Unigene67114_1		Unigene72229_1
	Unigene67257_1		Unigene72671_1
	Unigene67737_1		Unigene7277_1
	Unigene67930_1		Unigene73667_1
	Unigene67960_1		Unigene73668_1
	Unigene67977_1		Unigene74099_1
	Unigene6814_1		Unigene74824_1
	Unigene68427_1		Unigene74864_1
	Unigene68693_1		Unigene74977_1
	Unigene69301_1		Unigene75127_1
	Unigene69303_1		Unigene75129_1
	Unigene69355_1		Unigene75156_1
	Unigene70804_1		Unigene75157_1
	Unigene71102_1		Unigene75371_1
	Unigene71244_1		Unigene75412_1
	Unigene71576_1		Unigene75570_1
	Unigene71966_1		Unigene77419_1
	Unigene72089_1		Unigene77501_1
	Unigene72170_1		Unigene77734_1
	Unigene72173_1		Unigene77737_1
	Unigene72221_1		Unigene77848_1
	Unigene72226_1		Unigene77950_1
	Unigene72229_1		Unigene77957_1
	Unigene72671_1		Unigene78113_1
	Unigene7277_1		Unigene78123_1
	Unigene73667_1		Unigene78589_1
	Unigene73668_1		Unigene79714_1
	Unigene74099_1		Unigene79791_1
	Unigene74824_1		Unigene80139_1
	Unigene74864_1		Unigene80214_1
	Unigene74977_1		Unigene80314_1
	Unigene75127_1		Unigene80397_1
	Unigene75129_1		Unigene80585_1
	Unigene75156_1		Unigene80713_1
	Unigene75157_1		Unigene80766_1
	Unigene75371_1		Unigene80812_1
	Unigene75412_1		Unigene80910_1
	Unigene75570_1		Unigene81438_1
	Unigene77419_1		Unigene81720_1
	Unigene77501_1		Unigene82513_1
	Unigene77734_1		Unigene8252_1
	Unigene77737_1		Unigene82592_1
	Unigene77848_1		Unigene84461_1
	Unigene77950_1		Unigene84462_1
	Unigene77957_1		Unigene85594_1
	Unigene78113_1		Unigene86666_1
	Unigene78123_1		Unigene86747_1
	Unigene78589_1		Unigene86860_1
	Unigene79714_1		Unigene87034_1
	Unigene79791_1		Unigene87035_1
	Unigene80139_1		Unigene87135_1
	Unigene80214_1		Unigene87169_1
	Unigene80314_1		Unigene87313_1
	Unigene80397_1		Unigene87639_1
	Unigene80585_1		Unigene87974_1
	Unigene80713_1		Unigene8839_1
	Unigene80766_1		Unigene88587_1
	Unigene80812_1		Unigene90771_1
	Unigene80910_1		Unigene91164_1
	Unigene81438_1		Unigene9121_1
	Unigene81720_1		Unigene9122_1
	Unigene82513_1		Unigene9123_1
	Unigene8252_1		Unigene91374_1
	Unigene82592_1		Unigene91429_1
	Unigene84461_1		Unigene9208_1
	Unigene84462_1		Unigene92262_1
	Unigene85594_1		Unigene92418_1
	Unigene86666_1		Unigene92671_1
	Unigene86747_1		Unigene9343_1
	Unigene86860_1		Unigene9344_1
	Unigene87034_1		Unigene93637_1
	Unigene87035_1		Unigene95578_1
	Unigene87135_1		Unigene95607_1
	Unigene87169_1		Unigene96626_1
	Unigene87313_1		Unigene96953_1
	Unigene87639_1		Unigene96986_1
	Unigene87974_1		Unigene97178_1
	Unigene8839_1		Unigene97317_1
	Unigene88587_1		Unigene97320_1
	Unigene90771_1		Unigene97600_1
	Unigene91164_1		Unigene9807_1
	Unigene9121_1		Unigene9808_1
	Unigene9122_1		Unigene98354_1
	Unigene9123_1		Unigene98423_1
	Unigene91374_1		Unigene9916_1
	Unigene91429_1		Unigene99283_1
	Unigene9208_1		Unigene99495_1
	Unigene92262_1		Unigene9980_1
	Unigene92418_1		Unigene109588_1
	Unigene92671_1		Unigene66093_1
	Unigene9343_1		Unigene100054_1
	Unigene9344_1		Unigene10008_1
	Unigene93637_1		Unigene100135_1
	Unigene95578_1		Unigene100234_1
	Unigene95607_1		Unigene100251_1
	Unigene96626_1		Unigene100252_1
	Unigene96953_1		Unigene100255_1
	Unigene96986_1		Unigene10052_1
	Unigene97178_1		Unigene100540_1
	Unigene97317_1		Unigene101490_1
	Unigene97320_1		Unigene10169_1
	Unigene97600_1		Unigene10193_1
	Unigene9807_1		Unigene102357_1
	Unigene9808_1		Unigene102364_1
	Unigene98354_1		Unigene102402_1
	Unigene98423_1		Unigene102504_1
	Unigene9916_1		Unigene102591_1
	Unigene99283_1		Unigene102662_1
	Unigene99495_1		Unigene102701_1
	Unigene9980_1		Unigene102799_1
	Unigene109588_1		Unigene102824_1
	Unigene66093_1		Unigene102924_1
	Unigene102399_1		Unigene102929_1
	Unigene109880_1		Unigene103001_1
	Unigene111143_1		Unigene103025_1
	Unigene35848_1		Unigene103259_1
	Unigene42379_1		Unigene104619_1
	Unigene45200_1		Unigene104648_1
	Unigene45201_1		Unigene106176_1
	Unigene46765_1		Unigene106183_1
	Unigene62273_1		Unigene106218_1
	Unigene62944_1		Unigene106219_1
	Unigene64509_1		Unigene106528_1
	Unigene70427_1		Unigene106529_1
	Unigene70850_1		Unigene106593_1
	Unigene71079_1		Unigene106620_1
	Unigene72654_1		Unigene106636_1
	Unigene75534_1		Unigene106852_1
	Unigene93267_1		Unigene106853_1
	Unigene95402_1		Unigene106877_1
	Unigene99545_1		Unigene106878_1
	Unigene100054_1		Unigene106980_1
	Unigene10008_1		Unigene107047_1
	Unigene100135_1		Unigene107215_1
	Unigene100234_1		Unigene107216_1
	Unigene100251_1		Unigene107364_1
	Unigene100252_1		Unigene107505_1
	Unigene100255_1		Unigene107513_1
	Unigene100291_1		Unigene107562_1
	Unigene100356_1		Unigene107564_1
	Unigene10052_1		Unigene107565_1
	Unigene100540_1		Unigene107567_1
	Unigene101209_1		Unigene107568_1
	Unigene10141_1		Unigene108564_1
	Unigene101435_1		Unigene10862_1
	Unigene101444_1		Unigene108699_1
	Unigene101490_1		Unigene10889_1
	Unigene10150_1		Unigene108_1
	Unigene101543_1		Unigene109088_1
	Unigene101597_1		Unigene109175_1
	Unigene101614_1		Unigene10926_1
	Unigene10169_1		Unigene109419_1
	Unigene10193_1		Unigene109585_1
	Unigene102357_1		Unigene10965_1
	Unigene102364_1		Unigene109788_1
	Unigene102402_1		Unigene110187_1
	Unigene102504_1		Unigene110200_1
	Unigene102518_1		Unigene110234_1
	Unigene102591_1		Unigene110388_1
	Unigene102622_1		Unigene11050_1
	Unigene102662_1		Unigene110632_1
	Unigene102701_1		Unigene11069_1
	Unigene102774_1		Unigene110815_1
	Unigene102799_1		Unigene110929_1
	Unigene102824_1		Unigene11115_1
	Unigene102856_1		Unigene11118_1
	Unigene102924_1		Unigene111397_1
	Unigene102929_1		Unigene111577_1
	Unigene103001_1		Unigene11247_1
	Unigene103025_1		Unigene112644_1
	Unigene103147_1		Unigene11275_1
	Unigene103165_1		Unigene11287_1
	Unigene103202_1		Unigene114399_1
	Unigene103238_1		Unigene11448_1
	Unigene103259_1		Unigene11602_1
	Unigene103287_1		Unigene116592_1
	Unigene104619_1		Unigene117344_1
	Unigene104648_1		Unigene117386_1
	Unigene104656_1		Unigene117584_1
	Unigene104794_1		Unigene117963_1
	Unigene106176_1		Unigene12409_1
	Unigene106183_1		Unigene12410_1
	Unigene106218_1		Unigene12421_1
	Unigene106219_1		Unigene12657_1
	Unigene106424_1		Unigene12782_1
	Unigene106425_1		Unigene12881_1
	Unigene106528_1		Unigene12889_1
	Unigene106529_1		Unigene12926_1
	Unigene106593_1		Unigene13166_1
	Unigene106620_1		Unigene13187_1
	Unigene106636_1		Unigene13475_1
	Unigene106651_1		Unigene13476_1
	Unigene106658_1		Unigene13743_1
	Unigene106700_1		Unigene13836_1
	Unigene106783_1		Unigene13876_1
	Unigene106852_1		Unigene13899_1
	Unigene106853_1		Unigene13957_1
	Unigene106877_1		Unigene14016_1
	Unigene106878_1		Unigene14022_1
	Unigene106980_1		Unigene14059_1
	Unigene107047_1		Unigene14092_1
	Unigene107215_1		Unigene1409_1
	Unigene107216_1		Unigene14164_1
	Unigene107364_1		Unigene14285_1
	Unigene107505_1		Unigene14385_1
	Unigene107513_1		Unigene14664_1
	Unigene107562_1		Unigene14675_1
	Unigene107564_1		Unigene14749_1
	Unigene107565_1		Unigene14759_1
	Unigene107567_1		Unigene14787_1
	Unigene107568_1		Unigene14854_1
	Unigene108342_1		Unigene15111_1
	Unigene108446_1		Unigene15353_1
	Unigene108564_1		Unigene15405_1
	Unigene10862_1		Unigene15799_1
	Unigene108699_1		Unigene1596_1
	Unigene108858_1		Unigene168_1
	Unigene10889_1		Unigene17023_1
	Unigene108941_1		Unigene17079_1
	Unigene108_1		Unigene17147_1
	Unigene109088_1		Unigene17152_1
	Unigene109175_1		Unigene17218_1
	Unigene10926_1		Unigene17825_1
	Unigene109385_1		Unigene17918_1
	Unigene10939_1		Unigene17919_1
	Unigene109419_1		Unigene17921_1
	Unigene109566_1		Unigene18014_1
	Unigene109585_1		Unigene18138_1
	Unigene10965_1		Unigene18139_1
	Unigene109788_1		Unigene18841_1
	Unigene109840_1		Unigene18905_1
	Unigene11015_1		Unigene18912_1
	Unigene110187_1		Unigene19244_1
	Unigene110200_1		Unigene19284_1
	Unigene110234_1		Unigene20486_1
	Unigene110388_1		Unigene20559_1
	Unigene11050_1		Unigene20663_1
	Unigene110632_1		Unigene20725_1
	Unigene11069_1		Unigene20951_1
	Unigene110815_1		Unigene20980_1
	Unigene110929_1		Unigene20981_1
	Unigene111034_1		Unigene21121_1
	Unigene11115_1		Unigene2174_1
	Unigene11118_1		Unigene21983_1
	Unigene111322_1		Unigene22006_1
	Unigene111324_1		Unigene22188_1
	Unigene111397_1		Unigene22212_1
	Unigene111400_1		Unigene2259_1
	Unigene111577_1		Unigene2313_1
	Unigene11247_1		Unigene23545_1
	Unigene112644_1		Unigene2356_1
	Unigene11275_1		Unigene23623_1
	Unigene11287_1		Unigene23749_1
	Unigene113424_1		Unigene23960_1
	Unigene113564_1		Unigene23961_1
	Unigene113712_1		Unigene23984_1
	Unigene113742_1		Unigene23985_1
	Unigene114093_1		Unigene23986_1
	Unigene114399_1		Unigene24135_1
	Unigene11448_1		Unigene24217_1
	Unigene11467_1		Unigene24830_1
	Unigene11583_1		Unigene2555_1
	Unigene11602_1		Unigene25922_1
	Unigene116450_1		Unigene26139_1
	Unigene116572_1		Unigene26185_1
	Unigene116592_1		Unigene26196_1
	Unigene116695_1		Unigene26245_1
	Unigene116836_1		Unigene26290_1
	Unigene117052_1		Unigene26401_1
	Unigene117100_1		Unigene26454_1
	Unigene117344_1		Unigene26464_1
	Unigene117349_1		Unigene26466_1
	Unigene117360_1		Unigene26524_1
	Unigene117386_1		Unigene26631_1
	Unigene117584_1		Unigene26638_1
	Unigene117738_1		Unigene26686_1
	Unigene117963_1		Unigene26735_1
	Unigene11_1		Unigene26765_1
	Unigene12409_1		Unigene26841_1
	Unigene12410_1		Unigene26842_1
	Unigene12421_1		Unigene26843_1
	Unigene12443_1		Unigene26989_1
	Unigene12505_1		Unigene27194_1
	Unigene12580_1		Unigene27449_1
	Unigene12657_1		Unigene27485_1
	Unigene12715_1		Unigene27573_1
	Unigene12728_1		Unigene27642_1
	Unigene12782_1		Unigene27752_1
	Unigene1285_1		Unigene2782_1
	Unigene12881_1		Unigene28394_1
	Unigene12889_1		Unigene28453_1
	Unigene12926_1		Unigene28469_1
	Unigene12932_1		Unigene28496_1
	Unigene13166_1		Unigene2851_1
	Unigene13187_1		Unigene28527_1
	Unigene13298_1		Unigene28623_1
	Unigene13475_1		Unigene28642_1
	Unigene13476_1		Unigene28694_1
	Unigene13550_1		Unigene2995_1
	Unigene13637_1		Unigene2998_1
	Unigene13743_1		Unigene2999_1
	Unigene13836_1		Unigene3000_1
	Unigene13876_1		Unigene3001_1
	Unigene13899_1		Unigene3002_1
	Unigene138_1		Unigene3003_1
	Unigene13957_1		Unigene3004_1
	Unigene139_1		Unigene30142_1
	Unigene14016_1		Unigene30202_1
	Unigene14022_1		Unigene30360_1
	Unigene14059_1		Unigene30551_1
	Unigene14092_1		Unigene30681_1
	Unigene1409_1		Unigene3091_1
	Unigene14164_1		Unigene3155_1
	Unigene14285_1		Unigene31561_1
	Unigene14385_1		Unigene3156_1
	Unigene14664_1		Unigene32984_1
	Unigene14675_1		Unigene32985_1
	Unigene14749_1		Unigene33036_1
	Unigene14759_1		Unigene3303_1
	Unigene14787_1		Unigene33042_1
	Unigene14854_1		Unigene33073_1
	Unigene15111_1		Unigene33079_1
	Unigene15252_1		Unigene3319_1
	Unigene15353_1		Unigene33214_1
	Unigene15405_1		Unigene33215_1
	Unigene1555_1		Unigene33359_1
	Unigene15799_1		Unigene33616_1
	Unigene1596_1		Unigene33755_1
	Unigene16884_1		Unigene3412_1
	Unigene16891_1		Unigene34191_1
	Unigene168_1		Unigene34291_1
	Unigene17023_1		Unigene35232_1
	Unigene17079_1		Unigene35817_1
	Unigene17147_1		Unigene35818_1
	Unigene17152_1		Unigene36212_1
	Unigene17158_1		Unigene36243_1
	Unigene17218_1		Unigene36312_1
	Unigene17825_1		Unigene36369_1
	Unigene17835_1		Unigene36546_1
	Unigene17918_1		Unigene36599_1
	Unigene17919_1		Unigene36678_1
	Unigene17921_1		Unigene36840_1
	Unigene18014_1		Unigene36849_1
	Unigene18031_1		Unigene36850_1
	Unigene18138_1		Unigene36882_1
	Unigene18139_1		Unigene36898_1
	Unigene18841_1		Unigene37041_1
	Unigene18905_1		Unigene37155_1
	Unigene18912_1		Unigene37319_1
	Unigene19009_1		Unigene37576_1
	Unigene19036_1		Unigene37577_1
	Unigene19222_1		Unigene40432_1
	Unigene19244_1		Unigene40433_1
	Unigene19264_1		Unigene40549_1
	Unigene19284_1		Unigene40552_1
	Unigene20486_1		Unigene40626_1
	Unigene20559_1		Unigene40669_1
	Unigene20620_1		Unigene40674_1
	Unigene20663_1		Unigene40720_1
	Unigene20725_1		Unigene40744_1
	Unigene20951_1		Unigene40764_1
	Unigene20980_1		Unigene40783_1
	Unigene20981_1		Unigene40912_1
	Unigene21121_1		Unigene41078_1
	Unigene2174_1		Unigene4178_1
	Unigene21871_1		Unigene425_1
	Unigene21983_1		Unigene42728_1
	Unigene22006_1		Unigene42736_1
	Unigene22137_1		Unigene42836_1
	Unigene22188_1		Unigene42989_1
	Unigene22212_1		Unigene43164_1
	Unigene2225_1		Unigene43229_1
	Unigene2259_1		Unigene43440_1
	Unigene2313_1		Unigene43500_1
	Unigene23313_1		Unigene43515_1
	Unigene23440_1		Unigene43551_1
	Unigene23545_1		Unigene43747_1
	Unigene2356_1		Unigene43748_1
	Unigene23623_1		Unigene4374_1
	Unigene23749_1		Unigene43750_1
	Unigene2389_1		Unigene43952_1
	Unigene23960_1		Unigene44021_1
	Unigene23961_1		Unigene447_1
	Unigene23984_1		Unigene4497_1
	Unigene23985_1		Unigene45139_1
	Unigene23986_1		Unigene45197_1
	Unigene24135_1		Unigene45317_1
	Unigene24217_1		Unigene45326_1
	Unigene24236_1		Unigene45507_1
	Unigene24830_1		Unigene45621_1
	Unigene2555_1		Unigene45695_1
	Unigene25922_1		Unigene45739_1
	Unigene26139_1		Unigene45871_1
	Unigene26185_1		Unigene45939_1
	Unigene26196_1		Unigene45965_1
	Unigene26237_1		Unigene45968_1
	Unigene26245_1		Unigene46153_1
	Unigene26290_1		Unigene46334_1
	Unigene26401_1		Unigene46431_1
	Unigene26454_1		Unigene46669_1
	Unigene26464_1		Unigene4692_1
	Unigene26466_1		Unigene48182_1
	Unigene26524_1		Unigene48999_1
	Unigene26585_1		Unigene49297_1
	Unigene26609_1		Unigene49914_1
	Unigene26631_1		Unigene50025_1
	Unigene26638_1		Unigene50027_1
	Unigene26686_1		Unigene50191_1
	Unigene26735_1		Unigene50310_1
	Unigene26765_1		Unigene50343_1
	Unigene26817_1		Unigene50374_1
	Unigene26841_1		Unigene50462_1
	Unigene26842_1		Unigene50481_1
	Unigene26843_1		Unigene50542_1
	Unigene26989_1		Unigene50575_1
	Unigene27126_1		Unigene50595_1
	Unigene27153_1		Unigene50657_1
	Unigene27194_1		Unigene50666_1
	Unigene27404_1		Unigene50795_1
	Unigene27449_1		Unigene50887_1
	Unigene27485_1		Unigene50962_1
	Unigene27547_1		Unigene51093_1
	Unigene27573_1		Unigene51160_1
	Unigene27642_1		Unigene51220_1
	Unigene27702_1		Unigene51226_1
	Unigene27752_1		Unigene51239_1
	Unigene27766_1		Unigene51253_1
	Unigene2782_1		Unigene51358_1
	Unigene28394_1		Unigene51503_1
	Unigene28402_1		Unigene51584_1
	Unigene28453_1		Unigene53940_1
	Unigene28456_1		Unigene54070_1
	Unigene28469_1		Unigene54963_1
	Unigene28496_1		Unigene54989_1
	Unigene2851_1		Unigene5508_1
	Unigene28527_1		Unigene5535_1
	Unigene28530_1		Unigene56868_1
	Unigene28592_1		Unigene56917_1
	Unigene28623_1		Unigene56918_1
	Unigene28642_1		Unigene56990_1
	Unigene28694_1		Unigene56992_1
	Unigene28799_1		Unigene57083_1
	Unigene2995_1		Unigene57119_1
	Unigene2998_1		Unigene57181_1
	Unigene2999_1		Unigene57190_1
	Unigene3000_1		Unigene57191_1
	Unigene3001_1		Unigene57192_1
	Unigene3002_1		Unigene57215_1
	Unigene3003_1		Unigene57227_1
	Unigene3004_1		Unigene57238_1
	Unigene30142_1		Unigene57274_1
	Unigene30202_1		Unigene57287_1
	Unigene30239_1		Unigene5786_1
	Unigene30241_1		Unigene58874_1
	Unigene30360_1		Unigene62372_1
	Unigene30551_1		Unigene62659_1
	Unigene30681_1		Unigene62779_1
	Unigene3091_1		Unigene62965_1
	Unigene31390_1		Unigene6314_1
	Unigene3155_1		Unigene6340_1
	Unigene31561_1		Unigene63477_1
	Unigene31562_1		Unigene6356_1
	Unigene3156_1		Unigene64611_1
	Unigene31582_1		Unigene64624_1
	Unigene31637_1		Unigene64833_1
	Unigene31696_1		Unigene6485_1
	Unigene32984_1		Unigene65394_1
	Unigene32985_1		Unigene65438_1
	Unigene33036_1		Unigene66045_1
	Unigene3303_1		Unigene66359_1
	Unigene33042_1		Unigene66753_1
	Unigene33073_1		Unigene67067_1
	Unigene33079_1		Unigene67097_1
	Unigene3319_1		Unigene67256_1
	Unigene33214_1		Unigene6774_1
	Unigene33215_1		Unigene67858_1
	Unigene33272_1		Unigene67893_1
	Unigene33293_1		Unigene67894_1
	Unigene33359_1		Unigene68007_1
	Unigene33433_1		Unigene68052_1
	Unigene33546_1		Unigene68053_1
	Unigene33616_1		Unigene68080_1
	Unigene33755_1		Unigene68251_1
	Unigene3412_1		Unigene68409_1
	Unigene34155_1		Unigene68530_1
	Unigene34191_1		Unigene68846_1
	Unigene34259_1		Unigene68855_1
	Unigene34291_1		Unigene69032_1
	Unigene35088_1		Unigene69033_1
	Unigene35089_1		Unigene69040_1
	Unigene35090_1		Unigene69050_1
	Unigene35220_1		Unigene69319_1
	Unigene35232_1		Unigene6937_1
	Unigene35305_1		Unigene69526_1
	Unigene35600_1		Unigene71265_1
	Unigene35615_1		Unigene71296_1
	Unigene35817_1		Unigene71383_1
	Unigene35818_1		Unigene7141_1
	Unigene35967_1		Unigene7142_1
	Unigene35969_1		Unigene7161_1
	Unigene3601_1		Unigene71898_1
	Unigene36212_1		Unigene72019_1
	Unigene36236_1		Unigene72183_1
	Unigene36243_1		Unigene72225_1
	Unigene36312_1		Unigene72571_1
	Unigene36339_1		Unigene72822_1
	Unigene36369_1		Unigene73072_1
	Unigene36453_1		Unigene73092_1
	Unigene36546_1		Unigene73674_1
	Unigene36599_1		Unigene73725_1
	Unigene36678_1		Unigene73809_1
	Unigene36715_1		Unigene73865_1
	Unigene36785_1		Unigene73906_1
	Unigene36786_1		Unigene74676_1
	Unigene36840_1		Unigene74710_1
	Unigene36849_1		Unigene74787_1
	Unigene36850_1		Unigene74916_1
	Unigene36866_1		Unigene75112_1
	Unigene36882_1		Unigene75495_1
	Unigene36898_1		Unigene76221_1
	Unigene36905_1		Unigene76244_1
	Unigene37041_1		Unigene76320_1
	Unigene37089_1		Unigene76330_1
	Unigene37155_1		Unigene76475_1
	Unigene37319_1		Unigene76604_1
	Unigene37426_1		Unigene77009_1
	Unigene37445_1		Unigene77211_1
	Unigene37496_1		Unigene77381_1
	Unigene37562_1		Unigene77382_1
	Unigene37571_1		Unigene77462_1
	Unigene37576_1		Unigene77598_1
	Unigene37577_1		Unigene77646_1
	Unigene37843_1		Unigene77756_1
	Unigene40432_1		Unigene77981_1
	Unigene40433_1		Unigene78129_1
	Unigene40549_1		Unigene78184_1
	Unigene40552_1		Unigene7916_1
	Unigene40626_1		Unigene79296_1
	Unigene40669_1		Unigene79468_1
	Unigene40674_1		Unigene79827_1
	Unigene40720_1		Unigene79865_1
	Unigene40744_1		Unigene79940_1
	Unigene40764_1		Unigene79977_1
	Unigene40783_1		Unigene8051_1
	Unigene40784_1		Unigene80578_1
	Unigene40912_1		Unigene80762_1
	Unigene41078_1		Unigene80892_1
	Unigene41244_1		Unigene81023_1
	Unigene41269_1		Unigene8140_1
	Unigene4178_1		Unigene81542_1
	Unigene4185_1		Unigene81547_1
	Unigene425_1		Unigene81865_1
	Unigene42728_1		Unigene82361_1
	Unigene42735_1		Unigene8243_1
	Unigene42736_1		Unigene82446_1
	Unigene42836_1		Unigene82601_1
	Unigene42989_1		Unigene8286_1
	Unigene43105_1		Unigene83894_1
	Unigene43164_1		Unigene83905_1
	Unigene4321_1		Unigene83907_1
	Unigene43229_1		Unigene83944_1
	Unigene43440_1		Unigene84052_1
	Unigene43472_1		Unigene84129_1
	Unigene43500_1		Unigene84357_1
	Unigene43515_1		Unigene85588_1
	Unigene43551_1		Unigene86819_1
	Unigene43745_1		Unigene86829_1
	Unigene43747_1		Unigene86956_1
	Unigene43748_1		Unigene87002_1
	Unigene4374_1		Unigene87399_1
	Unigene43750_1		Unigene87616_1
	Unigene43797_1		Unigene87722_1
	Unigene43952_1		Unigene87884_1
	Unigene44014_1		Unigene88126_1
	Unigene44021_1		Unigene88396_1
	Unigene44307_1		Unigene8894_1
	Unigene44352_1		Unigene8937_1
	Unigene447_1		Unigene8975_1
	Unigene4497_1		Unigene8976_1
	Unigene45098_1		Unigene89849_1
	Unigene45139_1		Unigene89936_1
	Unigene45197_1		Unigene9022_1
	Unigene45317_1		Unigene9023_1
	Unigene45326_1		Unigene9024_1
	Unigene45507_1		Unigene90870_1
	Unigene45621_1		Unigene91057_1
	Unigene45695_1		Unigene91575_1
	Unigene45739_1		Unigene92456_1
	Unigene45871_1		Unigene92516_1
	Unigene45939_1		Unigene9267_1
	Unigene45965_1		Unigene92869_1
	Unigene45968_1		Unigene92974_1
	Unigene46153_1		Unigene9302_1
	Unigene4624_1		Unigene93081_1
	Unigene46334_1		Unigene93082_1
	Unigene46431_1		Unigene93150_1
	Unigene46636_1		Unigene93387_1
	Unigene46669_1		Unigene93397_1
	Unigene46734_1		Unigene93496_1
	Unigene4677_1		Unigene93638_1
	Unigene46808_1		Unigene93724_1
	Unigene46850_1		Unigene93875_1
	Unigene46851_1		Unigene93937_1
	Unigene4692_1		Unigene9397_1
	Unigene47384_1		Unigene94123_1
	Unigene47566_1		Unigene94140_1
	Unigene47780_1		Unigene94206_1
	Unigene47840_1		Unigene94227_1
	Unigene47957_1		Unigene94228_1
	Unigene48024_1		Unigene94589_1
	Unigene48066_1		Unigene9461_1
	Unigene48182_1		Unigene95119_1
	Unigene48875_1		Unigene95134_1
	Unigene48900_1		Unigene9514_1
	Unigene48902_1		Unigene9515_1
	Unigene48999_1		Unigene95293_1
	Unigene49120_1		Unigene96650_1
	Unigene49127_1		Unigene96735_1
	Unigene49273_1		Unigene9678_1
	Unigene49297_1		Unigene97035_1
	Unigene49338_1		Unigene97113_1
	Unigene49341_1		Unigene97175_1
	Unigene49457_1		Unigene97184_1
	Unigene49557_1		Unigene97552_1
	Unigene49575_1		Unigene97553_1
	Unigene49726_1		Unigene9772_1
	Unigene49769_1		Unigene9793_1
	Unigene49914_1		Unigene98419_1
	Unigene50025_1		Unigene98463_1
	Unigene50027_1		Unigene99120_1
	Unigene50054_1		Unigene99121_1
	Unigene50191_1		Unigene99491_1
	Unigene50310_1		Unigene99712_1
	Unigene50316_1		Unigene99779_1
	Unigene50343_1		Unigene99780_1
	Unigene50353_1		Unigene99818_1
	Unigene50374_1		Unigene99841_1
	Unigene50462_1		Unigene99852_1
	Unigene50481_1		Unigene99853_1
	Unigene50542_1		Unigene99863_1
	Unigene50575_1		Unigene99890_1
	Unigene50595_1		Unigene99952_1
	Unigene50657_1		Unigene28790_1
	Unigene50659_1		Unigene50929_1
	Unigene50666_1		Unigene62801_1
	Unigene50795_1		Unigene105014_1
	Unigene50829_1		Unigene15247_1
	Unigene50887_1		Unigene15248_1
	Unigene50962_1		Unigene20421_1
	Unigene51093_1		Unigene26127_1
	Unigene51160_1		Unigene71665_1
	Unigene51220_1		Unigene79514_1
	Unigene51226_1		Unigene43549_1
	Unigene51239_1		Unigene110918_1
	Unigene51253_1		Unigene42825_1
	Unigene51358_1		Unigene43567_1
	Unigene51478_1		Unigene67027_1
	Unigene51503_1		Unigene67922_1
	Unigene51584_1		Unigene8008_1
	Unigene51855_1		Unigene29945_1
	Unigene52549_1		Unigene46210_1
	Unigene52793_1		Unigene93391_1
	Unigene52803_1		Unigene104631_1
	Unigene53403_1		Unigene106446_1
	Unigene53440_1		Unigene108749_1
	Unigene53531_1		Unigene114071_1
	Unigene53638_1		Unigene12830_1
	Unigene53940_1		Unigene17269_1
	Unigene53952_1		Unigene53663_1
	Unigene54070_1		Unigene69110_1
	Unigene54106_1		Unigene78073_1
	Unigene54217_1		Unigene88483_1
	Unigene54236_1		Unigene94139_1
	Unigene54963_1		Unigene108294_1
	Unigene54989_1		Unigene110830_1
	Unigene55026_1		Unigene111561_1
	Unigene55028_1		Unigene117031_1
	Unigene55062_1		Unigene1489_1
	Unigene5508_1		Unigene2138_1
	Unigene55113_1		Unigene25985_1
	Unigene55128_1		Unigene26225_1
	Unigene55141_1		Unigene26848_1
	Unigene55305_1		Unigene26850_1
	Unigene55340_1		Unigene27453_1
	Unigene5535_1		Unigene35927_1
	Unigene56868_1		Unigene50946_1
	Unigene56917_1		Unigene50947_1
	Unigene56918_1		Unigene60212_1
	Unigene56990_1		Unigene62522_1
	Unigene56992_1		Unigene67949_1
	Unigene57061_1		Unigene68651_1
	Unigene57083_1		Unigene70380_1
	Unigene57119_1		Unigene70381_1
	Unigene57144_1		Unigene70382_1
	Unigene57181_1		Unigene71936_1
	Unigene57190_1		Unigene72058_1
	Unigene57191_1		Unigene94205_1
	Unigene57192_1		Unigene94426_1
	Unigene57215_1		Unigene9509_1
	Unigene57227_1		Unigene104859_1
	Unigene57238_1		Unigene107379_1
	Unigene57274_1		Unigene113848_1
	Unigene57287_1		Unigene27080_1
	Unigene57308_1		Unigene42841_1
	Unigene5749_1		Unigene5025_1
	Unigene5786_1		Unigene50823_1
	Unigene58874_1		Unigene51536_1
	Unigene59082_1		Unigene77871_1
	Unigene59317_1		Unigene87876_1
	Unigene60213_1		Unigene106440_1
	Unigene60223_1		Unigene10871_1
	Unigene62043_1		Unigene101584_1
	Unigene62206_1		Unigene113440_1
[truncated: 1,726 more rows]

## Sheet: COG
individual unigenes (550)	Protein-or-Domain	E-Value	COG-ID	Function-Description	Code	Functional-Categories;
Unigene24875_1	SPCC663.03	7e-81	COG1132	ABC-type multidrug transport system, ATPase and permease components	V	Defense mechanisms ;
Unigene25025_1	SPCC4B3.13	2e-14	COG0534	Na+-driven multidrug efflux pump	V	Defense mechanisms ;
Unigene25071_1	DRA0266	2e-06	COG1401	GTPase subunit of restriction endonuclease	V	Defense mechanisms ;
Unigene25141_1	YDR135c	3e-16	COG1132	ABC-type multidrug transport system, ATPase and permease components	V	Defense mechanisms ;
Unigene25162_1	CC3420	4e-06	COG1132	ABC-type multidrug transport system, ATPase and permease components	V	Defense mechanisms ;
Unigene25325_1	DRA0266	3e-06	COG1401	GTPase subunit of restriction endonuclease	V	Defense mechanisms ;
Unigene25386_1	SPCC4B3.13	9e-23	COG0534	Na+-driven multidrug efflux pump	V	Defense mechanisms ;
Unigene25597_1	BH0452	2e-08	COG4403	Lantibiotic modifying enzyme	V	Defense mechanisms ;
Unigene25964_1	BMEI0323	3e-84	COG1132	ABC-type multidrug transport system, ATPase and permease components	V	Defense mechanisms ;
Unigene26167_1	SPBC359.05	8e-28	COG1132	ABC-type multidrug transport system, ATPase and permease components	V	Defense mechanisms ;
Unigene26245_1	SPAC3F10.11c	2e-39	COG1132	ABC-type multidrug transport system, ATPase and permease components	V	Defense mechanisms ;
Unigene26457_1	SPBC359.05	2e-11	COG1132	ABC-type multidrug transport system, ATPase and permease components	V	Defense mechanisms ;
Unigene26745_1	DRA0266	7e-06	COG1401	GTPase subunit of restriction endonuclease	V	Defense mechanisms ;
Unigene26828_1	DR0009	2e-06	COG2720	Uncharacterized vancomycin resistance protein	V	Defense mechanisms ;
Unigene26923_1	CC3420	1e-06	COG1132	ABC-type multidrug transport system, ATPase and permease components	V	Defense mechanisms ;
Unigene26941_1	DR0009	2e-06	COG2720	Uncharacterized vancomycin resistance protein	V	Defense mechanisms ;
Unigene27581_1	SPBC9B6.09c	4e-59	COG1132	ABC-type multidrug transport system, ATPase and permease components	V	Defense mechanisms ;
Unigene28102_1	DRA0266	8e-07	COG1401	GTPase subunit of restriction endonuclease	V	Defense mechanisms ;
Unigene28469_1	YDR135c	7e-24	COG1132	ABC-type multidrug transport system, ATPase and permease components	V	Defense mechanisms ;
Unigene28618_1	SPCC663.03	8e-16	COG1132	ABC-type multidrug transport system, ATPase and permease components	V	Defense mechanisms ;
Unigene28690_1	DRA0266	3e-09	COG1401	GTPase subunit of restriction endonuclease	V	Defense mechanisms ;
Unigene28762_1	DRA0266	3e-06	COG1401	GTPase subunit of restriction endonuclease	V	Defense mechanisms ;
Unigene29124_1	YCR011c_2	1e-31	COG1131	ABC-type multidrug transport system, ATPase component	V	Defense mechanisms ;
Unigene29391_1	CC3420	6e-07	COG1132	ABC-type multidrug transport system, ATPase and permease components	V	Defense mechanisms ;
Unigene29470_1	DRA0266	4e-08	COG1401	GTPase subunit of restriction endonuclease	V	Defense mechanisms ;
Unigene29538_1	SPCC663.03	2e-12	COG1132	ABC-type multidrug transport system, ATPase and permease components	V	Defense mechanisms ;
Unigene30132_1	DRA0266	8e-06	COG1401	GTPase subunit of restriction endonuclease	V	Defense mechanisms ;
Unigene30498_1	SPCC4B3.13	6e-25	COG0534	Na+-driven multidrug efflux pump	V	Defense mechanisms ;
Unigene30700_1	SPBC359.05	3e-49	COG1132	ABC-type multidrug transport system, ATPase and permease components	V	Defense mechanisms ;
Unigene30865_1	SPCC4B3.13	1e-06	COG0534	Na+-driven multidrug efflux pump	V	Defense mechanisms ;
Unigene31143_1	MJ0796	2e-07	COG1136	ABC-type antimicrobial peptide transport system, ATPase component	V	Defense mechanisms ;
Unigene31146_1	lin0829	1e-11	COG1132	ABC-type multidrug transport system, ATPase and permease components	V	Defense mechanisms ;
Unigene31299_1	YDR406w_3	7e-16	COG1131	ABC-type multidrug transport system, ATPase component	V	Defense mechanisms ;
Unigene31300_1	YDR406w_3	1e-16	COG1131	ABC-type multidrug transport system, ATPase component	V	Defense mechanisms ;
Unigene31895_1	SPCC663.03	3e-10	COG1132	ABC-type multidrug transport system, ATPase and permease components	V	Defense mechanisms ;
Unigene31908_1	SPAC11D3.06	2e-08	COG0534	Na+-driven multidrug efflux pump	V	Defense mechanisms ;
Unigene32481_1	YDR406w_3	8e-58	COG1131	ABC-type multidrug transport system, ATPase component	V	Defense mechanisms ;
Unigene32685_1	YDR135c	4e-11	COG1132	ABC-type multidrug transport system, ATPase and permease components	V	Defense mechanisms ;
Unigene32823_1	SPAC3F10.11c	1e-28	COG1132	ABC-type multidrug transport system, ATPase and permease components	V	Defense mechanisms ;
Unigene32835_1	PAB1923	7e-38	COG1131	ABC-type multidrug transport system, ATPase component	V	Defense mechanisms ;
Unigene32867_1	SPBC359.05	4e-37	COG1132	ABC-type multidrug transport system, ATPase and permease components	V	Defense mechanisms ;
Unigene32947_1	YDR135c	4e-12	COG1132	ABC-type multidrug transport system, ATPase and permease components	V	Defense mechanisms ;
Unigene32948_1	YDR135c	1e-12	COG1132	ABC-type multidrug transport system, ATPase and permease components	V	Defense mechanisms ;
Unigene33100_1	ECU03g0390_1	8e-08	COG1131	ABC-type multidrug transport system, ATPase component	V	Defense mechanisms ;
Unigene33118_1	YDR135c	8e-22	COG1132	ABC-type multidrug transport system, ATPase and permease components	V	Defense mechanisms ;
Unigene33255_1	YDR011w_3	1e-12	COG1131	ABC-type multidrug transport system, ATPase component	V	Defense mechanisms ;
Unigene33448_1	YDR135c	3e-10	COG1132	ABC-type multidrug transport system, ATPase and permease components	V	Defense mechanisms ;
Unigene33481_1	YDR135c	4e-60	COG1132	ABC-type multidrug transport system, ATPase and permease components	V	Defense mechanisms ;
Unigene33600_1	SPCC4B3.13	2e-33	COG0534	Na+-driven multidrug efflux pump	V	Defense mechanisms ;
Unigene33658_1	CC3420	2e-07	COG1132	ABC-type multidrug transport system, ATPase and permease components	V	Defense mechanisms ;
Unigene34007_1	DRA0266	7e-06	COG1401	GTPase subunit of restriction endonuclease	V	Defense mechanisms ;
Unigene34712_1	XF2582	1e-08	COG1132	ABC-type multidrug transport system, ATPase and permease components	V	Defense mechanisms ;
Unigene34807_1	Rv2836c	1e-13	COG0534	Na+-driven multidrug efflux pump	V	Defense mechanisms ;
Unigene35172_1	CAC2393	2e-13	COG1132	ABC-type multidrug transport system, ATPase and permease components	V	Defense mechanisms ;
Unigene36112_1	CC3420	4e-07	COG1132	ABC-type multidrug transport system, ATPase and permease components	V	Defense mechanisms ;
Unigene36151_1	SPCC663.03	8e-47	COG1132	ABC-type multidrug transport system, ATPase and permease components	V	Defense mechanisms ;
Unigene36487_1	SPCC663.03	4e-66	COG1132	ABC-type multidrug transport system, ATPase and permease components	V	Defense mechanisms ;
Unigene36527_1	all0640	1e-67	COG1132	ABC-type multidrug transport system, ATPase and permease components	V	Defense mechanisms ;
Unigene37071_1	YDR135c	4e-62	COG1132	ABC-type multidrug transport system, ATPase and permease components	V	Defense mechanisms ;
Unigene37410_1	DRA0266	1e-06	COG1401	GTPase subunit of restriction endonuclease	V	Defense mechanisms ;
Unigene37451_1	CC1568	2e-12	COG1680	Beta-lactamase class C and other penicillin binding proteins	V	Defense mechanisms ;
Unigene38334_1	YCR011c_2	5e-09	COG1131	ABC-type multidrug transport system, ATPase component	V	Defense mechanisms ;
Unigene38414_1	DRA0266	7e-06	COG1401	GTPase subunit of restriction endonuclease	V	Defense mechanisms ;
Unigene38976_1	CC0305	8e-36	COG1132	ABC-type multidrug transport system, ATPase and permease components	V	Defense mechanisms ;
Unigene39129_1	DR0009	2e-09	COG2720	Uncharacterized vancomycin resistance protein	V	Defense mechanisms ;
Unigene39449_1	YCR011c_2	5e-19	COG1131	ABC-type multidrug transport system, ATPase component	V	Defense mechanisms ;
Unigene39483_1	YGR281w	1e-23	COG1132	ABC-type multidrug transport system, ATPase and permease components	V	Defense mechanisms ;
Unigene39484_1	SPAC3F10.11c	7e-66	COG1132	ABC-type multidrug transport system, ATPase and permease components	V	Defense mechanisms ;
Unigene39620_1	DR0009	6e-06	COG2720	Uncharacterized vancomycin resistance protein	V	Defense mechanisms ;
Unigene39621_1	DR0009	7e-06	COG2720	Uncharacterized vancomycin resistance protein	V	Defense mechanisms ;
Unigene39767_1	YDR135c	2e-76	COG1132	ABC-type multidrug transport system, ATPase and permease components	V	Defense mechanisms ;
Unigene40124_1	CAC0169	1e-09	COG1131	ABC-type multidrug transport system, ATPase component	V	Defense mechanisms ;
Unigene40139_1	CAP0073	5e-06	COG2274	ABC-type bacteriocin/lantibiotic exporters, contain an N-terminal double-glycine peptidase domain	V	Defense mechanisms ;
Unigene40732_1	DR0009	1e-07	COG2720	Uncharacterized vancomycin resistance protein	V	Defense mechanisms ;
Unigene40734_1	DR0009	1e-06	COG2720	Uncharacterized vancomycin resistance protein	V	Defense mechanisms ;
Unigene40949_1	YDR406w_2	1e-11	COG0842	ABC-type multidrug transport system, permease component	V	Defense mechanisms ;
Unigene41223_1	SPCC663.03	3e-15	COG1132	ABC-type multidrug transport system, ATPase and permease components	V	Defense mechanisms ;
Unigene41404_1	lin1691	1e-09	COG1132	ABC-type multidrug transport system, ATPase and permease components	V	Defense mechanisms ;
Unigene41584_1	SPCC663.03	1e-12	COG1132	ABC-type multidrug transport system, ATPase and permease components	V	Defense mechanisms ;
Unigene41949_1	DRA0266	7e-07	COG1401	GTPase subunit of restriction endonuclease	V	Defense mechanisms ;
Unigene41987_1	SPCC4B3.13	3e-15	COG0534	Na+-driven multidrug efflux pump	V	Defense mechanisms ;
Unigene42437_1	SPCC663.03	5e-72	COG1132	ABC-type multidrug transport system, ATPase and permease components	V	Defense mechanisms ;
Unigene42535_1	SPBC359.05	2e-46	COG1132	ABC-type multidrug transport system, ATPase and permease components	V	Defense mechanisms ;
Unigene42768_1	mll0815	1e-19	COG1132	ABC-type multidrug transport system, ATPase and permease components	V	Defense mechanisms ;
Unigene43043_1	SPCC4B3.13	1e-15	COG0534	Na+-driven multidrug efflux pump	V	Defense mechanisms ;
Unigene43044_1	SPCC4B3.13	1e-15	COG0534	Na+-driven multidrug efflux pump	V	Defense mechanisms ;
Unigene43498_1	CC3420	1e-06	COG1132	ABC-type multidrug transport system, ATPase and permease components	V	Defense mechanisms ;
Unigene43662_1	SPAC323.07c	1e-11	COG0534	Na+-driven multidrug efflux pump	V	Defense mechanisms ;
Unigene43796_1	SPCC18B5.01c_2	3e-44	COG1131	ABC-type multidrug transport system, ATPase component	V	Defense mechanisms ;
Unigene43805_1	CC3420	5e-08	COG1132	ABC-type multidrug transport system, ATPase and permease components	V	Defense mechanisms ;
Unigene43872_1	SPAC323.07c	2e-09	COG0534	Na+-driven multidrug efflux pump	V	Defense mechanisms ;
Unigene44347_1	PAE0269	9e-08	COG1131	ABC-type multidrug transport system, ATPase component	V	Defense mechanisms ;
Unigene44350_1	SPAC323.07c	1e-12	COG0534	Na+-driven multidrug efflux pump	V	Defense mechanisms ;
Unigene44751_1	MJ0709	3e-10	COG0534	Na+-driven multidrug efflux pump	V	Defense mechanisms ;
Unigene44947_1	CC3420	9e-06	COG1132	ABC-type multidrug transport system, ATPase and permease components	V	Defense mechanisms ;
Unigene44955_1	lin0924	3e-17	COG1131	ABC-type multidrug transport system, ATPase component	V	Defense mechanisms ;
Unigene45018_1	CC3420	3e-06	COG1132	ABC-type multidrug transport system, ATPase and permease components	V	Defense mechanisms ;
Unigene45022_1	CC3420	3e-06	COG1132	ABC-type multidrug transport system, ATPase and permease components	V	Defense mechanisms ;
Unigene45929_1	DR1533	1e-24	COG3440	Predicted restriction endonuclease	V	Defense mechanisms ;
Unigene45975_1	YCR011c_2	4e-33	COG1131	ABC-type multidrug transport system, ATPase component	V	Defense mechanisms ;
Unigene46030_1	DR0009	6e-07	COG2720	Uncharacterized vancomycin resistance protein	V	Defense mechanisms ;
Unigene46094_1	CC0255	2e-29	COG1680	Beta-lactamase class C and other penicillin binding proteins	V	Defense mechanisms ;
Unigene46195_1	DRA0266	4e-07	COG1401	GTPase subunit of restriction endonuclease	V	Defense mechanisms ;
Unigene46217_1	CC3420	3e-06	COG1132	ABC-type multidrug transport system, ATPase and permease components	V	Defense mechanisms ;
Unigene46508_1	YCR011c_2	1e-20	COG1131	ABC-type multidrug transport system, ATPase component	V	Defense mechanisms ;
Unigene46828_1	YDR135c	7e-31	COG1132	ABC-type multidrug transport system, ATPase and permease components	V	Defense mechanisms ;
Unigene46896_1	YDR406w_3	3e-30	COG1131	ABC-type multidrug transport system, ATPase component	V	Defense mechanisms ;
Unigene46925_1	SPCC663.03	2e-12	COG1132	ABC-type multidrug transport system, ATPase and permease components	V	Defense mechanisms ;
Unigene46943_1	DRA0266	5e-06	COG1401	GTPase subunit of restriction endonuclease	V	Defense mechanisms ;
Unigene46987_1	DR0009	3e-06	COG2720	Uncharacterized vancomycin resistance protein	V	Defense mechanisms ;
Unigene47017_1	DRA0266	1e-06	COG1401	GTPase subunit of restriction endonuclease	V	Defense mechanisms ;
Unigene47154_1	SPCC4B3.13	9e-37	COG0534	Na+-driven multidrug efflux pump	V	Defense mechanisms ;
Unigene47330_1	Rv2836c	6e-21	COG0534	Na+-driven multidrug efflux pump	V	Defense mechanisms ;
Unigene47331_1	Rv2836c	8e-21	COG0534	Na+-driven multidrug efflux pump	V	Defense mechanisms ;
Unigene47853_1	BS_ygaD	1e-31	COG1132	ABC-type multidrug transport system, ATPase and permease components	V	Defense mechanisms ;
Unigene48885_1	SPAC323.07c	2e-13	COG0534	Na+-driven multidrug efflux pump	V	Defense mechanisms ;
Unigene49534_1	XF1223	1e-08	COG1131	ABC-type multidrug transport system, ATPase component	V	Defense mechanisms ;
Unigene49918_1	AF1018	3e-23	COG1136	ABC-type antimicrobial peptide transport system, ATPase component	V	Defense mechanisms ;
Unigene50586_1	SPAC11D3.06	5e-09	COG0534	Na+-driven multidrug efflux pump	V	Defense mechanisms ;
Unigene51591_1	YLL015w	5e-06	COG1132	ABC-type multidrug transport system, ATPase and permease components	V	Defense mechanisms ;
Unigene51669_1	SPBC9B6.09c	2e-18	COG1132	ABC-type multidrug transport system, ATPase and permease components	V	Defense mechanisms ;
Unigene52340_1	DRA0266	5e-08	COG1401	GTPase subunit of restriction endonuclease	V	Defense mechanisms ;
Unigene52460_1	APE0471	5e-09	COG1131	ABC-type multidrug transport system, ATPase component	V	Defense mechanisms ;
Unigene52539_1	CC2200	2e-18	COG1403	Restriction endonuclease	V	Defense mechanisms ;
Unigene52654_1	SPCC4B3.13	3e-15	COG0534	Na+-driven multidrug efflux pump	V	Defense mechanisms ;
Unigene52668_1	YDR135c	5e-06	COG1132	ABC-type multidrug transport system, ATPase and permease components	V	Defense mechanisms ;
Unigene53565_1	DRA0266	6e-06	COG1401	GTPase subunit of restriction endonuclease	V	Defense mechanisms ;
Unigene53592_1	SPCC663.03	2e-63	COG1132	ABC-type multidrug transport system, ATPase and permease components	V	Defense mechanisms ;
Unigene53594_1	DR1533	2e-10	COG3440	Predicted restriction endonuclease	V	Defense mechanisms ;
Unigene53838_1	YGR281w	4e-12	COG1132	ABC-type multidrug transport system, ATPase and permease components	V	Defense mechanisms ;
Unigene54057_1	SPCC663.03	4e-18	COG1132	ABC-type multidrug transport system, ATPase and permease components	V	Defense mechanisms ;
Unigene54070_1	YDR135c	1e-20	COG1132	ABC-type multidrug transport system, ATPase and permease components	V	Defense mechanisms ;
Unigene54413_1	DR0009	3e-07	COG2720	Uncharacterized vancomycin resistance protein	V	Defense mechanisms ;
Unigene54416_1	ECU03g0390_1	1e-07	COG1131	ABC-type multidrug transport system, ATPase component	V	Defense mechanisms ;
Unigene54989_1	SPAC3F10.11c	3e-09	COG1132	ABC-type multidrug transport system, ATPase and permease components	V	Defense mechanisms ;
Unigene55138_1	mlr4595	7e-11	COG1131	ABC-type multidrug transport system, ATPase component	V	Defense mechanisms ;
Unigene55257_1	YGR281w	3e-09	COG1132	ABC-type multidrug transport system, ATPase and permease components	V	Defense mechanisms ;
Unigene55467_1	DRA0266	1e-06	COG1401	GTPase subunit of restriction endonuclease	V	Defense mechanisms ;
Unigene55629_1	DRA0266	8e-08	COG1401	GTPase subunit of restriction endonuclease	V	Defense mechanisms ;
Unigene56566_1	DR0009	1e-08	COG2720	Uncharacterized vancomycin resistance protein	V	Defense mechanisms ;
Unigene56666_1	DR0009	8e-06	COG2720	Uncharacterized vancomycin resistance protein	V	Defense mechanisms ;
Unigene56947_1	YGR281w	5e-12	COG1132	ABC-type multidrug transport system, ATPase and permease components	V	Defense mechanisms ;
Unigene57434_1	SPCC4B3.13	1e-06	COG0534	Na+-driven multidrug efflux pump	V	Defense mechanisms ;
Unigene58335_1	YCR011c_3	8e-07	COG0842	ABC-type multidrug transport system, permease component	V	Defense mechanisms ;
Unigene59413_1	DRA0266	3e-07	COG1401	GTPase subunit of restriction endonuclease	V	Defense mechanisms ;
Unigene60059_1	DRA0266	1e-06	COG1401	GTPase subunit of restriction endonuclease	V	Defense mechanisms ;
Unigene60717_1	SPCC663.03	6e-09	COG1132	ABC-type multidrug transport system, ATPase and permease components	V	Defense mechanisms ;
Unigene61104_1	SPCC663.03	3e-26	COG1132	ABC-type multidrug transport system, ATPase and permease components	V	Defense mechanisms ;
Unigene61564_1	YCR011c_3	3e-08	COG0842	ABC-type multidrug transport system, permease component	V	Defense mechanisms ;
Unigene61658_1	YHR032w	1e-11	COG0534	Na+-driven multidrug efflux pump	V	Defense mechanisms ;
Unigene61855_1	SPCC18B5.01c_2	2e-14	COG1131	ABC-type multidrug transport system, ATPase component	V	Defense mechanisms ;
Unigene62385_1	SMb20185	2e-31	COG0842	ABC-type multidrug transport system, permease component	V	Defense mechanisms ;
Unigene62479_1	SPCC663.03	5e-20	COG1132	ABC-type multidrug transport system, ATPase and permease components	V	Defense mechanisms ;
Unigene62480_1	SPCC663.03	4e-16	COG1132	ABC-type multidrug transport system, ATPase and permease components	V	Defense mechanisms ;
Unigene62573_1	YLL015w	3e-31	COG1132	ABC-type multidrug transport system, ATPase and permease components	V	Defense mechanisms ;
Unigene63282_1	DRA0266	3e-08	COG1401	GTPase subunit of restriction endonuclease	V	Defense mechanisms ;
Unigene63844_1	SPAC11D3.06	1e-06	COG0534	Na+-driven multidrug efflux pump	V	Defense mechanisms ;
Unigene64052_1	SPAC323.07c	1e-06	COG0534	Na+-driven multidrug efflux pump	V	Defense mechanisms ;
Unigene64633_1	SPCC663.03	5e-20	COG1132	ABC-type multidrug transport system, ATPase and permease components	V	Defense mechanisms ;
Unigene64907_1	SMb20185	7e-18	COG0842	ABC-type multidrug transport system, permease component	V	Defense mechanisms ;
Unigene65141_1	SA1683	3e-43	COG1132	ABC-type multidrug transport system, ATPase and permease components	V	Defense mechanisms ;
Unigene65149_1	YPO1735	5e-20	COG1132	ABC-type multidrug transport system, ATPase and permease components	V	Defense mechanisms ;
Unigene66081_1	SPCC4B3.13	6e-18	COG0534	Na+-driven multidrug efflux pump	V	Defense mechanisms ;
Unigene66194_1	SPAC11D3.06	3e-11	COG0534	Na+-driven multidrug efflux pump	V	Defense mechanisms ;
Unigene66468_1	YHL035c	4e-06	COG1132	ABC-type multidrug transport system, ATPase and permease components	V	Defense mechanisms ;
Unigene66500_1	SPCC18B5.01c_2	2e-07	COG1131	ABC-type multidrug transport system, ATPase component	V	Defense mechanisms ;
Unigene66725_1	DR0009	2e-06	COG2720	Uncharacterized vancomycin resistance protein	V	Defense mechanisms ;
Unigene66897_1	SPCC663.03	0	COG1132	ABC-type multidrug transport system, ATPase and permease components	V	Defense mechanisms ;
Unigene66898_1	SPCC663.03	2e-105	COG1132	ABC-type multidrug transport system, ATPase and permease components	V	Defense mechanisms ;
Unigene66999_1	YDR406w_1	2e-30	COG1131	ABC-type multidrug transport system, ATPase component	V	Defense mechanisms ;
Unigene67082_1	DR0009	8e-09	COG2720	Uncharacterized vancomycin resistance protein	V	Defense mechanisms ;
Unigene504_1	DRA0266	9e-06	COG1401	GTPase subunit of restriction endonuclease	V	Defense mechanisms ;
Unigene573_1	DR0009	7e-06	COG2720	Uncharacterized vancomycin resistance protein	V	Defense mechanisms ;
Unigene664_1	SPCC663.03	1e-173	COG1132	ABC-type multidrug transport system, ATPase and permease components	V	Defense mechanisms ;
Unigene1020_1	DRA0266	2e-06	COG1401	GTPase subunit of restriction endonuclease	V	Defense mechanisms ;
Unigene1080_1	SPAC11D3.06	5e-32	COG0534	Na+-driven multidrug efflux pump	V	Defense mechanisms ;
Unigene1124_1	ECU03g0390_1	2e-06	COG1131	ABC-type multidrug transport system, ATPase component	V	Defense mechanisms ;
Unigene1820_1	CC3420	6e-07	COG1132	ABC-type multidrug transport system, ATPase and permease components	V	Defense mechanisms ;
Unigene1872_1	BMEI1743	4e-43	COG1132	ABC-type multidrug transport system, ATPase and permease components	V	Defense mechanisms ;
Unigene1940_1	SPAC11D3.06	1e-07	COG0534	Na+-driven multidrug efflux pump	V	Defense mechanisms ;
Unigene2080_1	PH0913	3e-42	COG1131	ABC-type multidrug transport system, ATPase component	V	Defense mechanisms ;
Unigene2122_1	SPCC663.03	4e-81	COG1132	ABC-type multidrug transport system, ATPase and permease components	V	Defense mechanisms ;
Unigene2285_1	DRA0266	2e-06	COG1401	GTPase subunit of restriction endonuclease	V	Defense mechanisms ;
Unigene2311_1	MTH1093	8e-27	COG1131	ABC-type multidrug transport system, ATPase component	V	Defense mechanisms ;
Unigene2361_1	SPAC11D3.06	8e-25	COG0534	Na+-driven multidrug efflux pump	V	Defense mechanisms ;
Unigene2531_1	SPAC3F10.11c	2e-25	COG1132	ABC-type multidrug transport system, ATPase and permease components	V	Defense mechanisms ;
Unigene2565_1	DR0009	2e-06	COG2720	Uncharacterized vancomycin resistance protein	V	Defense mechanisms ;
Unigene2742_1	CC3420	2e-07	COG1132	ABC-type multidrug transport system, ATPase and permease components	V	Defense mechanisms ;
Unigene67436_1	DRA0266	8e-08	COG1401	GTPase subunit of restriction endonuclease	V	Defense mechanisms ;
Unigene67437_1	DRA0266	5e-09	COG1401	GTPase subunit of restriction endonuclease	V	Defense mechanisms ;
Unigene67438_1	DRA0266	6e-09	COG1401	GTPase subunit of restriction endonuclease	V	Defense mechanisms ;
Unigene67439_1	DRA0266	8e-08	COG1401	GTPase subunit of restriction endonuclease	V	Defense mechanisms ;
Unigene67601_1	SPAC11D3.06	3e-33	COG0534	Na+-driven multidrug efflux pump	V	Defense mechanisms ;
Unigene67602_1	SPCC4B3.13	1e-26	COG0534	Na+-driven multidrug efflux pump	V	Defense mechanisms ;
Unigene67619_1	SPCC4B3.13	3e-08	COG0534	Na+-driven multidrug efflux pump	V	Defense mechanisms ;
Unigene67620_1	SPCC4B3.13	2e-08	COG0534	Na+-driven multidrug efflux pump	V	Defense mechanisms ;
Unigene68121_1	DR0009	9e-06	COG2720	Uncharacterized vancomycin resistance protein	V	Defense mechanisms ;
Unigene68271_1	YDR406w_2	8e-07	COG0842	ABC-type multidrug transport system, permease component	V	Defense mechanisms ;
Unigene68540_1	CC3420	1e-06	COG1132	ABC-type multidrug transport system, ATPase and permease components	V	Defense mechanisms ;
Unigene68541_1	CC3420	1e-06	COG1132	ABC-type multidrug transport system, ATPase and permease components	V	Defense mechanisms ;
Unigene68611_1	DRA0266	6e-10	COG1401	GTPase subunit of restriction endonuclease	V	Defense mechanisms ;
Unigene68829_1	DRA0266	6e-07	COG1401	GTPase subunit of restriction endonuclease	V	Defense mechanisms ;
Unigene69327_1	VC1446	8e-08	COG2274	ABC-type bacteriocin/lantibiotic exporters, contain an N-terminal double-glycine peptidase domain	V	Defense mechanisms ;
Unigene69847_1	CC3420	1e-06	COG1132	ABC-type multidrug transport system, ATPase and permease components	V	Defense mechanisms ;
Unigene70052_1	SPCC18B5.01c_2	5e-10	COG1131	ABC-type multidrug transport system, ATPase component	V	Defense mechanisms ;
Unigene70054_1	DR1533	4e-11	COG3440	Predicted restriction endonuclease	V	Defense mechanisms ;
Unigene70097_1	DRA0266	4e-07	COG1401	GTPase subunit of restriction endonuclease	V	Defense mechanisms ;
Unigene70098_1	DRA0266	4e-07	COG1401	GTPase subunit of restriction endonuclease	V	Defense mechanisms ;
Unigene70438_1	DRA0266	2e-12	COG1401	GTPase subunit of restriction endonuclease	V	Defense mechanisms ;
Unigene70529_1	SPCC18B5.01c_3	2e-06	COG0842	ABC-type multidrug transport system, permease component	V	Defense mechanisms ;
Unigene70582_1	ECU03g0390_1	2e-12	COG1131	ABC-type multidrug transport system, ATPase component	V	Defense mechanisms ;
Unigene71694_1	YDR011w_3	3e-21	COG1131	ABC-type multidrug transport system, ATPase component	V	Defense mechanisms ;
Unigene72569_1	ECU08g0110_1	4e-08	COG1131	ABC-type multidrug transport system, ATPase component	V	Defense mechanisms ;
Unigene73291_1	DR0009	3e-08	COG2720	Uncharacterized vancomycin resistance protein	V	Defense mechanisms ;
Unigene73465_1	ECU07g0560_2	6e-06	COG0842	ABC-type multidrug transport system, permease component	V	Defense mechanisms ;
Unigene73516_1	SPAC3F10.11c	6e-35	COG1132	ABC-type multidrug transport system, ATPase and permease components	V	Defense mechanisms ;
Unigene73812_1	YHL035c	3e-19	COG1132	ABC-type multidrug transport system, ATPase and permease components	V	Defense mechanisms ;
Unigene73878_1	SPCC663.03	4e-14	COG1132	ABC-type multidrug transport system, ATPase and permease components	V	Defense mechanisms ;
Unigene73960_1	YDR135c	1e-19	COG1132	ABC-type multidrug transport system, ATPase and permease components	V	Defense mechanisms ;
Unigene74090_1	SPCC663.03	3e-69	COG1132	ABC-type multidrug transport system, ATPase and permease components	V	Defense mechanisms ;
Unigene74139_1	SPAC11D3.06	2e-06	COG0534	Na+-driven multidrug efflux pump	V	Defense mechanisms ;
Unigene74185_1	SPBC359.05	3e-37	COG1132	ABC-type multidrug transport system, ATPase and permease components	V	Defense mechanisms ;
Unigene74216_1	BH0941	7e-49	COG1132	ABC-type multidrug transport system, ATPase and permease components	V	Defense mechanisms ;
Unigene74234_1	CC3420	1e-06	COG1132	ABC-type multidrug transport system, ATPase and permease components	V	Defense mechanisms ;
Unigene74309_1	YDR011w_3	3e-39	COG1131	ABC-type multidrug transport system, ATPase component	V	Defense mechanisms ;
Unigene74315_1	lin1187	3e-06	COG0577	ABC-type antimicrobial peptide transport system, permease component	V	Defense mechanisms ;
Unigene75165_1	Rv2836c	2e-08	COG0534	Na+-driven multidrug efflux pump	V	Defense mechanisms ;
Unigene75262_1	SPAC3F10.11c	5e-20	COG1132	ABC-type multidrug transport system, ATPase and permease components	V	Defense mechanisms ;
Unigene75530_1	lin1187	4e-08	COG0577	ABC-type antimicrobial peptide transport system, permease component	V	Defense mechanisms ;
Unigene75992_1	SPCC4B3.13	1e-16	COG0534	Na+-driven multidrug efflux pump	V	Defense mechanisms ;
Unigene76002_1	CC3420	2e-06	COG1132	ABC-type multidrug transport system, ATPase and permease components	V	Defense mechanisms ;
Unigene76176_1	RSc1180	1e-06	COG0534	Na+-driven multidrug efflux pump	V	Defense mechanisms ;
Unigene76277_1	CC3420	8e-06	COG1132	ABC-type multidrug transport system, ATPase and permease components	V	Defense mechanisms ;
Unigene76492_1	SPCC4B3.13	5e-29	COG0534	Na+-driven multidrug efflux pump	V	Defense mechanisms ;
Unigene76671_1	SPCC4B3.13	6e-24	COG0534	Na+-driven multidrug efflux pump	V	Defense mechanisms ;
Unigene76672_1	SPCC4B3.13	7e-45	COG0534	Na+-driven multidrug efflux pump	V	Defense mechanisms ;
Unigene76673_1	SPCC4B3.13	3e-16	COG0534	Na+-driven multidrug efflux pump	V	Defense mechanisms ;
Unigene76674_1	SPCC4B3.13	4e-36	COG0534	Na+-driven multidrug efflux pump	V	Defense mechanisms ;
Unigene76675_1	SPCC4B3.13	3e-14	COG0534	Na+-driven multidrug efflux pump	V	Defense mechanisms ;
Unigene76676_1	SPCC4B3.13	3e-15	COG0534	Na+-driven multidrug efflux pump	V	Defense mechanisms ;
Unigene77575_1	PH1735	8e-09	COG1132	ABC-type multidrug transport system, ATPase and permease components	V	Defense mechanisms ;
Unigene77577_1	SPCC4B3.13	1e-10	COG0534	Na+-driven multidrug efflux pump	V	Defense mechanisms ;
Unigene77628_1	YDR135c	6e-12	COG1132	ABC-type multidrug transport system, ATPase and permease components	V	Defense mechanisms ;
Unigene77929_1	DR0009	3e-07	COG2720	Uncharacterized vancomycin resistance protein	V	Defense mechanisms ;
Unigene78672_1	CC1568	3e-06	COG1680	Beta-lactamase class C and other penicillin binding proteins	V	Defense mechanisms ;
Unigene79147_1	NMB1919	4e-27	COG1132	ABC-type multidrug transport system, ATPase and permease components	V	Defense mechanisms ;
Unigene79856_1	ECU03g0390_1	7e-21	COG1131	ABC-type multidrug transport system, ATPase component	V	Defense mechanisms ;
Unigene80225_1	YKR104w	2e-10	COG1132	ABC-type multidrug transport system, ATPase and permease components	V	Defense mechanisms ;
Unigene81331_1	CC3420	4e-08	COG1132	ABC-type multidrug transport system, ATPase and permease components	V	Defense mechanisms ;
Unigene81436_1	mlr4463	4e-07	COG1136	ABC-type antimicrobial peptide transport system, ATPase component	V	Defense mechanisms ;
Unigene81437_1	YCR011c_2	1e-12	COG1131	ABC-type multidrug transport system, ATPase component	V	Defense mechanisms ;
Unigene81663_1	DR1533	3e-21	COG3440	Predicted restriction endonuclease	V	Defense mechanisms ;
Unigene82238_1	DR0009	1e-06	COG2720	Uncharacterized vancomycin resistance protein	V	Defense mechanisms ;
Unigene83177_1	PAB0087	8e-06	COG1680	Beta-lactamase class C and other penicillin binding proteins	V	Defense mechanisms ;
Unigene83678_1	FN0598	6e-30	COG1132	ABC-type multidrug transport system, ATPase and permease components	V	Defense mechanisms ;
Unigene83754_1	YLL015w	5e-23	COG1132	ABC-type multidrug transport system, ATPase and permease components	V	Defense mechanisms ;
Unigene83858_1	DRA0266	3e-06	COG1401	GTPase subunit of restriction endonuclease	V	Defense mechanisms ;
Unigene84138_1	DRA0266	1e-06	COG1401	GTPase subunit of restriction endonuclease	V	Defense mechanisms ;
Unigene84175_1	YDR406w_3	6e-23	COG1131	ABC-type multidrug transport system, ATPase component	V	Defense mechanisms ;
Unigene85467_1	YDR406w_4	7e-19	COG0842	ABC-type multidrug transport system, permease component	V	Defense mechanisms ;
Unigene85698_1	PA2527	1e-13	COG0841	Cation/multidrug efflux pump	V	Defense mechanisms ;
Unigene86550_1	ECU03g0390_1	2e-10	COG1131	ABC-type multidrug transport system, ATPase component	V	Defense mechanisms ;
Unigene86815_1	YGR281w	1e-11	COG1132	ABC-type multidrug transport system, ATPase and permease components	V	Defense mechanisms ;
Unigene87279_1	DRA0266	3e-06	COG1401	GTPase subunit of restriction endonuclease	V	Defense mechanisms ;
Unigene87730_1	DR0009	1e-06	COG2720	Uncharacterized vancomycin resistance protein	V	Defense mechanisms ;
Unigene87954_1	slr1149	2e-08	COG1132	ABC-type multidrug transport system, ATPase and permease components	V	Defense mechanisms ;
Unigene87999_1	SPCC4B3.13	6e-07	COG0534	Na+-driven multidrug efflux pump	V	Defense mechanisms ;
Unigene88049_1	ECU03g0390_1	1e-06	COG1131	ABC-type multidrug transport system, ATPase component	V	Defense mechanisms ;
Unigene89028_1	SPCC4B3.13	3e-19	COG0534	Na+-driven multidrug efflux pump	V	Defense mechanisms ;
Unigene89403_1	DR2192	8e-12	COG1136	ABC-type antimicrobial peptide transport system, ATPase component	V	Defense mechanisms ;
Unigene90033_1	CAC1613	4e-17	COG1132	ABC-type multidrug transport system, ATPase and permease components	V	Defense mechanisms ;
Unigene90048_1	SPCC4B3.13	1e-06	COG0534	Na+-driven multidrug efflux pump	V	Defense mechanisms ;
Unigene91190_1	SPCC663.03	2e-22	COG1132	ABC-type multidrug transport system, ATPase and permease components	V	Defense mechanisms ;
Unigene91191_1	SPCC663.03	5e-06	COG1132	ABC-type multidrug transport system, ATPase and permease components	V	Defense mechanisms ;
Unigene91560_1	SPCC4B3.13	6e-07	COG0534	Na+-driven multidrug efflux pump	V	Defense mechanisms ;
Unigene91990_1	Rv2836c	3e-22	COG0534	Na+-driven multidrug efflux pump	V	Defense mechanisms ;
Unigene92048_1	YCR011c_2	4e-14	COG1131	ABC-type multidrug transport system, ATPase component	V	Defense mechanisms ;
Unigene92056_1	SPBC359.05	3e-09	COG1132	ABC-type multidrug transport system, ATPase and permease components	V	Defense mechanisms ;
Unigene92057_1	SPBC359.05	8e-09	COG1132	ABC-type multidrug transport system, ATPase and permease components	V	Defense mechanisms ;
Unigene92126_1	YDR135c	7e-15	COG1132	ABC-type multidrug transport system, ATPase and permease components	V	Defense mechanisms ;
Unigene93182_1	YDR406w_1	2e-11	COG1131	ABC-type multidrug transport system, ATPase component	V	Defense mechanisms ;
Unigene93201_1	SPBC2G5.09c	6e-06	COG1132	ABC-type multidrug transport system, ATPase and permease components	V	Defense mechanisms ;
Unigene93206_1	SPCC18B5.01c_2	1e-09	COG1131	ABC-type multidrug transport system, ATPase component	V	Defense mechanisms ;
Unigene93207_1	ECU03g0390_1	4e-08	COG1131	ABC-type multidrug transport system, ATPase component	V	Defense mechanisms ;
Unigene93286_1	ECU03g0390_2	1e-12	COG0842	ABC-type multidrug transport system, permease component	V	Defense mechanisms ;
Unigene93356_1	SPCC663.03	4e-60	COG1132	ABC-type multidrug transport system, ATPase and permease components	V	Defense mechanisms ;
Unigene93472_1	SPCC663.03	3e-19	COG1132	ABC-type multidrug transport system, ATPase and permease components	V	Defense mechanisms ;
Unigene93483_1	YDR406w_3	4e-58	COG1131	ABC-type multidrug transport system, ATPase component	V	Defense mechanisms ;
Unigene93501_1	PA1113	6e-07	COG1132	ABC-type multidrug transport system, ATPase and permease components	V	Defense mechanisms ;
Unigene93502_1	PA1113	5e-07	COG1132	ABC-type multidrug transport system, ATPase and permease components	V	Defense mechanisms ;
Unigene93503_1	ML1113	8e-07	COG1132	ABC-type multidrug transport system, ATPase and permease components	V	Defense mechanisms ;
Unigene93516_1	SPCC18B5.01c_1	4e-09	COG0842	ABC-type multidrug transport system, permease component	V	Defense mechanisms ;
Unigene93557_1	SPCC18B5.01c_2	1e-13	COG1131	ABC-type multidrug transport system, ATPase component	V	Defense mechanisms ;
Unigene93900_1	CC3420	6e-07	COG1132	ABC-type multidrug transport system, ATPase and permease components	V	Defense mechanisms ;
Unigene93958_1	DR1533	1e-11	COG3440	Predicted restriction endonuclease	V	Defense mechanisms ;
Unigene93959_1	DR1533	6e-12	COG3440	Predicted restriction endonuclease	V	Defense mechanisms ;
Unigene94107_1	BH0941	5e-58	COG1132	ABC-type multidrug transport system, ATPase and permease components	V	Defense mechanisms ;
Unigene94265_1	DRA0266	4e-06	COG1401	GTPase subunit of restriction endonuclease	V	Defense mechanisms ;
Unigene95293_1	SPAC3F10.11c	1e-29	COG1132	ABC-type multidrug transport system, ATPase and permease components	V	Defense mechanisms ;
Unigene95567_1	YDR406w_3	7e-33	COG1131	ABC-type multidrug transport system, ATPase component	V	Defense mechanisms ;
Unigene95989_1	SPAC323.07c	9e-18	COG0534	Na+-driven multidrug efflux pump	V	Defense mechanisms ;
Unigene96488_1	SPCC4B3.13	9e-18	COG0534	Na+-driven multidrug efflux pump	V	Defense mechanisms ;
Unigene96742_1	SPBC9B6.09c	5e-06	COG1132	ABC-type multidrug transport system, ATPase and permease components	V	Defense mechanisms ;
Unigene96975_1	BH0818	3e-06	COG1131	ABC-type multidrug transport system, ATPase component	V	Defense mechanisms ;
Unigene97399_1	YDR135c	6e-84	COG1132	ABC-type multidrug transport system, ATPase and permease components	V	Defense mechanisms ;
Unigene97842_1	SPAC11D3.06	3e-06	COG0534	Na+-driven multidrug efflux pump	V	Defense mechanisms ;
Unigene97991_1	DRA0266	4e-06	COG1401	GTPase subunit of restriction endonuclease	V	Defense mechanisms ;
Unigene98585_1	Rv2836c	5e-19	COG0534	Na+-driven multidrug efflux pump	V	Defense mechanisms ;
Unigene99638_1	BH0941	2e-61	COG1132	ABC-type multidrug transport system, ATPase and permease components	V	Defense mechanisms ;
Unigene99712_1	SPAC3F10.11c	5e-08	COG1132	ABC-type multidrug transport system, ATPase and permease components	V	Defense mechanisms ;
Unigene99802_1	SPCC663.03	1e-18	COG1132	ABC-type multidrug transport system, ATPase and permease components	V	Defense mechanisms ;
Unigene99817_1	YDR135c	2e-31	COG1132	ABC-type multidrug transport system, ATPase and permease components	V	Defense mechanisms ;
Unigene99948_1	DR0009	5e-06	COG2720	Uncharacterized vancomycin resistance protein	V	Defense mechanisms ;
Unigene99956_1	DR0009	2e-06	COG2720	Uncharacterized vancomycin resistance protein	V	Defense mechanisms ;
Unigene100054_1	YDR135c	9e-47	COG1132	ABC-type multidrug transport system, ATPase and permease components	V	Defense mechanisms ;
Unigene100194_1	SPCC4B3.13	9e-47	COG0534	Na+-driven multidrug efflux pump	V	Defense mechanisms ;
Unigene100195_1	SPCC4B3.13	2e-47	COG0534	Na+-driven multidrug efflux pump	V	Defense mechanisms ;
Unigene100196_1	SPCC4B3.13	2e-47	COG0534	Na+-driven multidrug efflux pump	V	Defense mechanisms ;
Unigene100234_1	SPBC359.05	4e-11	COG1132	ABC-type multidrug transport system, ATPase and permease components	V	Defense mechanisms ;
Unigene100480_1	SPAC323.07c	3e-12	COG0534	Na+-driven multidrug efflux pump	V	Defense mechanisms ;
Unigene100530_1	SPAC3F10.11c	2e-62	COG1132	ABC-type multidrug transport system, ATPase and permease components	V	Defense mechanisms ;
Unigene100540_1	DR0009	2e-08	COG2720	Uncharacterized vancomycin resistance protein	V	Defense mechanisms ;
Unigene100545_1	YDR406w_2	3e-08	COG0842	ABC-type multidrug transport system, permease component	V	Defense mechanisms ;
Unigene100590_1	SPCC663.03	2e-35	COG1132	ABC-type multidrug transport system, ATPase and permease components	V	Defense mechanisms ;
Unigene100631_1	ECU03g0390_1	5e-30	COG1131	ABC-type multidrug transport system, ATPase component	V	Defense mechanisms ;
Unigene100683_1	MA2939	4e-07	COG1132	ABC-type multidrug transport system, ATPase and permease components	V	Defense mechanisms ;
Unigene100807_1	SPCC663.03	2e-40	COG1132	ABC-type multidrug transport system, ATPase and permease components	V	Defense mechanisms ;
Unigene100846_1	DRA0266	5e-06	COG1401	GTPase subunit of restriction endonuclease	V	Defense mechanisms ;
Unigene100881_1	SPCC663.03	2e-32	COG1132	ABC-type multidrug transport system, ATPase and permease components	V	Defense mechanisms ;
Unigene101162_1	SPCC18B5.01c_2	9e-26	COG1131	ABC-type multidrug transport system, ATPase component	V	Defense mechanisms ;
Unigene101657_1	mll0815	2e-11	COG1132	ABC-type multidrug transport system, ATPase and permease components	V	Defense mechanisms ;
Unigene101773_1	DR0009	2e-07	COG2720	Uncharacterized vancomycin resistance protein	V	Defense mechanisms ;
Unigene102003_1	DRA0266	8e-07	COG1401	GTPase subunit of restriction endonuclease	V	Defense mechanisms ;
Unigene102337_1	YCR011c_2	9e-13	COG1131	ABC-type multidrug transport system, ATPase component	V	Defense mechanisms ;
Unigene102571_1	SPAC3F10.11c	4e-13	COG1132	ABC-type multidrug transport system, ATPase and permease components	V	Defense mechanisms ;
Unigene103093_1	SPAC3F10.11c	3e-17	COG1132	ABC-type multidrug transport system, ATPase and permease components	V	Defense mechanisms ;
Unigene103308_1	DR0009	2e-09	COG2720	Uncharacterized vancomycin resistance protein	V	Defense mechanisms ;
Unigene103451_1	DR0009	5e-06	COG2720	Uncharacterized vancomycin resistance protein	V	Defense mechanisms ;
Unigene103700_1	YDR135c	2e-08	COG1132	ABC-type multidrug transport system, ATPase and permease components	V	Defense mechanisms ;
Unigene103957_1	DR0009	6e-07	COG2720	Uncharacterized vancomycin resistance protein	V	Defense mechanisms ;
Unigene104157_1	SPCC18B5.01c_2	1e-08	COG1131	ABC-type multidrug transport system, ATPase component	V	Defense mechanisms ;
Unigene104391_1	SPAC323.07c	6e-17	COG0534	Na+-driven multidrug efflux pump	V	Defense mechanisms ;
Unigene105280_1	DRA0266	9e-06	COG1401	GTPase subunit of restriction endonuclease	V	Defense mechanisms ;
Unigene105660_1	CC3420	1e-06	COG1132	ABC-type multidrug transport system, ATPase and permease components	V	Defense mechanisms ;
Unigene105764_1	YDR135c	3e-10	COG1132	ABC-type multidrug transport system, ATPase and permease components	V	Defense mechanisms ;
Unigene106118_1	YDR011w_1	3e-10	COG1131	ABC-type multidrug transport system, ATPase component	V	Defense mechanisms ;
Unigene106309_1	SPAC3F10.11c	3e-09	COG1132	ABC-type multidrug transport system, ATPase and permease components	V	Defense mechanisms ;
Unigene106492_1	DRA0266	3e-06	COG1401	GTPase subunit of restriction endonuclease	V	Defense mechanisms ;
Unigene106607_1	YDR406w_3	2e-36	COG1131	ABC-type multidrug transport system, ATPase component	V	Defense mechanisms ;
Unigene107776_1	SPAC323.07c	1e-09	COG0534	Na+-driven multidrug efflux pump	V	Defense mechanisms ;
Unigene108574_1	CC1568	2e-08	COG1680	Beta-lactamase class C and other penicillin binding proteins	V	Defense mechanisms ;
Unigene109494_1	YDR135c	3e-16	COG1132	ABC-type multidrug transport system, ATPase and permease components	V	Defense mechanisms ;
Unigene109775_1	SPAC11D3.06	6e-06	COG0534	Na+-driven multidrug efflux pump	V	Defense mechanisms ;
Unigene109938_1	SPCC663.03	1e-66	COG1132	ABC-type multidrug transport system, ATPase and permease components	V	Defense mechanisms ;
Unigene110321_1	SPAC11D3.06	4e-08	COG0534	Na+-driven multidrug efflux pump	V	Defense mechanisms ;
Unigene110322_1	SPAC11D3.06	6e-08	COG0534	Na+-driven multidrug efflux pump	V	Defense mechanisms ;
Unigene110579_1	YDR135c	1e-15	COG1132	ABC-type multidrug transport system, ATPase and permease components	V	Defense mechanisms ;
Unigene110954_1	PA4997	4e-47	COG1132	ABC-type multidrug transport system, ATPase and permease components	V	Defense mechanisms ;
Unigene111396_1	DRA0266	6e-07	COG1401	GTPase subunit of restriction endonuclease	V	Defense mechanisms ;
Unigene111468_1	SPCC4B3.13	6e-21	COG0534	Na+-driven multidrug efflux pump	V	Defense mechanisms ;
Unigene111492_1	DRA0266	1e-08	COG1401	GTPase subunit of restriction endonuclease	V	Defense mechanisms ;
Unigene112618_1	SPAC323.07c	2e-13	COG0534	Na+-driven multidrug efflux pump	V	Defense mechanisms ;
Unigene112709_1	SPCC4B3.13	5e-13	COG0534	Na+-driven multidrug efflux pump	V	Defense mechanisms ;
Unigene112710_1	SPAC11D3.06	7e-13	COG0534	Na+-driven multidrug efflux pump	V	Defense mechanisms ;
Unigene2826_1	SA1683	9e-46	COG1132	ABC-type multidrug transport system, ATPase and permease components	V	Defense mechanisms ;
Unigene2912_1	CC3420	5e-10	COG1132	ABC-type multidrug transport system, ATPase and permease components	V	Defense mechanisms ;
Unigene2960_1	BMEII0250	2e-20	COG1132	ABC-type multidrug transport system, ATPase and permease components	V	Defense mechanisms ;
Unigene3136_1	CC3420	2e-07	COG1132	ABC-type multidrug transport system, ATPase and permease components	V	Defense mechanisms ;
Unigene3143_1	DR0009	9e-08	COG2720	Uncharacterized vancomycin resistance protein	V	Defense mechanisms ;
Unigene3164_1	SPCC4B3.13	2e-34	COG0534	Na+-driven multidrug efflux pump	V	Defense mechanisms ;
Unigene3165_1	SPCC4B3.13	7e-41	COG0534	Na+-driven multidrug efflux pump	V	Defense mechanisms ;
Unigene3612_1	DR0009	3e-07	COG2720	Uncharacterized vancomycin resistance protein	V	Defense mechanisms ;
Unigene3663_1	CC3420	9e-06	COG1132	ABC-type multidrug transport system, ATPase and permease components	V	Defense mechanisms ;
Unigene3717_1	SPCC663.03	2e-48	COG1132	ABC-type multidrug transport system, ATPase and permease components	V	Defense mechanisms ;
Unigene3795_1	SPCC4B3.13	1e-11	COG0534	Na+-driven multidrug efflux pump	V	Defense mechanisms ;
Unigene3828_1	DRA0266	7e-07	COG1401	GTPase subunit of restriction endonuclease	V	Defense mechanisms ;
Unigene3869_1	CC3420	8e-06	COG1132	ABC-type multidrug transport system, ATPase and permease components	V	Defense mechanisms ;
Unigene3884_1	DR0406	2e-20	COG1131	ABC-type multidrug transport system, ATPase component	V	Defense mechanisms ;
Unigene3931_1	DR1533	6e-26	COG3440	Predicted restriction endonuclease	V	Defense mechanisms ;
Unigene3963_1	YDR135c	4e-43	COG1132	ABC-type multidrug transport system, ATPase and permease components	V	Defense mechanisms ;
Unigene3981_1	SA1683	1e-53	COG1132	ABC-type multidrug transport system, ATPase and permease components	V	Defense mechanisms ;
Unigene4016_1	SPCC4B3.13	2e-18	COG0534	Na+-driven multidrug efflux pump	V	Defense mechanisms ;
Unigene4043_1	SPCC4B3.13	1e-14	COG0534	Na+-driven multidrug efflux pump	V	Defense mechanisms ;
Unigene4100_1	DR1533	1e-07	COG3440	Predicted restriction endonuclease	V	Defense mechanisms ;
Unigene4258_1	SPCC4B3.13	2e-07	COG0534	Na+-driven multidrug efflux pump	V	Defense mechanisms ;
Unigene4467_1	YCR011c_2	2e-49	COG1131	ABC-type multidrug transport system, ATPase component	V	Defense mechanisms ;
Unigene4468_1	DRA0266	5e-13	COG1401	GTPase subunit of restriction endonuclease	V	Defense mechanisms ;
Unigene4492_1	DRA0266	4e-08	COG1401	GTPase subunit of restriction endonuclease	V	Defense mechanisms ;
Unigene4510_1	YDR011w_3	2e-07	COG1131	ABC-type multidrug transport system, ATPase component	V	Defense mechanisms ;
Unigene4526_1	SPCC18B5.01c_3	1e-07	COG0842	ABC-type multidrug transport system, permease component	V	Defense mechanisms ;
Unigene4544_1	YLL015w	3e-22	COG1132	ABC-type multidrug transport system, ATPase and permease components	V	Defense mechanisms ;
Unigene4753_1	CC3420	8e-06	COG1132	ABC-type multidrug transport system, ATPase and permease components	V	Defense mechanisms ;
Unigene4890_1	BMEI1743	3e-43	COG1132	ABC-type multidrug transport system, ATPase and permease components	V	Defense mechanisms ;
Unigene4965_1	SPCC4B3.13	6e-18	COG0534	Na+-driven multidrug efflux pump	V	Defense mechanisms ;
Unigene4985_1	YDR406w_1	6e-31	COG1131	ABC-type multidrug transport system, ATPase component	V	Defense mechanisms ;
Unigene5247_1	DR0009	2e-06	COG2720	Uncharacterized vancomycin resistance protein	V	Defense mechanisms ;
Unigene113030_1	DR1533	3e-10	COG3440	Predicted restriction endonuclease	V	Defense mechanisms ;
Unigene113031_1	DR1533	3e-07	COG3440	Predicted restriction endonuclease	V	Defense mechanisms ;
Unigene113820_1	DRA0266	2e-08	COG1401	GTPase subunit of restriction endonuclease	V	Defense mechanisms ;
Unigene114336_1	DRA0266	2e-06	COG1401	GTPase subunit of restriction endonuclease	V	Defense mechanisms ;
Unigene115048_1	SPAC323.07c	2e-07	COG0534	Na+-driven multidrug efflux pump	V	Defense mechanisms ;
Unigene115113_1	YDR135c	3e-22	COG1132	ABC-type multidrug transport system, ATPase and permease components	V	Defense mechanisms ;
Unigene115140_1	YHL035c	2e-23	COG1132	ABC-type multidrug transport system, ATPase and permease components	V	Defense mechanisms ;
Unigene115161_1	DR0009	4e-07	COG2720	Uncharacterized vancomycin resistance protein	V	Defense mechanisms ;
Unigene115411_1	DR0009	1e-06	COG2720	Uncharacterized vancomycin resistance protein	V	Defense mechanisms ;
Unigene115766_1	SPy0230	6e-21	COG1132	ABC-type multidrug transport system, ATPase and permease components	V	Defense mechanisms ;
Unigene115777_1	SPAC11D3.06	6e-17	COG0534	Na+-driven multidrug efflux pump	V	Defense mechanisms ;
Unigene115778_1	SPAC11D3.06	2e-13	COG0534	Na+-driven multidrug efflux pump	V	Defense mechanisms ;
Unigene115779_1	SPAC11D3.06	6e-17	COG0534	Na+-driven multidrug efflux pump	V	Defense mechanisms ;
Unigene115780_1	SPAC11D3.06	2e-13	COG0534	Na+-driven multidrug efflux pump	V	Defense mechanisms ;
Unigene115877_1	SPAC3F10.11c	6e-86	COG1132	ABC-type multidrug transport system, ATPase and permease components	V	Defense mechanisms ;
Unigene116328_1	YCR011c_3	1e-06	COG0842	ABC-type multidrug transport system, permease component	V	Defense mechanisms ;
Unigene116502_1	DRA0266	3e-06	COG1401	GTPase subunit of restriction endonuclease	V	Defense mechanisms ;
Unigene116781_1	SPCC4B3.13	2e-11	COG0534	Na+-driven multidrug efflux pump	V	Defense mechanisms ;
Unigene116812_1	YDR406w_1	6e-15	COG1131	ABC-type multidrug transport system, ATPase component	V	Defense mechanisms ;
Unigene117271_1	DRA0266	5e-09	COG1401	GTPase subunit of restriction endonuclease	V	Defense mechanisms ;
Unigene117426_1	YDR135c	3e-24	COG1132	ABC-type multidrug transport system, ATPase and permease components	V	Defense mechanisms ;
Unigene117763_1	DRA0266	1e-06	COG1401	GTPase subunit of restriction endonuclease	V	Defense mechanisms ;
Unigene5550_1	CC3420	2e-07	COG1132	ABC-type multidrug transport system, ATPase and permease components	V	Defense mechanisms ;
Unigene5640_1	CC3420	6e-07	COG1132	ABC-type multidrug transport system, ATPase and permease components	V	Defense mechanisms ;
Unigene5680_1	SPAC323.07c	3e-10	COG0534	Na+-driven multidrug efflux pump	V	Defense mechanisms ;
Unigene5739_1	ECU03g0390_2	9e-10	COG0842	ABC-type multidrug transport system, permease component	V	Defense mechanisms ;
Unigene5851_1	SPCC4B3.13	4e-13	COG0534	Na+-driven multidrug efflux pump	V	Defense mechanisms ;
Unigene6011_1	CC3420	2e-06	COG1132	ABC-type multidrug transport system, ATPase and permease components	V	Defense mechanisms ;
Unigene6012_1	CC3420	1e-05	COG1132	ABC-type multidrug transport system, ATPase and permease components	V	Defense mechanisms ;
Unigene6102_1	DR0009	9e-09	COG2720	Uncharacterized vancomycin resistance protein	V	Defense mechanisms ;
Unigene6224_1	DR2409	1e-23	COG1403	Restriction endonuclease	V	Defense mechanisms ;
Unigene6240_1	DRA0266	1e-07	COG1401	GTPase subunit of restriction endonuclease	V	Defense mechanisms ;
Unigene6498_1	DRA0266	4e-07	COG1401	GTPase subunit of restriction endonuclease	V	Defense mechanisms ;
Unigene6642_1	CAC1613	5e-54	COG1132	ABC-type multidrug transport system, ATPase and permease components	V	Defense mechanisms ;
Unigene6867_1	DRA0266	2e-07	COG1401	GTPase subunit of restriction endonuclease	V	Defense mechanisms ;
Unigene7399_1	SPCC663.03	7e-51	COG1132	ABC-type multidrug transport system, ATPase and permease components	V	Defense mechanisms ;
Unigene7625_1	DRA0266	1e-06	COG1401	GTPase subunit of restriction endonuclease	V	Defense mechanisms ;
Unigene7661_1	DRA0266	2e-06	COG1401	GTPase subunit of restriction endonuclease	V	Defense mechanisms ;
Unigene7763_1	DR1985	7e-06	COG2367	Beta-lactamase class A	V	Defense mechanisms ;
Unigene7799_1	DR0009	5e-07	COG2720	Uncharacterized vancomycin resistance protein	V	Defense mechanisms ;
Unigene7861_1	YGR281w	5e-12	COG1132	ABC-type multidrug transport system, ATPase and permease components	V	Defense mechanisms ;
Unigene7926_1	BH0941	2e-55	COG1132	ABC-type multidrug transport system, ATPase and permease components	V	Defense mechanisms ;
Unigene8193_1	SPCC663.03	8e-117	COG1132	ABC-type multidrug transport system, ATPase and permease components	V	Defense mechanisms ;
Unigene9065_1	CC3420	2e-07	COG1132	ABC-type multidrug transport system, ATPase and permease components	V	Defense mechanisms ;
Unigene9231_1	DRA0266	6e-07	COG1401	GTPase subunit of restriction endonuclease	V	Defense mechanisms ;
Unigene9713_1	YDR135c	1e-19	COG1132	ABC-type multidrug transport system, ATPase and permease components	V	Defense mechanisms ;
Unigene9767_1	DRA0266	8e-07	COG1401	GTPase subunit of restriction endonuclease	V	Defense mechanisms ;
Unigene9781_1	SPCC4B3.13	2e-14	COG0534	Na+-driven multidrug efflux pump	V	Defense mechanisms ;
Unigene9891_1	YLL015w	3e-27	COG1132	ABC-type multidrug transport system, ATPase and permease components	V	Defense mechanisms ;
Unigene9968_1	DR0009	1e-06	COG2720	Uncharacterized vancomycin resistance protein	V	Defense mechanisms ;
Unigene9969_1	DR0009	7e-07	COG2720	Uncharacterized vancomycin resistance protein	V	Defense mechanisms ;
Unigene10185_1	Cgl1966	9e-07	COG1136	ABC-type antimicrobial peptide transport system, ATPase component	V	Defense mechanisms ;
Unigene10191_1	CC3420	1e-06	COG1132	ABC-type multidrug transport system, ATPase and permease components	V	Defense mechanisms ;
Unigene10344_1	SPAC11D3.06	5e-09	COG0534	Na+-driven multidrug efflux pump	V	Defense mechanisms ;
Unigene10885_1	DRA0266	3e-06	COG1401	GTPase subunit of restriction endonuclease	V	Defense mechanisms ;
Unigene11022_1	SPAC323.07c	2e-12	COG0534	Na+-driven multidrug efflux pump	V	Defense mechanisms ;
Unigene11056_1	YCR011c_2	5e-40	COG1131	ABC-type multidrug transport system, ATPase component	V	Defense mechanisms ;
Unigene11157_1	YDR406w_3	8e-60	COG1131	ABC-type multidrug transport system, ATPase component	V	Defense mechanisms ;
Unigene11162_1	SPCC4B3.13	4e-46	COG0534	Na+-driven multidrug efflux pump	V	Defense mechanisms ;
Unigene11206_1	SPCC663.03	6e-78	COG1132	ABC-type multidrug transport system, ATPase and permease components	V	Defense mechanisms ;
Unigene11331_1	CC3420	5e-06	COG1132	ABC-type multidrug transport system, ATPase and permease components	V	Defense mechanisms ;
Unigene11339_1	mll5254	1e-07	COG1132	ABC-type multidrug transport system, ATPase and permease components	V	Defense mechanisms ;
Unigene11354_1	DR0009	2e-06	COG2720	Uncharacterized vancomycin resistance protein	V	Defense mechanisms ;
Unigene11402_1	SPCC663.03	2e-07	COG1132	ABC-type multidrug transport system, ATPase and permease components	V	Defense mechanisms ;
Unigene11547_1	SPCC4B3.13	8e-28	COG0534	Na+-driven multidrug efflux pump	V	Defense mechanisms ;
Unigene11673_1	DR0009	2e-06	COG2720	Uncharacterized vancomycin resistance protein	V	Defense mechanisms ;
Unigene11784_1	SPBC359.05	3e-23	COG1132	ABC-type multidrug transport system, ATPase and permease components	V	Defense mechanisms ;
Unigene12002_1	CC3420	1e-07	COG1132	ABC-type multidrug transport system, ATPase and permease components	V	Defense mechanisms ;
Unigene12102_1	SPCC663.03	2e-07	COG1132	ABC-type multidrug transport system, ATPase and permease components	V	Defense mechanisms ;
Unigene12430_1	ECU11g1200	8e-26	COG1132	ABC-type multidrug transport system, ATPase and permease components	V	Defense mechanisms ;
Unigene12666_1	YDR135c	7e-31	COG1132	ABC-type multidrug transport system, ATPase and permease components	V	Defense mechanisms ;
Unigene12708_1	SPCC4B3.13	7e-15	COG0534	Na+-driven multidrug efflux pump	V	Defense mechanisms ;
Unigene12742_1	SPCC663.03	4e-24	COG1132	ABC-type multidrug transport system, ATPase and permease components	V	Defense mechanisms ;
Unigene12806_1	SPCC663.03	7e-22	COG1132	ABC-type multidrug transport system, ATPase and permease components	V	Defense mechanisms ;
Unigene12890_1	YDR135c	3e-155	COG1132	ABC-type multidrug transport system, ATPase and permease components	V	Defense mechanisms ;
Unigene12906_1	SPBC359.05	1e-30	COG1132	ABC-type multidrug transport system, ATPase and permease components	V	Defense mechanisms ;
Unigene12953_1	YCR011c_2	3e-15	COG1131	ABC-type multidrug transport system, ATPase component	V	Defense mechanisms ;
Unigene13103_1	YCR011c_3	3e-09	COG0842	ABC-type multidrug transport system, permease component	V	Defense mechanisms ;
Unigene13304_1	YCR011c_3	1e-13	COG0842	ABC-type multidrug transport system, permease component	V	Defense mechanisms ;
Unigene13555_1	DRA0266	1e-06	COG1401	GTPase subunit of restriction endonuclease	V	Defense mechanisms ;
Unigene13998_1	SPCC4B3.13	4e-45	COG0534	Na+-driven multidrug efflux pump	V	Defense mechanisms ;
Unigene14129_1	DR1533	5e-16	COG3440	Predicted restriction endonuclease	V	Defense mechanisms ;
Unigene14506_1	YHL035c	8e-12	COG1132	ABC-type multidrug transport system, ATPase and permease components	V	Defense mechanisms ;
Unigene15304_1	SPAC323.07c	4e-09	COG0534	Na+-driven multidrug efflux pump	V	Defense mechanisms ;
Unigene15445_1	SPAC323.07c	8e-17	COG0534	Na+-driven multidrug efflux pump	V	Defense mechanisms ;
Unigene15869_1	DR0009	1e-08	COG2720	Uncharacterized vancomycin resistance protein	V	Defense mechanisms ;
Unigene15873_1	PAB1923	4e-15	COG1131	ABC-type multidrug transport system, ATPase component	V	Defense mechanisms ;
Unigene15906_1	SPCC663.03	2e-80	COG1132	ABC-type multidrug transport system, ATPase and permease components	V	Defense mechanisms ;
Unigene15935_1	CC3420	9e-06	COG1132	ABC-type multidrug transport system, ATPase and permease components	V	Defense mechanisms ;
Unigene15999_1	YDR406w_3	2e-54	COG1131	ABC-type multidrug transport system, ATPase component	V	Defense mechanisms ;
Unigene16059_1	CC3420	6e-06	COG1132	ABC-type multidrug transport system, ATPase and permease components	V	Defense mechanisms ;
Unigene16266_1	YHR032w	6e-06	COG0534	Na+-driven multidrug efflux pump	V	Defense mechanisms ;
Unigene16338_1	DRA0266	3e-06	COG1401	GTPase subunit of restriction endonuclease	V	Defense mechanisms ;
Unigene16447_1	DRA0266	7e-08	COG1401	GTPase subunit of restriction endonuclease	V	Defense mechanisms ;
Unigene16457_1	PA4143	2e-07	COG2274	ABC-type bacteriocin/lantibiotic exporters, contain an N-terminal double-glycine peptidase domain	V	Defense mechanisms ;
Unigene16697_1	SPCC663.03	6e-25	COG1132	ABC-type multidrug transport system, ATPase and permease components	V	Defense mechanisms ;
Unigene16853_1	SPCC4B3.13	2e-27	COG0534	Na+-driven multidrug efflux pump	V	Defense mechanisms ;
Unigene17080_1	CC3420	8e-06	COG1132	ABC-type multidrug transport system, ATPase and permease components	V	Defense mechanisms ;
Unigene17371_1	ECU08g0110_1	2e-15	COG1131	ABC-type multidrug transport system, ATPase component	V	Defense mechanisms ;
Unigene17872_1	DRA0266	5e-06	COG1401	GTPase subunit of restriction endonuclease	V	Defense mechanisms ;
Unigene17881_1	CC3420	1e-06	COG1132	ABC-type multidrug transport system, ATPase and permease components	V	Defense mechanisms ;
Unigene17882_1	CC3420	1e-06	COG1132	ABC-type multidrug transport system, ATPase and permease components	V	Defense mechanisms ;
Unigene17883_1	CC3420	1e-06	COG1132	ABC-type multidrug transport system, ATPase and permease components	V	Defense mechanisms ;
Unigene18051_1	CC3420	1e-08	COG1132	ABC-type multidrug transport system, ATPase and permease components	V	Defense mechanisms ;
Unigene18153_1	SPBC359.05	4e-53	COG1132	ABC-type multidrug transport system, ATPase and permease components	V	Defense mechanisms ;
Unigene18288_1	SPAC11D3.06	8e-19	COG0534	Na+-driven multidrug efflux pump	V	Defense mechanisms ;
Unigene18289_1	SPAC11D3.06	8e-19	COG0534	Na+-driven multidrug efflux pump	V	Defense mechanisms ;
Unigene18369_1	SPCC4B3.13	8e-63	COG0534	Na+-driven multidrug efflux pump	V	Defense mechanisms ;
Unigene18522_1	SPCC4B3.13	5e-34	COG0534	Na+-driven multidrug efflux pump	V	Defense mechanisms ;
Unigene18633_1	YCR011c_3	5e-07	COG0842	ABC-type multidrug transport system, permease component	V	Defense mechanisms ;
Unigene18653_1	YDR011w_3	2e-29	COG1131	ABC-type multidrug transport system, ATPase component	V	Defense mechanisms ;
Unigene18744_1	YDR338c	1e-08	COG0534	Na+-driven multidrug efflux pump	V	Defense mechanisms ;
Unigene18772_1	DRA0266	2e-06	COG1401	GTPase subunit of restriction endonuclease	V	Defense mechanisms ;
Unigene18839_1	YDR406w_3	3e-48	COG1131	ABC-type multidrug transport system, ATPase component	V	Defense mechanisms ;
Unigene18893_1	YCR011c_2	1e-38	COG1131	ABC-type multidrug transport system, ATPase component	V	Defense mechanisms ;
Unigene19381_1	SPAC323.07c	2e-19	COG0534	Na+-driven multidrug efflux pump	V	Defense mechanisms ;
Unigene19514_1	SPAC3F10.11c	6e-42	COG1132	ABC-type multidrug transport system, ATPase and permease components	V	Defense mechanisms ;
Unigene19547_1	YCR011c_2	2e-35	COG1131	ABC-type multidrug transport system, ATPase component	V	Defense mechanisms ;
Unigene19584_1	SPCC663.03	2e-28	COG1132	ABC-type multidrug transport system, ATPase and permease components	V	Defense mechanisms ;
Unigene19599_1	MJ0709	6e-13	COG0534	Na+-driven multidrug efflux pump	V	Defense mechanisms ;
Unigene19739_1	SPAC323.07c	2e-12	COG0534	Na+-driven multidrug efflux pump	V	Defense mechanisms ;
Unigene20159_1	MTH1093	8e-27	COG1131	ABC-type multidrug transport system, ATPase component	V	Defense mechanisms ;
Unigene20359_1	DRA0266	6e-09	COG1401	GTPase subunit of restriction endonuclease	V	Defense mechanisms ;
Unigene20687_1	YDR135c	1e-105	COG1132	ABC-type multidrug transport system, ATPase and permease components	V	Defense mechanisms ;
Unigene20901_1	YCR011c_2	1e-45	COG1131	ABC-type multidrug transport system, ATPase component	V	Defense mechanisms ;
Unigene20902_1	YCR011c_2	1e-45	COG1131	ABC-type multidrug transport system, ATPase component	V	Defense mechanisms ;
Unigene21023_1	CC3420	1e-05	COG1132	ABC-type multidrug transport system, ATPase and permease components	V	Defense mechanisms ;
Unigene21097_1	DRA0266	6e-06	COG1401	GTPase subunit of restriction endonuclease	V	Defense mechanisms ;
Unigene21240_1	SPAC3F10.11c	4e-81	COG1132	ABC-type multidrug transport system, ATPase and permease components	V	Defense mechanisms ;
Unigene21363_1	SPCC663.03	1e-29	COG1132	ABC-type multidrug transport system, ATPase and permease components	V	Defense mechanisms ;
Unigene21422_1	DRA0266	1e-06	COG1401	GTPase subunit of restriction endonuclease	V	Defense mechanisms ;
Unigene21430_1	YDR406w_2	7e-06	COG0842	ABC-type multidrug transport system, permease component	V	Defense mechanisms ;
Unigene21620_1	DRA0266	4e-12	COG1401	GTPase subunit of restriction endonuclease	V	Defense mechanisms ;
Unigene21819_1	SPAC11D3.06	2e-17	COG0534	Na+-driven multidrug efflux pump	V	Defense mechanisms ;
Unigene21820_1	SPAC11D3.06	2e-17	COG0534	Na+-driven multidrug efflux pump	V	Defense mechanisms ;
Unigene21867_1	YDR406w_2	2e-17	COG0842	ABC-type multidrug transport system, permease component	V	Defense mechanisms ;
Unigene21916_1	DRA0266	2e-11	COG1401	GTPase subunit of restriction endonuclease	V	Defense mechanisms ;
Unigene21960_1	DRA0266	1e-06	COG1401	GTPase subunit of restriction endonuclease	V	Defense mechanisms ;
Unigene22159_1	SPAC323.07c	4e-18	COG0534	Na+-driven multidrug efflux pump	V	Defense mechanisms ;
Unigene22465_1	YGR281w	5e-20	COG1132	ABC-type multidrug transport system, ATPase and permease components	V	Defense mechanisms ;
Unigene22773_1	SPAC323.07c	3e-13	COG0534	Na+-driven multidrug efflux pump	V	Defense mechanisms ;
Unigene23017_1	SPCC4B3.13	9e-63	COG0534	Na+-driven multidrug efflux pump	V	Defense mechanisms ;
Unigene23103_1	SPAC323.07c	9e-24	COG0534	Na+-driven multidrug efflux pump	V	Defense mechanisms ;
Unigene23193_1	DR0009	9e-09	COG2720	Uncharacterized vancomycin resistance protein	V	Defense mechanisms ;
Unigene23387_1	DRA0266	6e-07	COG1401	GTPase subunit of restriction endonuclease	V	Defense mechanisms ;
Unigene23426_1	DR0009	4e-06	COG2720	Uncharacterized vancomycin resistance protein	V	Defense mechanisms ;
Unigene23585_1	CC3420	9e-06	COG1132	ABC-type multidrug transport system, ATPase and permease components	V	Defense mechanisms ;
Unigene23588_1	YDR135c	9e-115	COG1132	ABC-type multidrug transport system, ATPase and permease components	V	Defense mechanisms ;
Unigene23995_1	CC3420	5e-06	COG1132	ABC-type multidrug transport system, ATPase and permease components	V	Defense mechanisms ;
Unigene24225_1	DRA0266	2e-09	COG1401	GTPase subunit of restriction endonuclease	V	Defense mechanisms ;
Unigene24287_1	DR0009	2e-07	COG2720	Uncharacterized vancomycin resistance protein	V	Defense mechanisms ;
Unigene24412_1	DRA0266	4e-06	COG1401	GTPase subunit of restriction endonuclease	V	Defense mechanisms ;
Unigene24476_1	slr2019	2e-12	COG1132	ABC-type multidrug transport system, ATPase and permease components	V	Defense mechanisms ;
Unigene24621_1	DRA0266	3e-07	COG1401	GTPase subunit of restriction endonuclease	V	Defense mechanisms ;
