# Supplementary material for: De novo assembly and characterization of the root transcriptome of Aegilops variabilis during an interaction with the cereal cyst nematode
Source: BMC Genomics. 2012 Apr 11;13:133. doi: 10.1186/1471-2164-13-133 (PMC3439707; doi:10.1186/1471-2164-13-133)
Supplement: Additional file 10 — Unigenes involved in ABC transporters pathway. [file 1471-2164-13-133-S10.xls]

## Sheet: Additional file 9
Additional file 9 Nematode-like unigene list in the transcriptome database
geneID	Unigene Length	RPKM	Swissprot-ID	Swissprot-Score	Swissprot-Evalue	Swissprot-annotation	COG-Protein-or-Domain	COG-Score	COG-Evalue	COG-ID	COG-Function-Description	KO_id	KEGG-Evalue	KEGG-Score	KEGG-Gene	ko_definition	GO-BiologicalProcess	GO-MolecularFunction	Go-CellularComponent
Unigene100181_1	553	8.2133	sp|Q9N5K2|RPAB1_CAEEL	132	2e-30	DNA-directed RNA polymerases I, II, and III subunit RPABC1 OS=Caenorhabditis elegans GN=rpb-5 PE=2 SV=1	YBR154c	103	2e-22	COG2012	DNA-directed RNA polymerase, subunit H, RpoH/RPB5	K03013	5e-78	286	sbi:SORBI_05g002600	DNA-directed RNA polymerase II subunit E	GO:0010467//gene expression	GO:0034062//RNA polymerase activity;GO:0003676//nucleic acid binding	GO:0043231//intracellular membrane-bounded organelle
Unigene100182_1	898	4.6576	sp|Q9N5K2|RPAB1_CAEEL	125	5e-28	DNA-directed RNA polymerases I, II, and III subunit RPABC1 OS=Caenorhabditis elegans GN=rpb-5 PE=2 SV=1	YBR154c	104	2e-22	COG2012	DNA-directed RNA polymerase, subunit H, RpoH/RPB5	K03013	4e-82	301	sbi:SORBI_05g002600	DNA-directed RNA polymerase II subunit E	GO:0010467//gene expression	GO:0034062//RNA polymerase activity;GO:0003676//nucleic acid binding	GO:0055029//nuclear DNA-directed RNA polymerase complex
Unigene100183_1	878	11.016	sp|Q9N5K2|RPAB1_CAEEL	125	5e-28	DNA-directed RNA polymerases I, II, and III subunit RPABC1 OS=Caenorhabditis elegans GN=rpb-5 PE=2 SV=1	YBR154c	104	2e-22	COG2012	DNA-directed RNA polymerase, subunit H, RpoH/RPB5	K03013	4e-82	301	sbi:SORBI_05g002600	DNA-directed RNA polymerase II subunit E	GO:0010467//gene expression	GO:0034062//RNA polymerase activity;GO:0003676//nucleic acid binding	GO:0055029//nuclear DNA-directed RNA polymerase complex
Unigene101003_1	206	0.7931	sp|P51485|ARRB_CAEEL	103	3e-22	Probable beta-arrestin OS=Caenorhabditis elegans GN=arr-1 PE=2 SV=2	--	--	--	--	--	--	--	--	--	--	-	-	-
Unigene101031_1	236	0.6923	sp|P11141|HSP7F_CAEEL	143	4e-34	Heat shock 70 kDa protein F, mitochondrial OS=Caenorhabditis elegans GN=hsp-6 PE=1 SV=2	SPAC664.11	124	4e-29	COG0443	Molecular chaperone	K04043	3e-32	133	vvi:100250929	molecular chaperone DnaK	-	-	-
Unigene101067_1	235	1.2514	sp|P34661|UFM1_CAEEL	106	5e-23	Ubiquitin-fold modifier 1 OS=Caenorhabditis elegans GN=tag-277 PE=1 SV=1	--	--	--	--	--	K12162	6e-25	108	zma:100285075	ubiquitin-fold modifier 1	-	-	-
Unigene101229_1	360	0.9077	sp|Q23240|CYC22_CAEEL	50.8	3e-06	Probable cytochrome c 2.2 OS=Caenorhabditis elegans GN=cyc-2.2 PE=2 SV=1	mlr4905	61.2	4e-10	COG3474	Cytochrome c2	--	--	--	--	--	-	-	-
Unigene101258_1	210	0.778	sp|P34540|KINH_CAEEL	69.3	7e-12	Kinesin heavy chain OS=Caenorhabditis elegans GN=unc-116 PE=1 SV=2	SPAC664.10	53.1	1e-07	COG5059	Kinesin-like protein	K11498	4e-21	96.3	ppp:PHYPADRAFT_128486	centromeric protein E	GO:0007017//microtubule-based process	GO:0046914//transition metal ion binding;GO:0003774//motor activity;GO:0032559//adenyl ribonucleotide binding	GO:0015630//microtubule cytoskeleton
Unigene101285_1	496	0.9882	sp|Q18212|UAP56_CAEEL	280	4e-75	Spliceosome RNA helicase BAT1 homolog OS=Caenorhabditis elegans GN=hel-1 PE=2 SV=1	SPAC17G6.14c	224	7e-59	COG0513	Superfamily II DNA and RNA helicases	K12812	9e-64	239	osa:4326193	ATP-dependent RNA helicase UAP56/SUB2 [EC:3.6.4.13]	-	GO:0032559//adenyl ribonucleotide binding;GO:0042623//ATPase activity, coupled	-
Unigene101446_1	719	1.0907	sp|O17586|PSA6_CAEEL	279	1e-74	Proteasome subunit alpha type-6 OS=Caenorhabditis elegans GN=pas-1 PE=1 SV=1	YGL011c	196	3e-50	COG0638	20S proteasome, alpha and beta subunits	K02730	5e-53	204	sbi:SORBI_01g045210	20S proteasome subunit alpha 1 [EC:3.4.25.1]	GO:0022900//electron transport chain;GO:0010038//response to metal ion;GO:0019941//modification-dependent protein catabolic process	GO:0008233//peptidase activity;GO:0015082//di-, tri-valent inorganic cation transmembrane transporter activity	GO:0000502//proteasome complex;GO:0009532//plastid stroma;GO:0009526//plastid envelope;GO:0016020//membrane
Unigene101490_1	261	0.7512	sp|Q17770|PDI2_CAEEL	92.4	8e-19	Protein disulfide-isomerase 2 OS=Caenorhabditis elegans GN=pdi-2 PE=1 SV=1	YCL043c	70.1	9e-13	COG0526	Thiol-disulfide isomerase and thioredoxins	K09580	1e-19	91.7	pop:POPTR_723538	protein disulfide-isomerase A1 [EC:5.3.4.1]	GO:0006950//response to stress	GO:0016740//transferase activity	GO:0016020//membrane;GO:0009536//plastid
Unigene101563_1	349	1.3108	sp|P45967|YNZ7_CAEEL	95.9	7e-20	Uncharacterized protein T09A5.7 OS=Caenorhabditis elegans GN=T09A5.7 PE=2 SV=1	--	--	--	--	--	--	--	--	--	--	-	-	-
Unigene101581_1	239	0.957	sp|P34655|YOT0_CAEEL	58.9	9e-09	UPF0057 membrane protein ZK632.10 OS=Caenorhabditis elegans GN=ZK632.10 PE=2 SV=2	YDL123w	54.3	5e-08	COG0401	Uncharacterized homolog of Blt101	--	--	--	--	--	-	-	GO:0031410//cytoplasmic vesicle
Unigene101618_1	256	1.0211	sp|Q11190|ETFD_CAEEL	139	5e-33	Electron transfer flavoprotein-ubiquinone oxidoreductase, mitochondrial OS=Caenorhabditis elegans GN=let-721 PE=1 SV=2	RSc1567	130	8e-31	COG0644	Dehydrogenases (flavoproteins)	K00311	1e-29	124	vvi:100244062	electron-transferring-flavoprotein dehydrogenase [EC:1.5.5.1]	-	-	-
Unigene101645_1	214	1.0688	sp|Q17533|EXOS4_CAEEL	58.2	2e-08	Putative exosome complex exonuclease RRP41 OS=Caenorhabditis elegans GN=exos-4.1 PE=2 SV=2	--	--	--	--	--	--	--	--	--	--	-	-	-
Unigene101727_1	203	0.9658	sp|P41880|YPT2_CAEEL	59.3	7e-09	Uncharacterized protein F37A4.2 OS=Caenorhabditis elegans GN=F37A4.2 PE=4 SV=1	--	--	--	--	--	--	--	--	--	--	-	-	-
Unigene101743_1	356	1.0096	sp|Q03602|PTR9_CAEEL	53.9	3e-07	Patched-related protein 9 OS=Caenorhabditis elegans GN=ptr-9 PE=2 SV=2	--	--	--	--	--	--	--	--	--	--	-	-	-
Unigene101789_1	261	0.7512	sp|Q17424|THIO2_CAEEL	57	4e-08	Probable thioredoxin-2 OS=Caenorhabditis elegans GN=trx-2 PE=2 SV=2	--	--	--	--	--	K03671	6e-06	45.8	cme:CMQ093C	thioredoxin 1	-	-	-
Unigene101866_1	297	1.2102	sp|P52899|ODPA_CAEEL	112	9e-25	Probable pyruvate dehydrogenase E1 component subunit alpha, mitochondrial OS=Caenorhabditis elegans GN=T05H10.6 PE=3 SV=1	--	--	--	--	--	K00161	1e-07	51.6	cme:CMT256C	pyruvate dehydrogenase E1 component subunit alpha [EC:1.2.4.1]	-	-	-
Unigene101897_1	471	1.11	sp|P91240|SRP72_CAEEL	92.4	1e-18	Signal recognition particle 72 kDa protein homolog OS=Caenorhabditis elegans GN=F08D12.1 PE=3 SV=2	--	--	--	--	--	K03108	2e-11	65.5	osa:4324904	signal recognition particle subunit SRP72	-	-	-
Unigene102220_1	302	1.082	sp|P47208|TCPD_CAEEL	182	4e-46	T-complex protein 1 subunit delta OS=Caenorhabditis elegans GN=cct-4 PE=2 SV=1	SPBC106.06	152	2e-37	COG0459	Chaperonin GroEL (HSP60 family)	K09496	5e-37	149	ppp:PHYPADRAFT_92982	T-complex protein 1 subunit delta	GO:0044267//cellular protein metabolic process;GO:0010038//response to metal ion	GO:0005515//protein binding;GO:0032559//adenyl ribonucleotide binding	GO:0044424//intracellular part
Unigene102288_1	240	0.8169	sp|P54412|EF1G_CAEEL	67	3e-11	Probable elongation factor 1-gamma OS=Caenorhabditis elegans GN=F17C11.9 PE=1 SV=1	--	--	--	--	--	--	--	--	--	--	-	-	-
Unigene102425_1	233	0.8414	sp|P34629|AMPL_CAEEL	74.7	2e-13	Leucine aminopeptidase 1 OS=Caenorhabditis elegans GN=lap-1 PE=1 SV=1	--	--	--	--	--	K09611	3e-07	50.1	olu:OSTLU_94892	probable aminopeptidase NPEPL1 [EC:3.4.11.-]	-	-	-
Unigene102492_1	239	0.957	sp|Q20170|WRT3_CAEEL	90.5	3e-18	Warthog protein 3 OS=Caenorhabditis elegans GN=wrt-3 PE=2 SV=3	--	--	--	--	--	--	--	--	--	--	-	-	-
Unigene102519_1	270	0.6051	sp|P34385|MCCB_CAEEL	120	3e-27	Probable methylcrotonoyl-CoA carboxylase beta chain, mitochondrial OS=Caenorhabditis elegans GN=F02A9.4 PE=2 SV=1	AGl2706	110	8e-25	COG4799	Acetyl-CoA carboxylase, carboxyltransferase component (subunits alpha and beta)	K01969	4e-24	106	ppp:PHYPADRAFT_208593	3-methylcrotonyl-CoA carboxylase beta subunit [EC:6.4.1.4]	GO:0006551//leucine metabolic process	GO:0016421//CoA carboxylase activity;GO:0046914//transition metal ion binding	GO:0031980//mitochondrial lumen
Unigene102569_1	347	0.8475	sp|O01735|YC91_CAEEL	89.7	5e-18	Uncharacterized MFS-type transporter C09D4.1 OS=Caenorhabditis elegans GN=C09D4.1 PE=2 SV=2	--	--	--	--	--	--	--	--	--	--	-	-	-
Unigene102616_1	297	0.6601	sp|Q95QN6|YQOE_CAEEL	61.6	1e-09	Uncharacterized RING finger protein EEED8.16 OS=Caenorhabditis elegans GN=EEED8.16 PE=1 SV=1	--	--	--	--	--	--	--	--	--	--	-	-	-
Unigene102701_1	260	0.7541	sp|P52713|MMSA_CAEEL	147	2e-35	Probable methylmalonate-semialdehyde dehydrogenase [acylating], mitochondrial OS=Caenorhabditis elegans GN=alh-8 PE=1 SV=1	PA0130	107	4e-24	COG1012	NAD-dependent aldehyde dehydrogenases	K00140	6e-31	129	vvi:100266351	methylmalonate-semialdehyde dehydrogenase [EC:1.2.1.27]	GO:0009081//branched chain family amino acid metabolic process;GO:0006950//response to stress	GO:0016620//oxidoreductase activity, acting on the aldehyde or oxo group of donors, NAD or NADP as acceptor;GO:0046914//transition metal ion binding	GO:0043231//intracellular membrane-bounded organelle
Unigene102801_1	215	0.304	sp|P34552|ALX1_CAEEL	87	3e-17	Apoptosis-linked gene 2-interacting protein X 1 OS=Caenorhabditis elegans GN=alx-1 PE=1 SV=3	--	--	--	--	--	K12200	6e-06	45.8	ath:AT1G15130	programmed cell death 6-interacting protein	-	-	-
Unigene102808_1	703	0.7437	sp|O02108|CDC37_CAEEL	222	2e-57	Probable Hsp90 co-chaperone cdc37 OS=Caenorhabditis elegans GN=cdc-37 PE=1 SV=1	--	--	--	--	--	K09554	2e-13	72.8	olu:OSTLU_29976	cell division cycle protein 37	-	-	-
Unigene102888_1	262	0.6236	sp|Q09390|HMG12_CAEEL	125	8e-29	High mobility group protein 1.2 OS=Caenorhabditis elegans GN=hmg-1.2 PE=2 SV=2	YPR052c	85.9	2e-17	COG5648	Chromatin-associated proteins containing the HMG domain	K09272	2e-17	84.3	olu:OSTLU_18991	structure-specific recognition protein 1	GO:0044260;GO:0090304;GO:0003006//reproductive developmental process	-	GO:0000790//nuclear chromatin;GO:0008023//transcription elongation factor complex
Unigene103007_1	239	0.957	sp|P52819|RL22_CAEEL	95.9	7e-20	60S ribosomal protein L22 OS=Caenorhabditis elegans GN=rpl-22 PE=1 SV=3	--	--	--	--	--	K02891	3e-21	96.7	cme:CMS080C	large subunit ribosomal protein L22e	GO:0010467//gene expression	GO:0005198//structural molecule activity	GO:0015934//large ribosomal subunit;GO:0016020//membrane;GO:0031981//nuclear lumen
Unigene103038_1	318	1.2331	sp|Q9XVS7|NXF1_CAEEL	80.1	4e-15	Nuclear RNA export factor 1 OS=Caenorhabditis elegans GN=nxf-1 PE=1 SV=1	--	--	--	--	--	--	--	--	--	--	-	-	-
Unigene103203_1	391	1.4207	sp|Q09285|YQK1_CAEEL	110	2e-24	KH domain-containing protein C56G2.1 OS=Caenorhabditis elegans GN=C56G2.1/C56G2.2 PE=2 SV=2	--	--	--	--	--	--	--	--	--	--	-	-	-
Unigene103261_1	322	1.0148	sp|Q21898|VATL1_CAEEL	106	5e-23	V-type proton ATPase 16 kDa proteolipid subunit 1 OS=Caenorhabditis elegans GN=vha-1 PE=2 SV=1	YEL027w	89.7	1e-18	COG0636	F0F1-type ATP synthase, subunit c/Archaeal/vacuolar-type H+-ATPase, subunit K	K02155	2e-18	87.4	cre:CHLREDRAFT_134189	V-type H+-transporting ATPase 16kDa proteolipid subunit [EC:3.6.3.14]	GO:0006818//hydrogen transport;GO:0006754//ATP biosynthetic process	GO:0015078//hydrogen ion transmembrane transporter activity	GO:0031224//intrinsic to membrane;GO:0033177//proton-transporting two-sector ATPase complex, proton-transporting domain;GO:0033176//proton-transporting V-type ATPase complex
Unigene103434_1	249	1.3123	sp|Q22799|DYL1_CAEEL	146	3e-35	Dynein light chain 1, cytoplasmic OS=Caenorhabditis elegans GN=dlc-1 PE=1 SV=1	--	--	--	--	--	K10418	2e-35	144	cre:CHLREDRAFT_194837	dynein light chain LC8-type	GO:0009987//cellular process	GO:0003774//motor activity	GO:0005875//microtubule associated complex;GO:0005930//axoneme
Unigene103456_1	635	1.1835	sp|P98080|UCR1_CAEEL	171	3e-42	Cytochrome b-c1 complex subunit 1, mitochondrial OS=Caenorhabditis elegans GN=ucr-1 PE=2 SV=2	SPBP23A10.15c	135	4e-32	COG0612	Predicted Zn-dependent peptidases	K01412	9e-36	146	ppp:PHYPADRAFT_185217	mitochondrial processing peptidase [EC:3.4.24.64]	-	GO:0016787//hydrolase activity	GO:0043231//intracellular membrane-bounded organelle
Unigene103494_1	414	1.0261	sp|Q9XWW1|SPCS2_CAEEL	149	4e-36	Probable signal peptidase complex subunit 2 OS=Caenorhabditis elegans GN=Y37D8A.10 PE=1 SV=1	--	--	--	--	--	--	--	--	--	--	-	-	-
Unigene103516_1	334	1.174	sp|Q95QD7|LIN54_CAEEL	53.5	4e-07	Protein lin-54 OS=Caenorhabditis elegans GN=lin-54 PE=1 SV=1	--	--	--	--	--	--	--	--	--	--	-	-	-
Unigene103661_1	290	1.0141	sp|Q09345|PCF11_CAEEL	77	3e-14	Polyadenylation and cleavage factor homolog 11 OS=Caenorhabditis elegans GN=pcf-11 PE=2 SV=1	--	--	--	--	--	--	--	--	--	--	-	-	-
Unigene103681_1	349	1.1235	sp|Q9N4I4|RL10A_CAEEL	88.6	1e-17	60S ribosomal protein L10a OS=Caenorhabditis elegans GN=rpl-10a PE=1 SV=1	SPCC1183.08c	83.6	8e-17	COG0081	Ribosomal protein L1	K02865	1e-18	87.8	cme:CMP179C	large subunit ribosomal protein L10Ae	-	-	-
Unigene103841_1	327	1.299	sp|P49049|IMP2_CAEEL	166	5e-41	Intramembrane protease 2 OS=Caenorhabditis elegans GN=imp-2 PE=1 SV=1	--	--	--	--	--	K09595	3e-22	100	ppp:PHYPADRAFT_124035	minor histocompatibility antigen H13 [EC:3.4.99.-]	-	-	-
Unigene103983_1	276	3.9069	sp|P43509|CPR5_CAEEL	89.4	6e-18	Cathepsin B-like cysteine proteinase 5 OS=Caenorhabditis elegans GN=cpr-5 PE=1 SV=1	MA1513_1	49.3	2e-06	COG4870	Cysteine protease	K01363	2e-14	73.9	pop:POPTR_552399	cathepsin B [EC:3.4.22.1]	-	-	-
Unigene104169_1	301	3.1482	sp|P91302|UBL5_CAEEL	142	6e-34	Ubiquitin-like protein 5 OS=Caenorhabditis elegans GN=ubl-5 PE=2 SV=1	--	--	--	--	--	K13113	3e-28	120	olu:OSTLU_37980	ubiquitin-like protein 5	-	-	-
Unigene104213_1	535	2.9927	sp|Q10013|SMD1_CAEEL	169	1e-41	Probable small nuclear ribonucleoprotein Sm D1 OS=Caenorhabditis elegans GN=snr-3 PE=2 SV=1	SPAC27D7.07c	142	4e-34	COG1958	Small nuclear ribonucleoprotein (snRNP) homolog	K11087	4e-36	147	zma:100284787	small nuclear ribonucleoprotein D1	-	-	-
Unigene104234_1	383	2.986	sp|Q9N4G9|RUXG_CAEEL	121	2e-27	Probable small nuclear ribonucleoprotein G OS=Caenorhabditis elegans GN=snr-7 PE=2 SV=1	YFL017w-a	69.7	1e-12	COG1958	Small nuclear ribonucleoprotein (snRNP) homolog	K11099	3e-19	90.5	ppp:PHYPADRAFT_228019	small nuclear ribonucleoprotein G	-	-	-
Unigene104250_1	576	3.7441	sp|Q9N5K2|RPAB1_CAEEL	321	2e-87	DNA-directed RNA polymerases I, II, and III subunit RPABC1 OS=Caenorhabditis elegans GN=rpb-5 PE=2 SV=1	YBR154c	155	6e-38	COG2012	DNA-directed RNA polymerase, subunit H, RpoH/RPB5	K03013	3e-56	214	cre:CHLREDRAFT_151082	DNA-directed RNA polymerase II subunit E	-	-	-
Unigene104280_1	544	3.0033	sp|Q23237|PSB3_CAEEL	154	4e-37	Proteasome subunit beta type-3 OS=Caenorhabditis elegans GN=pbs-3 PE=2 SV=1	ECU02g0340	122	3e-28	COG0638	20S proteasome, alpha and beta subunits	K02735	9e-36	146	olu:OSTLU_39963	20S proteasome subunit beta 3 [EC:3.4.25.1]	-	-	-
Unigene104445_1	1395	2.8343	sp|P50140|CH60_CAEEL	692	0	Chaperonin homolog Hsp-60, mitochondrial OS=Caenorhabditis elegans GN=hsp-60 PE=1 SV=2	CC0685	498	8e-141	COG0459	Chaperonin GroEL (HSP60 family)	K04077	6e-152	534	zma:542707	chaperonin GroEL	-	-	-
Unigene104570_1	205	4.3037	sp|P48152|RS3_CAEEL	75.1	1e-13	40S ribosomal protein S3 OS=Caenorhabditis elegans GN=rps-3 PE=1 SV=1	YNL178w	60.5	7e-10	COG0092	Ribosomal protein S3	K02985	2e-12	67.4	zma:100382757	small subunit ribosomal protein S3e	-	-	-
Unigene104893_1	516	2.8496	sp|Q94402|NOP16_CAEEL	79.7	9e-15	Nucleolar protein 16 OS=Caenorhabditis elegans GN=ZK265.6 PE=2 SV=1	--	--	--	--	--	--	--	--	--	--	-	-	-
Unigene104977_1	690	3.3623	sp|Q21752|VDAC_CAEEL	136	1e-31	Probable voltage-dependent anion-selective channel OS=Caenorhabditis elegans GN=R05G6.7 PE=2 SV=2	--	--	--	--	--	--	--	--	--	--	-	-	-
Unigene105012_1	287	2.9602	sp|Q17348|SMD3_CAEEL	132	5e-31	Small nuclear ribonucleoprotein Sm D3 OS=Caenorhabditis elegans GN=snr-1 PE=2 SV=2	SPBC19C2.14	91.7	3e-19	COG1958	Small nuclear ribonucleoprotein (snRNP) homolog	K11088	1e-23	104	zma:100285722	small nuclear ribonucleoprotein D3	GO:0035194//posttranscriptional gene silencing by RNA;GO:0007154//cell communication	-	GO:0044451//nucleoplasm part;GO:0030529//ribonucleoprotein complex
Unigene105634_1	480	14.3638	sp|Q21890|YF64_CAEEL	127	4e-29	Uncharacterized protein R102.4 OS=Caenorhabditis elegans GN=R102.4 PE=2 SV=3	YPO1357	137	6e-33	COG2008	Threonine aldolase	K01620	8e-64	239	sbi:SORBI_06g022630	threonine aldolase [EC:4.1.2.5]	-	-	-
Unigene105635_1	564	20.0458	sp|Q21890|YF64_CAEEL	125	2e-28	Uncharacterized protein R102.4 OS=Caenorhabditis elegans GN=R102.4 PE=2 SV=3	YPO1357	136	2e-32	COG2008	Threonine aldolase	K01620	3e-63	238	sbi:SORBI_06g022630	threonine aldolase [EC:4.1.2.5]	-	-	-
Unigene106183_1	1818	47.9893	sp|O61213|DUOX1_CAEEL	78.6	1e-13	Dual oxidase 1 OS=Caenorhabditis elegans GN=bli-3 PE=1 SV=2	--	--	--	--	--	K10529	0	1013	osa:4352160	alpha-dioxygenase [EC:1.-.-.-]	GO:0008152//metabolic process;GO:0006950//response to stress	GO:0005506//iron ion binding;GO:0016209//antioxidant activity;GO:0050664//oxidoreductase activity, acting on NADH or NADPH, with oxygen as acceptor;GO:0016701//oxidoreductase activity, acting on single donors with incorporation of molecular oxygen	-
Unigene106372_1	566	22.5152	sp|Q18409|RSP6_CAEEL	105	2e-22	Probable splicing factor, arginine/serine-rich 6 OS=Caenorhabditis elegans GN=rsp-6 PE=1 SV=1	alr0741	55.8	4e-08	COG0724	RNA-binding proteins (RRM domain)	K12890	7e-16	80.5	cre:CHLREDRAFT_195849	splicing factor, arginine/serine-rich 1/9	-	GO:0046914//transition metal ion binding	-
Unigene106373_1	497	0.1972	sp|Q18409|RSP6_CAEEL	103	7e-22	Probable splicing factor, arginine/serine-rich 6 OS=Caenorhabditis elegans GN=rsp-6 PE=1 SV=1	alr0741	53.9	1e-07	COG0724	RNA-binding proteins (RRM domain)	K12890	8e-17	83.2	cre:CHLREDRAFT_195849	splicing factor, arginine/serine-rich 1/9	-	GO:0046914//transition metal ion binding	-
Unigene106672_1	245	0.6669	sp|Q27888|LDH_CAEEL	91.7	1e-18	L-lactate dehydrogenase OS=Caenorhabditis elegans GN=ldh-1 PE=2 SV=1	Cgl2848	54.3	5e-08	COG0039	Malate/lactate dehydrogenases	K00016	1e-12	68.2	cme:CMK006C	L-lactate dehydrogenase [EC:1.1.1.27]	GO:0006007//glucose catabolic process;GO:0009725//response to hormone stimulus;GO:0006970//response to osmotic stress	GO:0004457//lactate dehydrogenase activity	GO:0044424//intracellular part;GO:0016020//membrane
Unigene106829_1	726	24.0343	sp|O61967|LAP1_CAEEL	137	7e-32	Protein lap1 OS=Caenorhabditis elegans GN=let-413 PE=1 SV=3	MA2301_1	130	3e-30	COG4886	Leucine-rich repeat (LRR) protein	K13420	7e-18	87.8	sbi:SORBI_06g028760	LRR receptor-like serine/threonine-protein kinase FLS2 [EC:2.7.11.1]	-	GO:0016787//hydrolase activity;GO:0005488//binding	-
Unigene106970_1	869	28.6901	sp|Q95003|GPX3_CAEEL	288	3e-77	Glutathione peroxidase OS=Caenorhabditis elegans GN=C11E4.2 PE=2 SV=1	CAC1549	107	3e-23	COG0386	Glutathione peroxidase	K00432	3e-22	102	vvi:100254672	glutathione peroxidase [EC:1.11.1.9]	-	-	-
Unigene107128_1	1107	2.6271	sp|O01159|RSP7_CAEEL	91.7	9e-18	Probable splicing factor, arginine/serine-rich 7 OS=Caenorhabditis elegans GN=rsp-7 PE=2 SV=3	--	--	--	--	--	K12850	3e-65	245	sbi:SORBI_09g005440	pre-mRNA-splicing factor 38B	-	-	-
Unigene107298_1	860	12.55	sp|Q61KR9|CALR_CAEBR	234	4e-61	Calreticulin OS=Caenorhabditis briggsae GN=crt-1 PE=3 SV=1	YOR310c	52	1e-06	COG1498	Protein implicated in ribosomal biogenesis, Nop56p homolog	K08057	8e-41	164	vvi:100264203	calreticulin	-	-	-
Unigene107394_1	762	36.4066	sp|Q17632|RRP44_CAEEL	155	2e-37	Probable exosome complex exonuclease RRP44 OS=Caenorhabditis elegans GN=dis-3 PE=2 SV=2	SPBC26H8.10	149	6e-36	COG0557	Exoribonuclease R	K12585	2e-99	358	osa:4331494	exosome complex exonuclease DIS3/RRP44 [EC:3.1.13.-]	-	GO:0003676//nucleic acid binding;GO:0008408//3'-5' exonuclease activity	-
Unigene107427_1	485	9.2301	sp|Q20390|PPT1_CAEEL	69.3	1e-11	Palmitoyl-protein thioesterase 1 OS=Caenorhabditis elegans GN=ppt-1 PE=2 SV=2	SPBC530.12c_1	65.1	5e-11	COG1075	Predicted acetyltransferases and hydrolases with the alpha/beta hydrolase fold	K01074	7e-66	246	sbi:SORBI_01g050600	palmitoyl-protein thioesterase [EC:3.1.2.22]	GO:0043412	GO:0016790//thiolester hydrolase activity	GO:0031410//cytoplasmic vesicle
Unigene107552_1	675	4.0179	sp|Q9N4Z0|L2HDH_CAEEL	124	6e-28	L-2-hydroxyglutarate dehydrogenase, mitochondrial OS=Caenorhabditis elegans GN=Y45G12B.3 PE=2 SV=2	mll4765	205	5e-53	COG0579	Predicted dehydrogenase	K00109	1e-30	130	ppp:PHYPADRAFT_124552	2-hydroxyglutarate dehydrogenase [EC:1.1.99.2]	-	GO:0016491//oxidoreductase activity	-
Unigene108219_1	2037	22.2331	sp|Q10124|PQE1_CAEEL	54.7	3e-06	Putative RNA exonuclease pqe-1 OS=Caenorhabditis elegans GN=pqe-1 PE=2 SV=2	--	--	--	--	--	K11449	3e-35	147	vvi:100261347	jumonji domain-containing protein 1 [EC:1.14.11.-]	-	GO:0046872//metal ion binding	-
Unigene108234_1	272	0.6007	sp|P34540|KINH_CAEEL	127	2e-29	Kinesin heavy chain OS=Caenorhabditis elegans GN=unc-116 PE=1 SV=2	SPAC1834.07	72.8	1e-13	COG5059	Kinesin-like protein	K10394	2e-14	74.3	cre:CHLREDRAFT_150766	kinesin family member 3/17	-	GO:0003774//motor activity;GO:0000166//nucleotide binding	-
Unigene108280_1	224	0.7294	sp|Q9N599|PSA4_CAEEL	97.8	2e-20	Proteasome subunit alpha type-4 OS=Caenorhabditis elegans GN=pas-3 PE=2 SV=2	AF0490	77	8e-15	COG0638	20S proteasome, alpha and beta subunits	K02728	8e-17	82	vvi:100251448	20S proteasome subunit alpha 3 [EC:3.4.25.1]	GO:0019941//modification-dependent protein catabolic process;GO:0010038//response to metal ion	GO:0008233//peptidase activity	GO:0005840//ribosome;GO:0043231//intracellular membrane-bounded organelle;GO:0000502//proteasome complex
Unigene108334_1	248	0.6588	sp|P34885|KPC1B_CAEEL	90.1	4e-18	Protein kinase C-like 1B OS=Caenorhabditis elegans GN=pkc-1 PE=2 SV=2	--	--	--	--	--	--	--	--	--	--	-	-	-
Unigene109077_1	361	0.9957	sp|Q09285|YQK1_CAEEL	106	4e-23	KH domain-containing protein C56G2.1 OS=Caenorhabditis elegans GN=C56G2.1/C56G2.2 PE=2 SV=2	--	--	--	--	--	--	--	--	--	--	-	-	-
Unigene109125_1	295	1.2184	sp|Q23125|MFRN_CAEEL	130	3e-30	Mitoferrin OS=Caenorhabditis elegans GN=W02B12.9 PE=2 SV=1	--	--	--	--	--	K03454	2e-08	53.9	olu:OSTLU_15926	mitochondrial carrier protein, MC family	GO:0006810//transport	-	GO:0016020//membrane
Unigene109136_1	324	1.1094	sp|P34462|VATD_CAEEL	173	3e-43	V-type proton ATPase subunit D OS=Caenorhabditis elegans GN=vha-14 PE=2 SV=1	YEL051w	114	4e-26	COG1394	Archaeal/vacuolar-type H+-ATPase subunit D	K02149	1e-23	104	rcu:RCOM_0397710	V-type H+-transporting ATPase subunit D [EC:3.6.3.14]	GO:0006754//ATP biosynthetic process	GO:0042626//ATPase activity, coupled to transmembrane movement of substances;GO:0008324//cation transmembrane transporter activity	GO:0031090//organelle membrane;GO:0005773//vacuole
Unigene109137_1	346	1.0388	sp|P34420|DGC14_CAEEL	88.2	1e-17	ES2 similar protein 2 OS=Caenorhabditis elegans GN=ess-2 PE=1 SV=2	--	--	--	--	--	--	--	--	--	--	-	-	-
Unigene109349_1	228	0.8599	sp|Q18493|UAP1_CAEEL	58.9	9e-09	Probable UDP-N-acetylglucosamine pyrophosphorylase OS=Caenorhabditis elegans GN=C36A4.4 PE=2 SV=2	--	--	--	--	--	--	--	--	--	--	-	-	-
Unigene109363_1	668	1.5164	sp|O61967|LAP1_CAEEL	116	1e-25	Protein lap1 OS=Caenorhabditis elegans GN=let-413 PE=1 SV=3	MA2301_1	100	2e-21	COG4886	Leucine-rich repeat (LRR) protein	K13420	7e-16	80.9	rcu:RCOM_0633880	LRR receptor-like serine/threonine-protein kinase FLS2 [EC:2.7.11.1]	-	-	-
Unigene109366_1	677	1.2549	sp|P90901|IFA1_CAEEL	355	1e-97	Intermediate filament protein ifa-1 OS=Caenorhabditis elegans GN=ifa-1 PE=1 SV=2	--	--	--	--	--	--	--	--	--	--	-	-	-
Unigene109403_1	208	1.0997	sp|P50432|GLYC_CAEEL	105	9e-23	Serine hydroxymethyltransferase OS=Caenorhabditis elegans GN=mel-32 PE=1 SV=2	SPAC18G6.04c	89.4	1e-18	COG0112	Glycine/serine hydroxymethyltransferase	K00600	1e-22	101	olu:OSTLU_29554	glycine hydroxymethyltransferase [EC:2.1.2.1]	GO:0009069//serine family amino acid metabolic process	GO:0016742//hydroxymethyl-, formyl- and related transferase activity;GO:0048037//cofactor binding	GO:0009536//plastid
Unigene109413_1	268	1.7069	sp|P41977|SODM2_CAEEL	136	5e-32	Superoxide dismutase [Mn] 2, mitochondrial OS=Caenorhabditis elegans GN=sod-3 PE=1 SV=2	SPAC1486.01	106	9e-24	COG0605	Superoxide dismutase	K04564	5e-26	112	rcu:RCOM_0689650	superoxide dismutase, Fe-Mn family [EC:1.15.1.1]	GO:0008152//metabolic process	GO:0003824//catalytic activity	-
Unigene109517_1	494	1.1906	sp|P90901|IFA1_CAEEL	192	6e-49	Intermediate filament protein ifa-1 OS=Caenorhabditis elegans GN=ifa-1 PE=1 SV=2	aq_1006	62.8	3e-10	COG0419	ATPase involved in DNA repair	--	--	--	--	--	-	-	-
Unigene109669_1	352	1.2996	sp|Q23261|MTNB_CAEEL	99	8e-21	Probable methylthioribulose-1-phosphate dehydratase OS=Caenorhabditis elegans GN=ZC373.5 PE=2 SV=2	YJR024c	55.5	2e-08	COG0235	Ribulose-5-phosphate 4-epimerase and related epimerases and aldolases	K08964	1e-15	77.8	cme:CMM212C	methylthioribulose-1-phosphate dehydratase [EC:4.2.1.109]	GO:0008152//metabolic process	GO:0003824//catalytic activity	GO:0009536//plastid
Unigene109926_1	352	1.0211	sp|P43508|CPR4_CAEEL	93.2	5e-19	Cathepsin B-like cysteine proteinase 4 OS=Caenorhabditis elegans GN=cpr-4 PE=2 SV=1	Rv0312	47.8	5e-06	COG0443	Molecular chaperone	K01363	2e-08	53.9	ppp:PHYPADRAFT_212380	cathepsin B [EC:3.4.22.1]	GO:0008152//metabolic process	GO:0008233//peptidase activity	-
Unigene110000_1	784	1.7505	sp|Q95008|PSA5_CAEEL	277	5e-74	Proteasome subunit alpha type-5 OS=Caenorhabditis elegans GN=pas-5 PE=1 SV=1	SPAC323.02c	187	2e-47	COG0638	20S proteasome, alpha and beta subunits	K02729	2e-54	209	pop:POPTR_745884	20S proteasome subunit alpha 5 [EC:3.4.25.1]	GO:0019941//modification-dependent protein catabolic process;GO:0010038//response to metal ion	GO:0004175//endopeptidase activity	GO:0005840//ribosome;GO:0005839//proteasome core complex;GO:0016020//membrane
Unigene110035_1	485	1.4822	sp|Q9N2W7|NDUAC_CAEEL	178	2e-44	Probable NADH dehydrogenase [ubiquinone] 1 alpha subcomplex subunit 12 OS=Caenorhabditis elegans GN=Y94H6A.8 PE=2 SV=2	AGc2444	70.1	2e-12	COG3761	NADH:ubiquinone oxidoreductase 17.2 kD subunit	K00329	1e-11	66.2	osa:4349513	NADH dehydrogenase [EC:1.6.5.3]	-	GO:0003954//NADH dehydrogenase activity	-
Unigene110166_1	272	1.3215	sp|P47208|TCPD_CAEEL	134	2e-31	T-complex protein 1 subunit delta OS=Caenorhabditis elegans GN=cct-4 PE=2 SV=1	SPBC106.06	110	5e-25	COG0459	Chaperonin GroEL (HSP60 family)	K09496	1e-27	117	rcu:RCOM_1397250	T-complex protein 1 subunit delta	GO:0044267//cellular protein metabolic process;GO:0010038//response to metal ion	GO:0005515//protein binding;GO:0032559//adenyl ribonucleotide binding	GO:0044424//intracellular part
Unigene110201_1	561	1.6309	sp|Q21193|PROF3_CAEEL	179	1e-44	Profilin-3 OS=Caenorhabditis elegans GN=pfn-3 PE=2 SV=1	--	--	--	--	--	K05759	7e-18	87	cme:CMP220C	profilin	-	-	-
Unigene110208_1	402	1.5444	sp|P34346|KAD2_CAEEL	120	3e-27	Adenylate kinase 2, mitochondrial OS=Caenorhabditis elegans GN=let-754 PE=2 SV=2	SPAC4G9.03	94.7	4e-20	COG0563	Adenylate kinase and related kinases	K00939	6e-20	92.8	cme:CMH232C	adenylate kinase [EC:2.7.4.3]	GO:0006166//purine ribonucleoside salvage;GO:0010038//response to metal ion;GO:0023060;GO:0009117//nucleotide metabolic process;GO:0034285	GO:0019206//nucleoside kinase activity;GO:0004672//protein kinase activity;GO:0016776//phosphotransferase activity, phosphate group as acceptor;GO:0046914//transition metal ion binding;GO:0032559//adenyl ribonucleotide binding	GO:0009536//plastid;GO:0005576//extracellular region;GO:0016020//membrane
Unigene110213_1	340	8.76	sp|A8WXF6|KCC2D_CAEBR	123	4e-28	Calcium/calmodulin-dependent protein kinase type II OS=Caenorhabditis briggsae GN=unc-43 PE=3 SV=1	--	--	--	--	--	--	--	--	--	--	-	-	-
Unigene110217_1	599	5.18	sp|Q61SE7|RM51_CAEBR	280	5e-75	39S ribosomal protein L51, mitochondrial OS=Caenorhabditis briggsae GN=CBG06212 PE=3 SV=1	--	--	--	--	--	--	--	--	--	--	-	-	-
Unigene110256_1	685	8.2525	sp|Q95Y90|RL9_CAEEL	280	5e-75	60S ribosomal protein L9 OS=Caenorhabditis elegans GN=rpl-9 PE=1 SV=1	SPCC613.06	182	6e-46	COG0097	Ribosomal protein L6P/L9E	K02940	5e-56	214	rcu:RCOM_0342660	large subunit ribosomal protein L9e	-	-	GO:0005622//intracellular
Unigene110542_1	1061	4.33	sp|Q627R7|RL5_CAEBR	416	2e-115	60S ribosomal protein L5 OS=Caenorhabditis briggsae GN=rpl-5 PE=3 SV=2	YPL131w	320	3e-87	COG0256	Ribosomal protein L18	K02932	2e-96	349	ppp:PHYPADRAFT_226607	large subunit ribosomal protein L5e	-	-	GO:0005622//intracellular
Unigene11079_1	1340	28.1403	sp|P30640|BUD13_CAEEL	168	9e-41	BUD13 homolog OS=Caenorhabditis elegans GN=R08D7.1 PE=2 SV=1	--	--	--	--	--	K13106	3e-131	465	osa:4344809	pre-mRNA-splicing factor CWC26	-	-	GO:0044424//intracellular part
Unigene111055_1	690	7.1508	sp|Q9BL19|RL17_CAEEL	291	3e-78	60S ribosomal protein L17 OS=Caenorhabditis elegans GN=rpl-17 PE=2 SV=1	SPBC2F12.04	190	2e-48	COG0091	Ribosomal protein L22	K02880	4e-58	221	pop:POPTR_733603	large subunit ribosomal protein L17e	GO:0019538//protein metabolic process;GO:0010467//gene expression	GO:0005198//structural molecule activity	GO:0015934//large ribosomal subunit;GO:0031981//nuclear lumen
Unigene11116_1	1098	18.064	sp|O45244|DHX16_CAEEL	270	1e-71	Probable pre-mRNA-splicing factor ATP-dependent RNA helicase mog-4 OS=Caenorhabditis elegans GN=mog-4 PE=2 SV=2	YER013w_2	200	3e-51	COG1643	HrpA-like helicases	K12813	5e-123	437	sbi:SORBI_03g010540	pre-mRNA-splicing factor ATP-dependent RNA helicase DHX16 [EC:3.6.4.13]	-	GO:0004386//helicase activity;GO:0042623//ATPase activity, coupled;GO:0032559//adenyl ribonucleotide binding	GO:0043231//intracellular membrane-bounded organelle
Unigene111176_1	522	6.2597	sp|Q9N4I4|RL10A_CAEEL	233	6e-61	60S ribosomal protein L10a OS=Caenorhabditis elegans GN=rpl-10a PE=1 SV=1	SPBC30D10.18c	197	6e-51	COG0081	Ribosomal protein L1	K02865	6e-53	203	olu:OSTLU_45590	large subunit ribosomal protein L10Ae	GO:0003002;GO:0010467//gene expression;GO:0048513//organ development	GO:0003676//nucleic acid binding;GO:0005198//structural molecule activity	GO:0015934//large ribosomal subunit;GO:0016020//membrane
Unigene111631_1	264	13.9863	sp|Q18600|YTV2_CAEEL	60.5	3e-09	Uncharacterized zinc metalloprotease C44B7.11 OS=Caenorhabditis elegans GN=C44B7.11 PE=1 SV=4	--	--	--	--	--	--	--	--	--	--	-	-	-
Unigene112302_1	562	22.4429	sp|P28191|PTP1_CAEEL	92	2e-18	Tyrosine-protein phosphatase 1 OS=Caenorhabditis elegans GN=ptp-1 PE=2 SV=3	YDL230w	73.9	2e-13	COG5599	Protein tyrosine phosphatase	K01104	1e-16	83.2	cre:CHLREDRAFT_120069	protein-tyrosine phosphatase [EC:3.1.3.48]	-	-	-
Unigene112869_1	341	1.1499	sp|Q03601|NHL1_CAEEL	88.6	1e-17	RING finger protein nhl-1 OS=Caenorhabditis elegans GN=nhl-1 PE=1 SV=2	all0422	56.6	1e-08	COG3391	Uncharacterized conserved protein	--	--	--	--	--	-	-	-
Unigene11313_1	950	23.0795	sp|Q09463|RNF5_CAEEL	86.7	2e-16	RING finger protein 5 OS=Caenorhabditis elegans GN=rnf-5 PE=1 SV=1	ECU11g1130	53.1	7e-07	COG5574	RING-finger-containing E3 ubiquitin ligase	K10666	8e-23	104	osa:4325492	E3 ubiquitin-protein ligase RNF5 [EC:6.3.2.19]	-	GO:0046872//metal ion binding	-
Unigene113201_1	303	1.1863	sp|Q8ITY4|PM14_CAEEL	106	5e-23	Pre-mRNA branch site p14-like protein OS=Caenorhabditis elegans GN=C50D2.5 PE=2 SV=2	ECU02g0530	60.8	6e-10	COG0724	RNA-binding proteins (RRM domain)	K12833	3e-24	106	cre:CHLREDRAFT_81024	pre-mRNA branch site protein p14	-	-	-
Unigene113299_1	530	1.1097	sp|O76360|EGL4_CAEEL	308	1e-83	cGMP-dependent protein kinase egl-4 OS=Caenorhabditis elegans GN=egl-4 PE=1 SV=2	YBR028c	104	7e-23	COG0515	Serine/threonine protein kinase	K07376	6e-34	140	olu:OSTLU_12211	protein kinase, cGMP-dependent [EC:2.7.11.12]	-	-	-
Unigene113314_1	263	0.9939	sp|Q09476|PXL1_CAEEL	49.3	7e-06	Paxillin homolog 1 OS=Caenorhabditis elegans GN=pxl-1 PE=2 SV=2	--	--	--	--	--	--	--	--	--	--	-	-	-
Unigene113398_1	205	0.797	sp|A8QHQ0|PESC_BRUMA	80.5	3e-15	Pescadillo homolog OS=Brugia malayi GN=Bm1_57380 PE=3 SV=2	SPBC19F5.05c	64.7	4e-11	COG5163	Protein required for biogenesis of the 60S ribosomal subunit	--	--	--	--	--	-	-	-
Unigene11348_1	883	9.8805	sp|Q09463|RNF5_CAEEL	100	1e-20	RING finger protein 5 OS=Caenorhabditis elegans GN=rnf-5 PE=1 SV=1	ECU11g1130	62.8	8e-10	COG5574	RING-finger-containing E3 ubiquitin ligase	K10666	2e-25	112	pop:POPTR_719424	E3 ubiquitin-protein ligase RNF5 [EC:6.3.2.19]	-	GO:0046872//metal ion binding	-
Unigene113503_1	202	0.8088	sp|Q27516|C13A8_CAEEL	72.4	8e-13	Putative cytochrome P450 CYP13A8 OS=Caenorhabditis elegans GN=cyp-13A8 PE=2 SV=2	--	--	--	--	--	--	--	--	--	--	-	-	-
Unigene11355_1	861	22.9225	sp|P34280|YKK3_CAEEL	284	6e-76	Uncharacterized GTP-binding protein C02F5.3 OS=Caenorhabditis elegans GN=C02F5.3 PE=2 SV=2	SPBC354.01	249	4e-66	COG1163	Predicted GTPase	K06944	4e-106	381	sbi:SORBI_01g050020		-	GO:0032561//guanyl ribonucleotide binding	GO:0044464//cell part
Unigene113690_1	451	1.3766	sp|Q18680|IPYR_CAEEL	229	5e-60	Probable inorganic pyrophosphatase 1 OS=Caenorhabditis elegans GN=pyp-1 PE=2 SV=3	YBR011c	205	2e-53	COG0221	Inorganic pyrophosphatase	K01507	1e-43	171	cre:CHLREDRAFT_133620	inorganic pyrophosphatase [EC:3.6.1.1]	-	GO:0046872//metal ion binding;GO:0016462//pyrophosphatase activity	GO:0044435
Unigene113694_1	280	1.167	sp|O44739|BAG1_CAEEL	70.1	4e-12	BAG family molecular chaperone regulator 1 OS=Caenorhabditis elegans GN=bag-1 PE=1 SV=1	--	--	--	--	--	--	--	--	--	--	-	-	-
Unigene113762_1	313	1.2527	sp|Q22498|COPG_CAEEL	97.4	2e-20	Probable coatomer subunit gamma OS=Caenorhabditis elegans GN=T14G10.5 PE=2 SV=1	--	--	--	--	--	--	--	--	--	--	-	GO:0005488//binding	-
Unigene113785_1	357	1.2814	sp|P34496|MTSS1_CAEEL	70.1	4e-12	Mitochondrial single stranded DNA binding protein 1 OS=Caenorhabditis elegans GN=mtss-1 PE=1 SV=2	XF1644	47	8e-06	COG0629	Single-stranded DNA-binding protein	--	--	--	--	--	-	-	-
Unigene114140_1	330	8.27	sp|Q60Y65|HPPD_CAEBR	134	2e-31	4-hydroxyphenylpyruvate dioxygenase OS=Caenorhabditis briggsae GN=hpd-1 PE=3 SV=1	--	--	--	--	--	K00457	7e-17	82.8	cme:CMI063C	4-hydroxyphenylpyruvate dioxygenase [EC:1.13.11.27]	-	-	-
Unigene114173_1	203	0.8048	sp|Q8I7J4|COQ2_CAEEL	64.7	2e-10	Para-hydroxybenzoate--polyprenyltransferase, mitochondrial OS=Caenorhabditis elegans GN=coq-2 PE=2 SV=2	mll7442	51.6	3e-07	COG0382	4-hydroxybenzoate polyprenyltransferase and related prenyltransferases	K06125	2e-24	107	osa:4345268	4-hydroxybenzoate hexaprenyltransferase [EC:2.5.1.-]	GO:0006743//ubiquinone metabolic process;GO:0007275//multicellular organismal development	GO:0002094	GO:0043231//intracellular membrane-bounded organelle;GO:0031224//intrinsic to membrane
Unigene114183_1	208	1.7281	sp|Q9N3B0|ARMET_CAEEL	53.9	3e-07	MANF/CDNF-like protein OS=Caenorhabditis elegans GN=Y54G2A.23 PE=3 SV=2	--	--	--	--	--	--	--	--	--	--	-	-	-
Unigene114190_1	504	1.2318	sp|Q93408|YRGK_CAEEL	109	1e-23	Uncharacterized protein D2005.3 OS=Caenorhabditis elegans GN=D2005.3 PE=2 SV=2	MTH1615	62.4	4e-10	COG2118	DNA-binding protein	K06875	6e-13	70.5	rcu:RCOM_0634220		-	-	-
Unigene114293_1	325	1.2065	sp|P02566|MYO4_CAEEL	172	6e-43	Myosin-4 OS=Caenorhabditis elegans GN=unc-54 PE=1 SV=1	--	--	--	--	--	--	--	--	--	--	-	GO:0005515//protein binding	-
Unigene114386_1	339	1.3494	sp|Q18967|EIF3F_CAEEL	100	3e-21	Eukaryotic translation initiation factor 3 subunit F OS=Caenorhabditis elegans GN=eif-3.F PE=2 SV=1	--	--	--	--	--	--	--	--	--	--	-	-	-
Unigene114472_1	310	1.2649	sp|O16264|PEBPH_CAEEL	77	3e-14	Phosphatidylethanolamine-binding protein homolog F40A3.3 OS=Caenorhabditis elegans GN=F40A3.3 PE=2 SV=1	--	--	--	--	--	--	--	--	--	--	-	-	-
Unigene114481_1	278	1.2929	sp|P90947|HMP1_CAEEL	142	5e-34	Protein humpback-1 OS=Caenorhabditis elegans GN=hmp-1 PE=1 SV=2	--	--	--	--	--	--	--	--	--	--	-	-	-
Unigene115409_1	437	1.1216	sp|P24890|CYB_CAEEL	89	9e-18	Cytochrome b OS=Caenorhabditis elegans GN=ctb-1 PE=3 SV=2	Q0105	73.6	1e-13	COG1290	Cytochrome b subunit of the bc complex	K00412	3e-12	67.8	cme:CMW007C	ubiquinol-cytochrome c reductase cytochrome b subunit [EC:1.10.2.2]	-	-	-
Unigene115556_1	1232	5.0393	sp|Q21815|MIG23_CAEEL	103	2e-21	Nucleoside-diphosphatase mig-23 OS=Caenorhabditis elegans GN=mig-23 PE=1 SV=2	SPCC11E10.05c	99	2e-20	COG5371	Golgi nucleoside diphosphatase	K01511	4e-18	89.7	pop:POPTR_573883	ectonucleoside triphosphate diphosphohydrolase 5/6 [EC:3.6.1.6]	-	-	-
Unigene115966_1	225	1.0166	sp|P91353|RM24_CAEEL	59.3	7e-09	Probable 39S ribosomal protein L24, mitochondrial OS=Caenorhabditis elegans GN=F59A3.3 PE=1 SV=1	--	--	--	--	--	--	--	--	--	--	-	-	-
Unigene116002_1	574	1.0816	sp|P46561|ATPB_CAEEL	342	9e-94	ATP synthase subunit beta, mitochondrial OS=Caenorhabditis elegans GN=atp-2 PE=1 SV=2	BMEI0251	290	1e-78	COG0055	F0F1-type ATP synthase, beta subunit	K02133	9e-80	292	sbi:SORBI_03g031470	F-type H+-transporting ATPase subunit beta [EC:3.6.3.14]	-	-	-
Unigene116107_1	236	1.1077	sp|Q19673|TYR3_CAEEL	83.2	5e-16	Putative tyrosinase-like protein tyr-3 OS=Caenorhabditis elegans GN=tyr-3 PE=2 SV=5	--	--	--	--	--	--	--	--	--	--	-	-	-
Unigene116163_1	492	4.04	sp|Q61VZ4|VATA_CAEBR	281	2e-75	V-type proton ATPase catalytic subunit A OS=Caenorhabditis briggsae GN=vha-13 PE=3 SV=1	SPAC343.05	231	4e-61	COG1155	Archaeal/vacuolar-type H+-ATPase subunit A	K02145	3e-58	221	cme:CMS342C	V-type H+-transporting ATPase subunit A [EC:3.6.3.14]	-	-	-
Unigene116275_1	301	0.8685	sp|O17582|SPR4_CAEEL	60.5	3e-09	Suppressor of presenilin protein 4 OS=Caenorhabditis elegans GN=spr-4 PE=2 SV=2	--	--	--	--	--	--	--	--	--	--	-	-	-
Unigene116282_1	246	0.9298	sp|Q18785|MIF2_CAEEL	56.6	5e-08	MIF-like protein mif-2 OS=Caenorhabditis elegans GN=mif-2 PE=2 SV=1	--	--	--	--	--	--	--	--	--	--	-	-	-
Unigene116294_1	296	1.2143	sp|P34693|SYT1_CAEEL	65.9	8e-11	Synaptotagmin-1 OS=Caenorhabditis elegans GN=snt-1 PE=2 SV=1	--	--	--	--	--	--	--	--	--	--	-	-	-
Unigene116371_1	251	1.1716	sp|Q9XUU9|JAGN_CAEEL	90.5	3e-18	Protein jagunal homolog OS=Caenorhabditis elegans GN=K05C4.2 PE=2 SV=1	--	--	--	--	--	--	--	--	--	--	-	-	-
Unigene116664_1	344	1.4248	sp|Q9NEU2|SDA1_CAEEL	61.6	1e-09	Protein SDA1 homolog OS=Caenorhabditis elegans GN=pro-3 PE=1 SV=4	--	--	--	--	--	--	--	--	--	--	-	-	-
Unigene116839_1	383	0.9385	sp|Q7YTU4|ERO1_CAEEL	152	5e-37	Endoplasmic oxidoreductin-1 OS=Caenorhabditis elegans GN=ero-1 PE=1 SV=2	SPCC1450.14c	92.8	1e-19	COG5061	Oxidoreductin, endoplasmic reticulum membrane-associated protein involved in disulfide bond formation	K00391	3e-20	94	osa:4334011	[EC:1.8.4.-]	-	-	GO:0043231//intracellular membrane-bounded organelle
Unigene116917_1	556	0.9991	sp|Q11067|PDIA6_CAEEL	165	2e-40	Probable protein disulfide-isomerase A6 OS=Caenorhabditis elegans GN=tag-320 PE=2 SV=1	YCL043c	79	5e-15	COG0526	Thiol-disulfide isomerase and thioredoxins	K09584	2e-32	135	cre:CHLREDRAFT_182974	protein disulfide-isomerase A6 [EC:5.3.4.1]	GO:0033554//cellular response to stress	-	GO:0043231//intracellular membrane-bounded organelle;GO:0044444//cytoplasmic part;GO:0016020//membrane
Unigene116939_1	258	1.1399	sp|Q22619|NDUS8_CAEEL	185	7e-47	Probable NADH dehydrogenase [ubiquinone] iron-sulfur protein 8, mitochondrial OS=Caenorhabditis elegans GN=T20H4.5 PE=2 SV=1	CC1942	165	2e-41	COG1143	Formate hydrogenlyase subunit 6/NADH:ubiquinone oxidoreductase 23 kD subunit (chain I)	K03941	2e-44	174	pop:POPTR_833062	NADH dehydrogenase (ubiquinone) Fe-S protein 8 [EC:1.6.5.3 1.6.99.3]	GO:0006091//generation of precursor metabolites and energy	GO:0046914//transition metal ion binding;GO:0051536//iron-sulfur cluster binding;GO:0016651//oxidoreductase activity, acting on NADH or NADPH	GO:0030964;GO:0005746//mitochondrial respiratory chain
Unigene116987_1	557	0.704	sp|Q20751|IF5A2_CAEEL	117	4e-26	Eukaryotic translation initiation factor 5A-2 OS=Caenorhabditis elegans GN=iff-2 PE=2 SV=1	YEL034w	116	2e-26	COG0231	Translation elongation factor P (EF-P)/translation initiation factor 5A (eIF-5A)	K03263	3e-27	118	cme:CMS351C	translation initiation factor eIF-5A	GO:0006417//regulation of translation	GO:0003723//RNA binding	-
Unigene117139_1	331	0.8885	sp|Q21770|GCC7_CAEEL	48.9	1e-05	Germ cell-expressed protein R06C7.1 OS=Caenorhabditis elegans GN=R06C7.1 PE=2 SV=1	--	--	--	--	--	--	--	--	--	--	-	-	-
Unigene117231_1	222	1.1775	sp|Q9XX15|NEP1_CAEEL	112	9e-25	Probable ribosome biogenesis protein nep-1 OS=Caenorhabditis elegans GN=Y39A1A.14 PE=2 SV=1	SPAC18G6.07c	73.9	7e-14	COG1756	Uncharacterized conserved protein	--	--	--	--	--	-	-	-
Unigene117291_1	415	4.49	sp|P90727|U2AF2_CAEBR	199	5e-51	Splicing factor U2AF 65 kDa subunit OS=Caenorhabditis briggsae GN=uaf-1 PE=3 SV=2	--	--	--	--	--	K12837	1e-31	132	cre:CHLREDRAFT_111628	splicing factor U2AF 65 kDa subunit	-	-	-
Unigene117386_1	203	0.6439	sp|Q19869|RL26_CAEEL	94	3e-19	60S ribosomal protein L26 OS=Caenorhabditis elegans GN=rpl-26 PE=2 SV=1	SPBC29B5.03c	71.2	4e-13	COG0198	Ribosomal protein L24	K02898	1e-19	91.7	rcu:RCOM_0580190	large subunit ribosomal protein L26e	GO:0006950//response to stress;GO:0010467//gene expression	GO:0005198//structural molecule activity	GO:0015934//large ribosomal subunit;GO:0016020//membrane;GO:0009536//plastid;GO:0031981//nuclear lumen
Unigene117428_1	233	1.1219	sp|P30639|TG256_CAEEL	58.5	1e-08	Putative protein tag-256 OS=Caenorhabditis elegans GN=tag-256 PE=2 SV=1	--	--	--	--	--	--	--	--	--	--	-	-	-
Unigene117515_1	200	0.9803	sp|P10567|MYSP_CAEEL	122	5e-28	Paramyosin OS=Caenorhabditis elegans GN=unc-15 PE=1 SV=1	--	--	--	--	--	--	--	--	--	--	-	-	-
Unigene117554_1	236	0.5538	sp|Q19905|UGDH_CAEEL	76.3	6e-14	UDP-glucose 6-dehydrogenase OS=Caenorhabditis elegans GN=sqv-4 PE=1 SV=1	--	--	--	--	--	K00012	5e-14	72.8	osa:4352147	UDPglucose 6-dehydrogenase [EC:1.1.1.22]	-	GO:0005488//binding;GO:0016616//oxidoreductase activity, acting on the CH-OH group of donors, NAD or NADP as acceptor	GO:0044444//cytoplasmic part;GO:0043231//intracellular membrane-bounded organelle
Unigene117636_1	209	0.469	sp|Q21955|MED15_CAEEL	51.2	2e-06	Mediator of RNA polymerase II transcription subunit 15 OS=Caenorhabditis elegans GN=mdt-15 PE=1 SV=3	--	--	--	--	--	--	--	--	--	--	-	-	-
Unigene117810_1	272	0.8409	sp|Q9NA72|SDHF2_CAEEL	70.9	2e-12	Succinate dehydrogenase assembly factor 2, mitochondrial OS=Caenorhabditis elegans GN=Y57A10A.29 PE=2 SV=1	--	--	--	--	--	--	--	--	--	--	-	-	-
Unigene117872_1	263	0.8697	sp|Q03575|TTR5_CAEEL	71.6	1e-12	Transthyretin-like protein 5 OS=Caenorhabditis elegans GN=ttr-5 PE=2 SV=1	--	--	--	--	--	--	--	--	--	--	-	-	-
Unigene13584_1	953	4.2859	sp|O01916|CRLS1_CAEEL	114	1e-24	Probable cardiolipin synthase 1 OS=Caenorhabditis elegans GN=crls-1 PE=2 SV=1	YDL142c	112	9e-25	COG0558	Phosphatidylglycerophosphate synthase	K00995	1e-25	114	cme:CMN196C	CDP-diacylglycerol--glycerol-3-phosphate 3-phosphatidyltransferase [EC:2.7.8.5]	GO:0006644//phospholipid metabolic process;GO:0009056//catabolic process;GO:0006631//fatty acid metabolic process;GO:0006464//protein modification process	GO:0004672//protein kinase activity;GO:0030572//phosphatidyltransferase activity;GO:0016831//carboxy-lyase activity;GO:0032559//adenyl ribonucleotide binding	GO:0043231//intracellular membrane-bounded organelle
Unigene13804_1	1080	1.95	sp|Q60LV4|MYO3_CAEBR	553	1e-156	Myosin-3 OS=Caenorhabditis briggsae GN=myo-3 PE=3 SV=1	PH1798	76.3	9e-14	COG1196	Chromosome segregation ATPases	K10400	9e-14	75.5	cme:CMO070C	kinesin family member 15	-	-	-
Unigene13825_1	679	4.0424	sp|Q18885|BTF3_CAEEL	242	1e-63	Transcription factor BTF3 homolog OS=Caenorhabditis elegans GN=icd-1 PE=1 SV=1	--	--	--	--	--	K01527	2e-40	162	zma:100286203	nascent polypeptide-associated complex subunit beta	-	-	-
Unigene13868_1	762	9.1767	sp|P91374|RL15_CAEEL	346	8e-95	60S ribosomal protein L15 OS=Caenorhabditis elegans GN=rpl-15 PE=2 SV=1	YMR121c	283	3e-76	COG1632	Ribosomal protein L15E	K02877	4e-75	278	ppp:PHYPADRAFT_179263	large subunit ribosomal protein L15e	GO:0010467//gene expression	GO:0005198//structural molecule activity	GO:0015934//large ribosomal subunit;GO:0031981//nuclear lumen
Unigene13911_1	650	23.2753	sp|Q09463|RNF5_CAEEL	118	4e-26	RING finger protein 5 OS=Caenorhabditis elegans GN=rnf-5 PE=1 SV=1	ECU11g1130	58.2	1e-08	COG5574	RING-finger-containing E3 ubiquitin ligase	K10666	6e-86	313	sbi:SORBI_08g022940	E3 ubiquitin-protein ligase RNF5 [EC:6.3.2.19]	-	GO:0046914//transition metal ion binding	GO:0043231//intracellular membrane-bounded organelle
Unigene14011_1	1381	6.4121	sp|Q09464|YQ58_CAEEL	79.3	6e-14	Uncharacterized protein C16C10.8 OS=Caenorhabditis elegans GN=C16C10.8 PE=2 SV=1	--	--	--	--	--	--	--	--	--	--	-	GO:0005488//binding	-
Unigene14107_1	1297	3.9806	sp|P34284|YKK7_CAEEL	151	1e-35	Uncharacterized F-box/LRR-repeat protein C02F5.7 OS=Caenorhabditis elegans GN=C02F5.7 PE=4 SV=3	--	--	--	--	--	K10268	1e-174	588	zma:100277153	F-box and leucine-rich repeat protein 2/20	-	-	-
Unigene14423_1	658	13.0108	sp|Q09665|TNNC2_CAEEL	161	3e-39	Troponin C, isoform 2 OS=Caenorhabditis elegans GN=tnc-2 PE=1 SV=1	SPAC3A12.14	97.8	1e-20	COG5126	Ca2+-binding protein (EF-Hand superfamily)	K02183	6e-25	110	cre:CHLREDRAFT_188144	calmodulin	GO:0006073//cellular glucan metabolic process;GO:0019932//second-messenger-mediated signaling;GO:0009908//flower development;GO:0009605//response to external stimulus	GO:0005488//binding	GO:0043231//intracellular membrane-bounded organelle;GO:0016020//membrane
Unigene14526_1	249	3.9369	sp|P91914|RL27_CAEEL	129	7e-30	60S ribosomal protein L27 OS=Caenorhabditis elegans GN=rpl-27 PE=2 SV=1	SPCC74.05	127	5e-30	COG2163	Ribosomal protein L14E/L6E/L27E	K02901	8e-27	115	ppp:PHYPADRAFT_165124	large subunit ribosomal protein L27e	GO:0010467//gene expression	GO:0005198//structural molecule activity	GO:0030529//ribonucleoprotein complex
Unigene14749_1	542	4.2804	sp|P61866|RL12_CAEEL	216	7e-56	60S ribosomal protein L12 OS=Caenorhabditis elegans GN=rpl-12 PE=2 SV=1	SPCC31H12.04c	202	4e-52	COG0080	Ribosomal protein L11	K02870	1e-52	202	vvi:100267052	large subunit ribosomal protein L12e	GO:0006950//response to stress;GO:0022613	GO:0046914//transition metal ion binding;GO:0005198//structural molecule activity	GO:0015934//large ribosomal subunit;GO:0009536//plastid;GO:0031981//nuclear lumen
Unigene16082_1	367	1.8697	sp|Q17336|CWC22_CAEEL	65.1	1e-10	Pre-mRNA-splicing factor CWC22 homolog OS=Caenorhabditis elegans GN=let-858 PE=1 SV=1	AGl2640gl	52.4	2e-07	COG4991	Uncharacterized protein with a bacterial SH3 domain homologue	K13100	1e-29	124	sbi:SORBI_03g029810	pre-mRNA-splicing factor CWC22	-	-	-
Unigene16171_1	357	1.1899	sp|P91406|GCP2_CAEEL	58.2	2e-08	Glutamate carboxypeptidase 2 homolog OS=Caenorhabditis elegans GN=R57.1 PE=1 SV=2	--	--	--	--	--	--	--	--	--	--	-	-	-
Unigene16825_1	1367	5.2826	sp|Q27371|TNNT_CAEEL	395	4e-109	Troponin T OS=Caenorhabditis elegans GN=mup-2 PE=2 SV=1	NMB0700	62	2e-09	COG3468	Type V secretory pathway, adhesin AidA	K13118	1e-10	64.7	cre:CHLREDRAFT_17930	protein DGCR14	-	-	-
Unigene17467_1	312	0.8378	sp|P34334|RL21_CAEEL	74.3	2e-13	60S ribosomal protein L21 OS=Caenorhabditis elegans GN=rpl-21 PE=1 SV=3	SPAC959.08	66.6	1e-11	COG2139	Ribosomal protein L21E	K02889	5e-14	72.8	vvi:100262509	large subunit ribosomal protein L21e	-	-	-
Unigene17680_1	466	0.9116	sp|A8QBF3|EIF3I_BRUMA	103	8e-27	Eukaryotic translation initiation factor 3 subunit I OS=Brugia malayi GN=Bm1_48300 PE=3 SV=1	--	--	--	--	--	K12862	4e-06	41.2	ath:AT4G15900	pleiotropic regulator 1	-	-	-
Unigene18169_1	933	22.9397	sp|O01761|UNC89_CAEEL	69.3	4e-11	Muscle M-line assembly protein unc-89 OS=Caenorhabditis elegans GN=unc-89 PE=1 SV=3	SPAC140.02	68.6	1e-11	COG0724	RNA-binding proteins (RRM domain)	K11294	1e-07	53.9	pop:POPTR_818339	nucleolin	-	-	-
Unigene1831_1	630	4.9792	sp|O01812|FABP6_CAEEL	123	1e-27	Fatty acid-binding protein homolog 6 OS=Caenorhabditis elegans GN=lbp-6 PE=1 SV=1	--	--	--	--	--	--	--	--	--	--	-	-	-
Unigene18469_1	1386	19.1434	sp|Q95QD7|LIN54_CAEEL	102	7e-21	Protein lin-54 OS=Caenorhabditis elegans GN=lin-54 PE=1 SV=1	--	--	--	--	--	--	--	--	--	--	-	-	-
Unigene18743_1	748	3.7132	sp|Q9U7E0|ATRX_CAEEL	73.9	1e-12	Transcriptional regulator ATRX homolog OS=Caenorhabditis elegans GN=xnp-1 PE=1 SV=1	SPAC15A10.03c	54.7	2e-07	COG0553	Superfamily II DNA/RNA helicases, SNF2 family	K11654	2e-08	56.6	olu:OSTLU_12759	SWI/SNF-related matrix-associated actin-dependent regulator of chromatin subfamily A member 5 [EC:3.6.1.-]	-	-	-
Unigene18997_1	965	48.9969	sp|Q20390|PPT1_CAEEL	157	1e-37	Palmitoyl-protein thioesterase 1 OS=Caenorhabditis elegans GN=ppt-1 PE=2 SV=2	SPBC530.12c_1	103	6e-22	COG1075	Predicted acetyltransferases and hydrolases with the alpha/beta hydrolase fold	K01074	1e-105	379	sbi:SORBI_01g050600	palmitoyl-protein thioesterase [EC:3.1.2.22]	GO:0043412	GO:0016790//thiolester hydrolase activity	GO:0031410//cytoplasmic vesicle;GO:0043231//intracellular membrane-bounded organelle
Unigene1907_1	711	122.477	sp|Q9U239|ZN593_CAEEL	70.5	1e-11	Zinc finger protein 593 homolog OS=Caenorhabditis elegans GN=Y56A3A.18 PE=2 SV=1	YLR074c	63.2	4e-10	COG5112	U1-like Zn-finger-containing protein	K08874	8e-06	30.8	cre:CHLREDRAFT_141477	transformation/transcription domain-associated protein	-	-	-
Unigene19986_1	741	29.8096	sp|Q20390|PPT1_CAEEL	112	3e-24	Palmitoyl-protein thioesterase 1 OS=Caenorhabditis elegans GN=ppt-1 PE=2 SV=2	SPBC530.12c_1	72.4	7e-13	COG1075	Predicted acetyltransferases and hydrolases with the alpha/beta hydrolase fold	K01074	4e-74	274	osa:4331284	palmitoyl-protein thioesterase [EC:3.1.2.22]	-	-	-
Unigene2016_1	671	4.2854	sp|P08898|H3_CAEEL	156	1e-37	Histone H3 OS=Caenorhabditis elegans GN=his-2 PE=1 SV=4	SPBC1105.11c	149	5e-36	COG2036	Histones H3 and H4	K11253	6e-38	154	zma:100192589	histone H3	-	-	-
Unigene20294_1	708	7.8459	sp|Q23247|YH82_CAEEL	58.5	4e-08	Uncharacterized protein ZC168.2 OS=Caenorhabditis elegans GN=ZC168.2 PE=2 SV=1	--	--	--	--	--	--	--	--	--	--	-	-	-
Unigene20330_1	524	1.3095	sp|P43510|CPR6_CAEEL	80.9	4e-15	Cathepsin B-like cysteine proteinase 6 OS=Caenorhabditis elegans GN=cpr-6 PE=1 SV=1	--	--	--	--	--	--	--	--	--	--	-	-	-
Unigene20490_1	439	29.1031	sp|P34559|ECHM_CAEEL	60.1	5e-09	Probable enoyl-CoA hydratase, mitochondrial OS=Caenorhabditis elegans GN=ech-6 PE=1 SV=1	CC0947	62.8	2e-10	COG1024	Enoyl-CoA hydratase/carnithine racemase	K01692	8e-33	135	osa:4332628	enoyl-CoA hydratase [EC:4.2.1.17]	-	GO:0003824//catalytic activity	GO:0042579//microbody
Unigene20749_1	344	11.4936	sp|P48166|RL44_CAEEL	79	9e-15	60S ribosomal protein L44 OS=Caenorhabditis elegans GN=rpl-41 PE=2 SV=2	YNL162w	73.2	1e-13	COG1631	Ribosomal protein L44E	K02929	2e-12	67.8	pop:POPTR_819897	large subunit ribosomal protein L44e	GO:0010467//gene expression	GO:0005198//structural molecule activity	GO:0015934//large ribosomal subunit
Unigene21337_1	612	17.1922	sp|Q27371|TNNT_CAEEL	52.8	2e-06	Troponin T OS=Caenorhabditis elegans GN=mup-2 PE=2 SV=1	--	--	--	--	--	K04728	7e-07	50.8	ath:AT3G48190	ataxia telangectasia mutated family protein [EC:2.7.11.1]	-	-	-
Unigene21667_1	267	8.4443	sp|Q9BKU4|PHB1_CAEEL	90.1	4e-18	Mitochondrial prohibitin complex protein 1 OS=Caenorhabditis elegans GN=phb-1 PE=1 SV=1	YGR132c	83.2	1e-16	COG0330	Membrane protease subunits, stomatin/prohibitin homologs	--	--	--	--	--	-	-	-
Unigene21745_1	1552	77.5631	sp|Q94420|MEL26_CAEEL	92.8	6e-18	Protein maternal effect lethal 26 OS=Caenorhabditis elegans GN=mel-26 PE=1 SV=2	DR2133	53.1	1e-06	COG4372	Uncharacterized protein conserved in bacteria with the myosin-like domain	--	--	--	--	--	-	-	-
Unigene21829_1	1173	25.2103	sp|Q20728|TBCB_CAEEL	144	9e-34	Tubulin-specific chaperone B OS=Caenorhabditis elegans GN=F53F4.3 PE=1 SV=1	ECU06g0410	62	2e-09	COG5244	Dynactin complex subunit involved in mitotic spindle partitioning in anaphase B	--	--	--	--	--	GO:0043623//cellular protein complex assembly;GO:0007275//multicellular organismal development	-	GO:0043231//intracellular membrane-bounded organelle;GO:0044444//cytoplasmic part
Unigene21834_1	465	9.6974	sp|Q9U7E0|ATRX_CAEEL	58.5	2e-08	Transcriptional regulator ATRX homolog OS=Caenorhabditis elegans GN=xnp-1 PE=1 SV=1	--	--	--	--	--	K11294	2e-06	48.5	osa:4337032	nucleolin	-	-	-
Unigene22189_1	1081	4.1412	sp|Q93572|RLA0_CAEEL	481	5e-135	60S acidic ribosomal protein P0 OS=Caenorhabditis elegans GN=rpa-0 PE=1 SV=3	SPCC18.14c	319	6e-87	COG0244	Ribosomal protein L10	K02941	2e-90	329	ppp:PHYPADRAFT_179848	large subunit ribosomal protein LP0	GO:0006412//translation	GO:0005198//structural molecule activity	GO:0030529//ribonucleoprotein complex
Unigene22743_1	678	24.6274	sp|Q9N4V4|SCPL3_CAEEL	79.3	2e-14	CTD small phosphatase-like protein 3 OS=Caenorhabditis elegans GN=scpl-3 PE=2 SV=1	YLL010c	72.4	6e-13	COG5190	TFIIF-interacting CTD phosphatases, including NLI-interacting factor	--	--	--	--	--	-	-	-
Unigene22904_1	606	10.5145	sp|Q7YX32|FLP16_CAEEL	72	3e-12	FMRFamide-like neuropeptides 16 OS=Caenorhabditis elegans GN=flp-16 PE=1 SV=1	--	--	--	--	--	--	--	--	--	--	-	-	-
Unigene2300_1	1005	76.5038	sp|Q10576|P4HA1_CAEEL	125	6e-28	Prolyl 4-hydroxylase subunit alpha-1 OS=Caenorhabditis elegans GN=dpy-18 PE=1 SV=2	--	--	--	--	--	K00472	6e-143	503	sbi:SORBI_01g022150	prolyl 4-hydroxylase [EC:1.14.11.2]	-	-	-
Unigene23147_1	2101	19.1763	sp|Q9U7E0|ATRX_CAEEL	91.3	3e-17	Transcriptional regulator ATRX homolog OS=Caenorhabditis elegans GN=xnp-1 PE=1 SV=1	SPAC140.02	64.3	8e-10	COG0724	RNA-binding proteins (RRM domain)	K11984	6e-14	76.6	ppp:PHYPADRAFT_233757	U4/U6.U5 tri-snRNP-associated protein 1	-	-	-
Unigene23495_1	285	20.2934	sp|O02639|RL19_CAEEL	115	1e-25	60S ribosomal protein L19 OS=Caenorhabditis elegans GN=rpl-19 PE=2 SV=1	SPCC1682.14	110	5e-25	COG2147	Ribosomal protein L19E	K02885	8e-27	115	ath:AT4G02230	large subunit ribosomal protein L19e	GO:0022613;GO:0003006//reproductive developmental process;GO:0010467//gene expression	GO:0005198//structural molecule activity	GO:0031981//nuclear lumen;GO:0015934//large ribosomal subunit;GO:0016020//membrane
Unigene24456_1	975	4.7254	sp|O01159|RSP7_CAEEL	63.2	3e-09	Probable splicing factor, arginine/serine-rich 7 OS=Caenorhabditis elegans GN=rsp-7 PE=2 SV=3	--	--	--	--	--	K12842	3e-22	102	pop:POPTR_819630	U2-associated protein SR140	-	-	-
Unigene24600_1	322	7.3064	sp|P45969|YNZ9_CAEEL	64.3	2e-10	Uncharacterized protein T09A5.9 OS=Caenorhabditis elegans GN=T09A5.9 PE=2 SV=1	lin0372	77	8e-15	COG4886	Leucine-rich repeat (LRR) protein	--	--	--	--	--	-	-	-
Unigene25032_1	270	0.9682	sp|Q11067|PDIA6_CAEEL	135	8e-32	Probable protein disulfide-isomerase A6 OS=Caenorhabditis elegans GN=tag-320 PE=2 SV=1	--	--	--	--	--	K09584	1e-20	94.7	ath:AT1G04980	protein disulfide-isomerase A6 [EC:5.3.4.1]	-	-	-
Unigene25270_1	907	1.2609	sp|Q17941|AKT1_CAEEL	297	8e-80	Serine/threonine-protein kinase akt-1 OS=Caenorhabditis elegans GN=akt-1 PE=1 SV=2	SPAC17G8.14c_2	179	8e-45	COG0515	Serine/threonine protein kinase	K04688	5e-34	141	ppp:PHYPADRAFT_188412	p70 ribosomal S6 kinase [EC:2.7.11.1]	-	-	-
Unigene25689_1	691	11.1126	sp|Q09442|SF3B4_CAEEL	75.9	2e-13	Splicing factor 3B subunit 4 OS=Caenorhabditis elegans GN=sap-49 PE=1 SV=2	alr4683	54.3	2e-07	COG0724	RNA-binding proteins (RRM domain)	K12831	3e-15	79	sbi:SORBI_01g020190	splicing factor 3B subunit 4	-	-	-
Unigene25992_1	1354	27.0047	sp|P90747|YE56_CAEEL	357	9e-98	Probable cation-transporting ATPase C10C6.6 OS=Caenorhabditis elegans GN=C10C6.6 PE=2 SV=3	SPACUNK4.07c	346	5e-95	COG0474	Cation transport ATPase	K01552	0	804	osa:4338738	[EC:3.6.3.-]	GO:0009206;GO:0006811//ion transport	GO:0019829//cation-transporting ATPase activity;GO:0032559//adenyl ribonucleotide binding	GO:0031224//intrinsic to membrane
Unigene26019_1	1050	1.4626	sp|Q9XTI0|3HIDH_CAEEL	213	2e-54	Probable 3-hydroxyisobutyrate dehydrogenase, mitochondrial OS=Caenorhabditis elegans GN=B0250.5 PE=2 SV=1	RSp0649	191	1e-48	COG2084	3-hydroxyisobutyrate dehydrogenase and related beta-hydroxyacid dehydrogenases	K00020	4e-50	195	ath:AT4G20930	3-hydroxyisobutyrate dehydrogenase [EC:1.1.1.31]	GO:0008152//metabolic process	GO:0005488//binding;GO:0016616//oxidoreductase activity, acting on the CH-OH group of donors, NAD or NADP as acceptor	GO:0044464//cell part
Unigene26053_1	792	9.2004	sp|A8Q2H5|RSSA_BRUMA	336	9e-92	40S ribosomal protein SA OS=Brugia malayi GN=Bm1_41245 PE=3 SV=2	SPAPJ698.02c	273	2e-73	COG0052	Ribosomal protein S2	K02998	1e-65	246	ppp:PHYPADRAFT_105781	small subunit ribosomal protein SAe	GO:0044238//primary metabolic process;GO:0044237//cellular metabolic process	GO:0016829//lyase activity	GO:0005840//ribosome
Unigene27159_1	942	30.8027	sp|P19626|MLR2_CAEEL	262	2e-69	Myosin regulatory light chain 2 OS=Caenorhabditis elegans GN=mlc-2 PE=1 SV=1	SPAC3A12.14	79.7	7e-15	COG5126	Ca2+-binding protein (EF-Hand superfamily)	K02183	3e-17	86.3	cre:CHLREDRAFT_188144	calmodulin	-	GO:0005488//binding	-
Unigene27650_1	226	5.0604	sp|Q9N4I4|RL10A_CAEEL	83.6	4e-16	60S ribosomal protein L10a OS=Caenorhabditis elegans GN=rpl-10a PE=1 SV=1	SPBC30D10.18c	77.4	6e-15	COG0081	Ribosomal protein L1	K02865	5e-18	85.9	sbi:SORBI_07g024200	large subunit ribosomal protein L10Ae	GO:0010467//gene expression	GO:0003676//nucleic acid binding;GO:0005198//structural molecule activity	GO:0030529//ribonucleoprotein complex
Unigene27674_1	560	0.175	sp|P17656|COL2_CAEEL	58.9	2e-08	Cuticle collagen 2 OS=Caenorhabditis elegans GN=col-2 PE=2 SV=1	Rv2839c	53.5	2e-07	COG0532	Translation initiation factor 2 (IF-2; GTPase)	--	--	--	--	--	GO:0044238//primary metabolic process	GO:0016798//hydrolase activity, acting on glycosyl bonds	GO:0043231//intracellular membrane-bounded organelle
Unigene28048_1	548	7.3938	sp|Q09254|HAR1_CAEEL	146	9e-35	Hemiasterlin resistant protein 1 OS=Caenorhabditis elegans GN=har-1 PE=2 SV=1	--	--	--	--	--	--	--	--	--	--	-	-	-
Unigene28285_1	684	2.5797	sp|P09446|HSP7A_CAEEL	431	2e-120	Heat shock 70 kDa protein A OS=Caenorhabditis elegans GN=hsp-1 PE=1 SV=2	SPAC13G7.02c	376	2e-104	COG0443	Molecular chaperone	K03283	4e-106	380	sbi:SORBI_03g039360	heat shock 70kDa protein 1/8	-	-	-
Unigene29210_1	545	1.7987	sp|P43508|CPR4_CAEEL	135	2e-31	Cathepsin B-like cysteine proteinase 4 OS=Caenorhabditis elegans GN=cpr-4 PE=2 SV=1	AF1946_2	75.1	7e-14	COG4870	Cysteine protease	K01363	7e-31	130	vvi:100267480	cathepsin B [EC:3.4.22.1]	-	-	-
Unigene29537_1	642	5.3442	sp|P35129|UBC2_CAEEL	298	3e-80	Ubiquitin-conjugating enzyme E2 2 OS=Caenorhabditis elegans GN=let-70 PE=1 SV=1	SPBC119.02	263	1e-70	COG5078	Ubiquitin-protein ligase	K06689	3e-69	258	cme:CMD152C	ubiquitin-conjugating enzyme E2 D/E [EC:6.3.2.19]	-	-	-
Unigene30013_1	227	1.8713	sp|Q966L9|GLH2_CAEEL	68.6	1e-11	ATP-dependent RNA helicase glh-2 OS=Caenorhabditis elegans GN=glh-2 PE=1 SV=1	YNL255c	58.5	3e-09	COG5082	Arginine methyltransferase-interacting protein, contains RING Zn-finger	K09250	3e-09	57	zma:100282947	cellular nucleic acid-binding protein	-	GO:0005488//binding	-
Unigene30043_1	208	4.5558	sp|O17861|YVRI_CAEEL	60.1	4e-09	GILT-like protein F37H8.5 OS=Caenorhabditis elegans GN=F37H8.5 PE=1 SV=1	--	--	--	--	--	K08059	8e-19	88.6	osa:4332535	interferon, gamma-inducible protein 30	-	-	GO:0031410//cytoplasmic vesicle
Unigene30090_1	373	3.1537	sp|Q21568|NH2L1_CAEEL	184	1e-46	NHP2-like protein 1 homolog OS=Caenorhabditis elegans GN=M28.5 PE=2 SV=1	SPAC607.03c	165	2e-41	COG1358	Ribosomal protein HS6-type (S12/L30/L7a)	K12845	2e-43	170	pop:POPTR_826867	U4/U6 small nuclear ribonucleoprotein SNU13	GO:0022613	-	GO:0030529//ribonucleoprotein complex;GO:0031981//nuclear lumen
Unigene30102_1	276	2.0126	sp|P09588|H2A_CAEEL	172	8e-43	Histone H2A OS=Caenorhabditis elegans GN=his-3 PE=1 SV=2	SPCC622.08c	152	1e-37	COG5262	Histone H2A	K11251	1e-36	147	cme:CMN174C	histone H2A	GO:0034728	GO:0003676//nucleic acid binding	GO:0000785//chromatin;GO:0043231//intracellular membrane-bounded organelle
Unigene30221_1	281	2.2094	sp|P34498|MOG1_CAEEL	140	2e-33	Probable pre-mRNA-splicing factor ATP-dependent RNA helicase mog-1 OS=Caenorhabditis elegans GN=mog-1 PE=2 SV=2	YKR086w	122	1e-28	COG1643	HrpA-like helicases	K12815	5e-43	169	sbi:SORBI_02g034295	pre-mRNA-splicing factor ATP-dependent RNA helicase PRP16 [EC:3.6.4.13]	GO:0003006//reproductive developmental process	GO:0004386//helicase activity;GO:0042623//ATPase activity, coupled;GO:0032559//adenyl ribonucleotide binding	-
Unigene30600_1	345	3.7885	sp|P04970|G3P1_CAEEL	154	2e-37	Glyceraldehyde-3-phosphate dehydrogenase 1 OS=Caenorhabditis elegans GN=gpd-1 PE=1 SV=1	YGR192c	139	2e-33	COG0057	Glyceraldehyde-3-phosphate dehydrogenase/erythrose-4-phosphate dehydrogenase	K00134	8e-35	141	vvi:100264789	glyceraldehyde 3-phosphate dehydrogenase [EC:1.2.1.12]	GO:0006007//glucose catabolic process	GO:0008943//glyceraldehyde-3-phosphate dehydrogenase activity;GO:0000166//nucleotide binding	GO:0044424//intracellular part
Unigene30975_1	256	0.6382	sp|Q21153|CMC1_CAEEL	133	4e-31	Probable calcium-binding mitochondrial carrier K02F3.2 OS=Caenorhabditis elegans GN=K02F3.2 PE=2 SV=2	--	--	--	--	--	--	--	--	--	--	-	-	-
Unigene30976_1	293	0.7807	sp|Q09217|YP68_CAEEL	67.8	2e-11	Uncharacterized protein B0495.8 OS=Caenorhabditis elegans GN=B0495.8 PE=2 SV=1	--	--	--	--	--	K12818	2e-10	60.8	ath:AT3G26560	ATP-dependent RNA helicase DHX8/PRP22 [EC:3.6.4.13]	-	-	-
Unigene31010_1	219	0.746	sp|P41938|HCDH2_CAEEL	95.1	1e-19	Probable 3-hydroxyacyl-CoA dehydrogenase B0272.3 OS=Caenorhabditis elegans GN=B0272.3 PE=1 SV=1	Ta0476	73.9	7e-14	COG1250	3-hydroxyacyl-CoA dehydrogenase	K00074	2e-13	70.9	zma:100191282	3-hydroxybutyryl-CoA dehydrogenase [EC:1.1.1.157]	-	-	-
Unigene31014_1	266	0.7371	sp|Q9U7E0|ATRX_CAEEL	48.9	1e-05	Transcriptional regulator ATRX homolog OS=Caenorhabditis elegans GN=xnp-1 PE=1 SV=1	--	--	--	--	--	--	--	--	--	--	-	-	-
Unigene31133_1	235	0.5562	sp|P53596|SUCA_CAEEL	75.9	7e-14	Probable succinyl-CoA ligase [GDP-forming] subunit alpha, mitochondrial OS=Caenorhabditis elegans GN=C05G5.4 PE=2 SV=1	SPAC16E8.17c	66.2	1e-11	COG0074	Succinyl-CoA synthetase, alpha subunit	K01899	2e-13	70.5	zma:100273271	succinyl-CoA synthetase alpha subunit [EC:6.2.1.4 6.2.1.5]	-	-	-
Unigene31158_1	284	0.8054	sp|P90789|NDUB7_CAEEL	100	3e-21	NADH dehydrogenase [ubiquinone] 1 beta subcomplex subunit 7 OS=Caenorhabditis elegans GN=D2030.4 PE=2 SV=1	--	--	--	--	--	K03963	1e-06	48.1	ppp:PHYPADRAFT_211358	NADH dehydrogenase (ubiquinone) 1 beta subcomplex 7 [EC:1.6.5.3 1.6.99.3]	-	-	-
Unigene31160_1	245	0.6669	sp|Q09527|KAD6_CAEEL	99.4	6e-21	Probable adenylate kinase isoenzyme 6 OS=Caenorhabditis elegans GN=E02H1.6 PE=2 SV=2	SPCC830.11c	86.7	9e-18	COG1936	Predicted nucleotide kinase (related to CMP and AMP kinases)	K03133	9e-24	105	cre:CHLREDRAFT_182007	transcription initiation factor TFIID subunit D7	-	-	-
Unigene31333_1	362	1.8956	sp|O01805|ACBP1_CAEEL	70.1	4e-12	Acyl-CoA-binding protein homolog 1 OS=Caenorhabditis elegans GN=acbp-1 PE=2 SV=1	SPBC1539.06	67	8e-12	COG4281	Acyl-CoA-binding protein	K08762	6e-07	49.3	osa:4333305	diazepam-binding inhibitor (GABA receptor modulator, acyl-CoA-binding protein)	-	-	-
Unigene31540_1	586	1.4498	sp|P36609|NCS2_CAEEL	264	3e-70	Neuronal calcium sensor 2 OS=Caenorhabditis elegans GN=ncs-2 PE=2 SV=2	SPAC18B11.04	121	7e-28	COG5126	Ca2+-binding protein (EF-Hand superfamily)	K06268	5e-12	67.8	olu:OSTLU_10513	protein phosphatase 3, regulatory subunit	-	GO:0005488//binding	-
Unigene31599_1	515	1.5228	sp|O17071|PRS10_CAEEL	239	7e-63	Probable 26S protease regulatory subunit 10B OS=Caenorhabditis elegans GN=rpt-4 PE=1 SV=2	SPCC1682.16	188	4e-48	COG1222	ATP-dependent 26S proteasome regulatory subunit	K03064	7e-51	196	ppp:PHYPADRAFT_203204	26S proteasome regulatory subunit T4	GO:0019941//modification-dependent protein catabolic process	GO:0042623//ATPase activity, coupled;GO:0032559//adenyl ribonucleotide binding	GO:0005838//proteasome regulatory particle;GO:0043231//intracellular membrane-bounded organelle;GO:0030312//external encapsulating structure
Unigene31651_1	320	2.1444	sp|Q23261|MTNB_CAEEL	64.3	2e-10	Probable methylthioribulose-1-phosphate dehydratase OS=Caenorhabditis elegans GN=ZC373.5 PE=2 SV=2	SPAC9.06c	51.6	3e-07	COG0235	Ribulose-5-phosphate 4-epimerase and related epimerases and aldolases	K09880	2e-06	47.8	osa:4350524	enolase-phosphatase E1 [EC:3.1.3.77]	-	-	-
Unigene31667_1	373	1.4892	sp|P55326|YZG1_CAEEL	95.9	7e-20	Uncharacterized protein F13E6.1 OS=Caenorhabditis elegans GN=F13E6.1 PE=1 SV=2	--	--	--	--	--	--	--	--	--	--	-	-	-
Unigene3186_1	933	16.7407	sp|P34422|DPF6_CAEEL	94	1e-18	Dipeptidyl peptidase family member 6 OS=Caenorhabditis elegans GN=dpf-6 PE=2 SV=2	slr0825	286	4e-77	COG1506	Dipeptidyl aminopeptidases/acylaminoacyl-peptidases	K01303	1e-19	94	ath:AT4G14570	acylaminoacyl-peptidase [EC:3.4.19.1]	-	-	-
Unigene3187_1	2469	19.5473	sp|P34422|DPF6_CAEEL	101	3e-20	Dipeptidyl peptidase family member 6 OS=Caenorhabditis elegans GN=dpf-6 PE=2 SV=2	slr0825	476	1e-133	COG1506	Dipeptidyl aminopeptidases/acylaminoacyl-peptidases	K01303	1e-15	82.4	osa:4348626	acylaminoacyl-peptidase [EC:3.4.19.1]	-	GO:0003824//catalytic activity	-
Unigene32204_1	265	2.2195	sp|Q18359|NDUA5_CAEEL	58.5	1e-08	Probable NADH dehydrogenase [ubiquinone] 1 alpha subcomplex subunit 5 OS=Caenorhabditis elegans GN=C33A12.1 PE=3 SV=1	--	--	--	--	--	--	--	--	--	--	-	-	-
Unigene33199_1	363	8.2815	sp|P90747|YE56_CAEEL	154	1e-37	Probable cation-transporting ATPase C10C6.6 OS=Caenorhabditis elegans GN=C10C6.6 PE=2 SV=3	YEL031w	123	9e-29	COG0474	Cation transport ATPase	K01552	2e-60	227	osa:4338738	[EC:3.6.3.-]	GO:0009206;GO:0006811//ion transport	GO:0019829//cation-transporting ATPase activity;GO:0032559//adenyl ribonucleotide binding	GO:0031224//intrinsic to membrane
Unigene33489_1	663	40.5615	sp|Q23525|YWIE_CAEEL	86.7	1e-16	Uncharacterized protein ZK546.14 OS=Caenorhabditis elegans GN=ZK546.14 PE=2 SV=1	SPAC56F8.03	54.3	2e-07	COG0532	Translation initiation factor 2 (IF-2; GTPase)	K03243	4e-11	65.1	ath:AT1G76820	translation initiation factor IF-2 unclassified subunit	-	-	-
Unigene34101_1	1390	0.1881	sp|O01761|UNC89_CAEEL	53.5	4e-06	Muscle M-line assembly protein unc-89 OS=Caenorhabditis elegans GN=unc-89 PE=1 SV=3	--	--	--	--	--	--	--	--	--	--	-	-	-
Unigene34255_1	535	5.6801	sp|P48152|RS3_CAEEL	263	5e-70	40S ribosomal protein S3 OS=Caenorhabditis elegans GN=rps-3 PE=1 SV=1	SPBC16G5.14c	188	5e-48	COG0092	Ribosomal protein S3	K02985	7e-65	243	zma:100382757	small subunit ribosomal protein S3e	GO:0010467//gene expression	GO:0003676//nucleic acid binding;GO:0005198//structural molecule activity	GO:0033279
Unigene34318_1	397	3.7861	sp|Q18688|HSP90_CAEEL	229	4e-60	Heat shock protein 90 OS=Caenorhabditis elegans GN=daf-21 PE=1 SV=1	SPAC926.04c	157	6e-39	COG0326	Molecular chaperone, HSP90 family	K04079	1e-49	191	olu:OSTLU_26093	molecular chaperone HtpG	GO:0044267//cellular protein metabolic process;GO:0050896//response to stimulus	GO:0005515//protein binding;GO:0032559//adenyl ribonucleotide binding	GO:0044424//intracellular part
Unigene34375_1	498	8.333	sp|Q19877|RS23_CAEEL	267	2e-71	40S ribosomal protein S23 OS=Caenorhabditis elegans GN=rps-23 PE=2 SV=1	SPBP4H10.13	219	2e-57	COG0048	Ribosomal protein S12	K02973	1e-59	225	vvi:100248226	small subunit ribosomal protein S23e	-	-	-
Unigene34417_1	581	2.0247	sp|Q05036|YLA4_CAEEL	112	2e-24	Uncharacterized protein C30C11.4 OS=Caenorhabditis elegans GN=C30C11.4 PE=1 SV=1	YBR169c	99.8	3e-21	COG0443	Molecular chaperone	K09489	7e-59	223	osa:4325355	heat shock 70kDa protein 4	-	-	-
Unigene34418_1	593	0.551	sp|Q05036|YLA4_CAEEL	112	2e-24	Uncharacterized protein C30C11.4 OS=Caenorhabditis elegans GN=C30C11.4 PE=1 SV=1	YBR169c	99.8	3e-21	COG0443	Molecular chaperone	K09489	7e-59	223	osa:4325355	heat shock 70kDa protein 4	-	-	-
Unigene34603_1	712	5.7825	sp|P43510|CPR6_CAEEL	285	2e-76	Cathepsin B-like cysteine proteinase 6 OS=Caenorhabditis elegans GN=cpr-6 PE=1 SV=1	--	--	--	--	--	K01363	5e-41	164	ppp:PHYPADRAFT_104506	cathepsin B [EC:3.4.22.1]	-	-	-
Unigene34651_1	485	6.2657	sp|P34334|RL21_CAEEL	201	1e-51	60S ribosomal protein L21 OS=Caenorhabditis elegans GN=rpl-21 PE=1 SV=3	YBR191w	150	1e-36	COG2139	Ribosomal protein L21E	K02889	2e-35	145	pop:POPTR_817491	large subunit ribosomal protein L21e	-	-	-
Unigene34842_1	635	5.3002	sp|Q20751|IF5A2_CAEEL	240	5e-63	Eukaryotic translation initiation factor 5A-2 OS=Caenorhabditis elegans GN=iff-2 PE=2 SV=1	YEL034w	201	8e-52	COG0231	Translation elongation factor P (EF-P)/translation initiation factor 5A (eIF-5A)	K03263	3e-42	168	zma:100192991	translation initiation factor eIF-5A	-	-	-
Unigene34910_1	346	5.0997	sp|Q20588|CCD72_CAEEL	94.4	2e-19	Coiled-coil domain-containing protein 72 homolog OS=Caenorhabditis elegans GN=F49C12.11 PE=2 SV=1	--	--	--	--	--	--	--	--	--	--	-	-	GO:0016020//membrane
Unigene34966_1	396	6.1061	sp|Q9BKS0|AT5G_CAEEL	151	1e-36	ATP synthase lipid-binding protein, mitochondrial OS=Caenorhabditis elegans GN=Y82E9BR.3 PE=2 SV=1	Q0130	89.7	1e-18	COG0636	F0F1-type ATP synthase, subunit c/Archaeal/vacuolar-type H+-ATPase, subunit K	K02128	8e-20	92.4	ppp:PhpafMp42	F-type H+-transporting ATPase subunit c [EC:3.6.3.14]	GO:0006818//hydrogen transport;GO:0006754//ATP biosynthetic process	GO:0015078//hydrogen ion transmembrane transporter activity;GO:0003824//catalytic activity;GO:0032559//adenyl ribonucleotide binding	GO:0031224//intrinsic to membrane;GO:0033177//proton-transporting two-sector ATPase complex, proton-transporting domain;GO:0005740//mitochondrial envelope
Unigene35045_1	1146	4.7332	sp|Q21215|GBLP_CAEEL	500	6e-141	Guanine nucleotide-binding protein subunit beta-2-like 1 OS=Caenorhabditis elegans GN=rack-1 PE=1 SV=3	all0438_2	154	4e-37	COG2319	FOG: WD40 repeat	K03130	3e-21	99.8	osa:4341679	transcription initiation factor TFIID subunit D4	-	-	-
Unigene35152_1	1124	7.4131	sp|Q9XUN9|TNNI3_CAEEL	249	3e-65	Troponin I 3 OS=Caenorhabditis elegans GN=tni-3 PE=1 SV=1	PAB1382	53.5	6e-07	COG3351	Putative archaeal flagellar protein D/E	K03254	2e-06	50.8	sbi:SORBI_03g003250	translation initiation factor eIF-3 subunit 10	-	-	-
Unigene35381_1	200	0.6535	sp|P16356|RPB1_CAEEL	66.6	5e-11	DNA-directed RNA polymerase II subunit RPB1 OS=Caenorhabditis elegans GN=ama-1 PE=1 SV=2	SPBC28F2.12	66.2	1e-11	COG0086	DNA-directed RNA polymerase, beta' subunit/160 kD subunit	K03006	3e-12	66.6	sbi:SORBI_07g003680	DNA-directed RNA polymerase II subunit A [EC:2.7.7.6]	-	GO:0005488//binding;GO:0016740//transferase activity	GO:0016591//DNA-directed RNA polymerase II, holoenzyme;GO:0009536//plastid
Unigene35526_1	294	0.778	sp|P46502|PRS6B_CAEEL	171	1e-42	Probable 26S protease regulatory subunit 6B OS=Caenorhabditis elegans GN=rpt-3 PE=2 SV=1	SPCC576.10c	137	4e-33	COG1222	ATP-dependent 26S proteasome regulatory subunit	K03063	2e-34	140	ppp:PHYPADRAFT_190505	26S proteasome regulatory subunit T3	GO:0019941//modification-dependent protein catabolic process	GO:0042623//ATPase activity, coupled;GO:0032559//adenyl ribonucleotide binding	GO:0005838//proteasome regulatory particle;GO:0043231//intracellular membrane-bounded organelle;GO:0030312//external encapsulating structure
Unigene35700_1	291	0.786	sp|P50306|METK4_CAEEL	135	1e-31	Probable S-adenosylmethionine synthase 4 OS=Caenorhabditis elegans GN=sams-4 PE=2 SV=1	SPBC14F5.05c	116	1e-26	COG0192	S-adenosylmethionine synthetase	K00789	7e-29	122	ath:AT2G36880	S-adenosylmethionine synthetase [EC:2.5.1.6]	GO:0000097//sulfur amino acid biosynthetic process	GO:0046914//transition metal ion binding;GO:0016740//transferase activity;GO:0000166//nucleotide binding	GO:0016020//membrane
Unigene35720_1	262	0.873	sp|Q22285|TTR46_CAEEL	61.6	1e-09	Transthyretin-like protein 46 OS=Caenorhabditis elegans GN=ttr-46 PE=2 SV=1	--	--	--	--	--	--	--	--	--	--	-	-	-
Unigene35723_1	282	0.927	sp|Q22915|TG253_CAEEL	121	1e-27	UPF0103 protein tag-253 OS=Caenorhabditis elegans GN=tag-253 PE=2 SV=3	SPAC4H3.04c	59.3	2e-09	COG1355	Predicted dioxygenase	K06990	8e-14	72	ppp:PHYPADRAFT_119916		-	-	-
Unigene35916_1	660	6.3867	sp|Q03575|TTR5_CAEEL	159	1e-38	Transthyretin-like protein 5 OS=Caenorhabditis elegans GN=ttr-5 PE=2 SV=1	--	--	--	--	--	--	--	--	--	--	-	-	-
Unigene35942_1	481	5.6385	sp|P34621|YO85_CAEEL	101	2e-21	Uncharacterized protein ZK1236.5 OS=Caenorhabditis elegans GN=ZK1236.5 PE=4 SV=2	--	--	--	--	--	--	--	--	--	--	-	-	-
Unigene36258_1	453	6.0591	sp|P34546|VATL2_CAEEL	188	1e-47	V-type proton ATPase 16 kDa proteolipid subunit 2/3 OS=Caenorhabditis elegans GN=vha-2 PE=2 SV=2	SPAC1B3.14	129	3e-30	COG0636	F0F1-type ATP synthase, subunit c/Archaeal/vacuolar-type H+-ATPase, subunit K	K02155	5e-31	130	cre:CHLREDRAFT_134189	V-type H+-transporting ATPase 16kDa proteolipid subunit [EC:3.6.3.14]	GO:0006818//hydrogen transport;GO:0006754//ATP biosynthetic process	GO:0015078//hydrogen ion transmembrane transporter activity;GO:0003824//catalytic activity	GO:0031224//intrinsic to membrane;GO:0043231//intracellular membrane-bounded organelle;GO:0033177//proton-transporting two-sector ATPase complex, proton-transporting domain;GO:0033176//proton-transporting V-type ATPase complex;GO:0031090//organelle membrane
Unigene36599_1	1651	4.1166	sp|Q17770|PDI2_CAEEL	628	3e-179	Protein disulfide-isomerase 2 OS=Caenorhabditis elegans GN=pdi-2 PE=1 SV=1	SPAC1F5.02	218	2e-56	COG0526	Thiol-disulfide isomerase and thioredoxins	K09580	3e-75	279	cre:CHLREDRAFT_195895	protein disulfide-isomerase A1 [EC:5.3.4.1]	GO:0006950//response to stress	-	GO:0016020//membrane;GO:0009536//plastid
Unigene36893_1	276	5.2092	sp|P49632|RL40_CAEEL	129	6e-30	Ubiquitin-60S ribosomal protein L40 OS=Caenorhabditis elegans GN=ubq-2 PE=3 SV=2	SPAC1805.12c_2	100	8e-22	COG1552	Ribosomal protein L40E	K02927	1e-27	117	olu:OSTLU_16428	large subunit ribosomal protein L40e	GO:0003006//reproductive developmental process;GO:0010467//gene expression;GO:0032446//protein modification by small protein conjugation	GO:0005488//binding;GO:0005198//structural molecule activity	GO:0015934//large ribosomal subunit;GO:0031981//nuclear lumen
Unigene37027_1	669	6.5938	sp|Q21930|RL28_CAEEL	63.2	1e-09	60S ribosomal protein L28 OS=Caenorhabditis elegans GN=rpl-28 PE=1 SV=3	--	--	--	--	--	K02903	5e-12	68.2	ppp:PHYPADRAFT_49186	large subunit ribosomal protein L28e	-	-	-
Unigene37162_1	292	1.4547	sp|Q09544|ATPD_CAEEL	83.6	3e-16	ATP synthase subunit delta, mitochondrial OS=Caenorhabditis elegans GN=F58F12.1 PE=1 SV=1	SPBC13E7.04	65.9	2e-11	COG0355	F0F1-type ATP synthase, epsilon subunit (mitochondrial delta subunit)	K02134	6e-12	65.9	olu:OSTLU_35127	F-type H+-transporting ATPase subunit delta [EC:3.6.3.14]	GO:0006811//ion transport;GO:0006754//ATP biosynthetic process	GO:0015078//hydrogen ion transmembrane transporter activity	GO:0000275//mitochondrial proton-transporting ATP synthase complex, catalytic core F(1)
Unigene37231_1	236	6.84	sp|Q27302|GLBH_CAEBR	95.1	1e-19	Globin-like protein OS=Caenorhabditis briggsae GN=glb-1 PE=2 SV=1	--	--	--	--	--	--	--	--	--	--	-	-	-
Unigene37238_1	452	1.735	sp|Q20779|COX6A_CAEEL	105	1e-22	Probable cytochrome c oxidase subunit 6A, mitochondrial OS=Caenorhabditis elegans GN=tag-174 PE=2 SV=1	--	--	--	--	--	--	--	--	--	--	-	-	-
Unigene37245_1	250	1.4377	sp|Q09511|RSP4_CAEEL	111	1e-24	Probable splicing factor, arginine/serine-rich 4 OS=Caenorhabditis elegans GN=rsp-4 PE=2 SV=1	ssr1480	51.2	5e-07	COG0724	RNA-binding proteins (RRM domain)	K12891	2e-15	77.4	ath:AT5G64200	splicing factor, arginine/serine-rich 2	GO:0008152//metabolic process	GO:0046872//metal ion binding;GO:0003824//catalytic activity	GO:0043231//intracellular membrane-bounded organelle
Unigene3729_1	549	15.2368	sp|Q21890|YF64_CAEEL	138	2e-32	Uncharacterized protein R102.4 OS=Caenorhabditis elegans GN=R102.4 PE=2 SV=3	PA0902	145	3e-35	COG2008	Threonine aldolase	K01620	4e-70	260	osa:4336402	threonine aldolase [EC:4.1.2.5]	-	-	-
Unigene37305_1	454	1.3675	sp|P36573|LEC1_CAEEL	162	7e-40	32 kDa beta-galactoside-binding lectin OS=Caenorhabditis elegans GN=lec-1 PE=1 SV=1	--	--	--	--	--	--	--	--	--	--	-	-	-
Unigene37340_1	204	1.4416	sp|Q19958|STO2_CAEEL	52	1e-06	Stomatin-2 OS=Caenorhabditis elegans GN=sto-2 PE=2 SV=4	SMb20989	47.8	5e-06	COG0330	Membrane protease subunits, stomatin/prohibitin homologs	--	--	--	--	--	-	-	GO:0044464//cell part
Unigene37376_1	428	1.6033	sp|O44156|PSA1_CAEEL	82.4	8e-16	Proteasome subunit alpha type-1 OS=Caenorhabditis elegans GN=pas-6 PE=1 SV=1	SPAC6G10.04c	76.6	1e-14	COG0638	20S proteasome, alpha and beta subunits	K02725	5e-16	80.1	zma:100286238	20S proteasome subunit alpha 6 [EC:3.4.25.1]	GO:0019941//modification-dependent protein catabolic process	GO:0008233//peptidase activity	GO:0000502//proteasome complex;GO:0016020//membrane
Unigene37393_1	483	1.1501	sp|Q19724|NDUS6_CAEEL	176	8e-44	Probable NADH dehydrogenase [ubiquinone] iron-sulfur protein 6, mitochondrial OS=Caenorhabditis elegans GN=nduf-6 PE=2 SV=1	--	--	--	--	--	K03939	9e-10	59.7	ppp:PHYPADRAFT_149272	NADH dehydrogenase (ubiquinone) Fe-S protein 6 [EC:1.6.5.3 1.6.99.3]	-	-	-
Unigene37586_1	327	1.4989	sp|Q19584|UFD1_CAEEL	49.3	7e-06	Ubiquitin fusion degradation protein 1 homolog OS=Caenorhabditis elegans GN=ufd-1 PE=1 SV=1	--	--	--	--	--	--	--	--	--	--	-	-	-
Unigene37618_1	279	1.6397	sp|A8NY27|EIF3E_BRUMA	157	1e-38	Eukaryotic translation initiation factor 3 subunit E OS=Brugia malayi GN=Bm1_11985 PE=3 SV=2	--	--	--	--	--	K03250	2e-23	103	ppp:PHYPADRAFT_199296	translation initiation factor eIF-3 subunit 6	GO:0006970//response to osmotic stress;GO:0009791//post-embryonic development;GO:0006351//transcription, DNA-dependent;GO:0009639//response to red or far red light	GO:0008135//translation factor activity, nucleic acid binding	GO:0043231//intracellular membrane-bounded organelle;GO:0043234//protein complex;GO:0016020//membrane
Unigene37758_1	475	1.3758	sp|P47209|TCPE_CAEEL	223	3e-58	T-complex protein 1 subunit epsilon OS=Caenorhabditis elegans GN=cct-5 PE=1 SV=1	SPAC1420.02c	185	3e-47	COG0459	Chaperonin GroEL (HSP60 family)	K09497	3e-53	204	olu:OSTLU_49043	T-complex protein 1 subunit epsilon	GO:0044267//cellular protein metabolic process	GO:0005515//protein binding;GO:0032559//adenyl ribonucleotide binding	GO:0044424//intracellular part
Unigene37931_1	485	1.6843	sp|P27604|SAHH_CAEEL	281	1e-75	Adenosylhomocysteinase OS=Caenorhabditis elegans GN=ahcy-1 PE=1 SV=1	YER043c	242	2e-64	COG0499	S-adenosylhomocysteine hydrolase	K01251	1e-63	238	zma:100274418	adenosylhomocysteinase [EC:3.3.1.1]	-	-	-
Unigene37968_1	333	0.9813	sp|Q9BL19|RL17_CAEEL	51.2	2e-06	60S ribosomal protein L17 OS=Caenorhabditis elegans GN=rpl-17 PE=2 SV=1	--	--	--	--	--	K02880	4e-07	49.7	ath:AT1G67430	large subunit ribosomal protein L17e	-	-	-
Unigene38007_1	331	1.3821	sp|P34308|CAN_CAEEL	168	8e-42	Calpain clp-1 OS=Caenorhabditis elegans GN=clp-1 PE=2 SV=4	--	--	--	--	--	--	--	--	--	--	-	-	-
Unigene38560_1	451	23.11	sp|Q61CQ8|SPCS1_CAEBR	108	1e-23	Probable signal peptidase complex subunit 1 OS=Caenorhabditis briggsae GN=CBG12804 PE=3 SV=1	--	--	--	--	--	--	--	--	--	--	-	-	GO:0044444//cytoplasmic part;GO:0043229//intracellular organelle
Unigene38589_1	530	13.7485	sp|O01805|ACBP1_CAEEL	62	2e-09	Acyl-CoA-binding protein homolog 1 OS=Caenorhabditis elegans GN=acbp-1 PE=2 SV=1	DR0166	62.4	4e-10	COG4281	Acyl-CoA-binding protein	--	--	--	--	--	-	-	-
Unigene38686_1	313	0.4176	sp|Q21930|RL28_CAEEL	63.9	3e-10	60S ribosomal protein L28 OS=Caenorhabditis elegans GN=rpl-28 PE=1 SV=3	--	--	--	--	--	K02903	7e-13	68.9	ppp:PHYPADRAFT_49183	large subunit ribosomal protein L28e	-	-	-
Unigene38728_1	931	9.2658	sp|A8PJ38|RS3A_BRUMA	419	2e-116	40S ribosomal protein S3a OS=Brugia malayi GN=Bm1_27225 PE=3 SV=1	SPAC22H12.04c	286	3e-77	COG1890	Ribosomal protein S3AE	K02984	7e-88	320	osa:4331966	small subunit ribosomal protein S3Ae	-	-	-
Unigene39015_1	475	11.8321	sp|P52821|RS25_CAEEL	182	1e-45	40S ribosomal protein S25 OS=Caenorhabditis elegans GN=rps-25 PE=2 SV=1	YGR027c	91.3	7e-19	COG4901	Ribosomal protein S25	K02975	1e-29	125	ppp:PHYPADRAFT_118815	small subunit ribosomal protein S25e	-	-	-
Unigene39020_1	735	0.2667	sp|P90978|U2AF2_CAEEL	54.7	6e-07	Splicing factor U2AF 65 kDa subunit OS=Caenorhabditis elegans GN=uaf-1 PE=1 SV=2	--	--	--	--	--	--	--	--	--	--	-	-	-
Unigene39022_1	363	0	sp|P90978|U2AF2_CAEEL	54.7	2e-07	Splicing factor U2AF 65 kDa subunit OS=Caenorhabditis elegans GN=uaf-1 PE=1 SV=2	--	--	--	--	--	--	--	--	--	--	-	-	-
Unigene39210_1	521	9.2822	sp|P34328|HSP10_CAEEL	116	7e-26	Heat shock protein Hsp-12.2 OS=Caenorhabditis elegans GN=hsp-12.2 PE=1 SV=1	--	--	--	--	--	--	--	--	--	--	-	-	-
Unigene39542_1	1074	52.4214	sp|P48583|ERD2_CAEEL	119	3e-26	ER lumen protein retaining receptor OS=Caenorhabditis elegans GN=erd-2 PE=2 SV=2	SPBP8B7.22	103	4e-22	COG5196	ER lumen protein retaining receptor	K10949	3e-30	129	cre:CHLREDRAFT_190147	ER lumen protein retaining receptor	-	-	-
Unigene41039_1	826	13.0941	sp|Q09463|RNF5_CAEEL	98.6	5e-20	RING finger protein 5 OS=Caenorhabditis elegans GN=rnf-5 PE=1 SV=1	ECU11g1130	61.6	2e-09	COG5574	RING-finger-containing E3 ubiquitin ligase	K10666	4e-26	115	vvi:100259073	E3 ubiquitin-protein ligase RNF5 [EC:6.3.2.19]	-	GO:0046914//transition metal ion binding	-
Unigene41496_1	393	14.6335	sp|P48166|RL44_CAEEL	199	3e-51	60S ribosomal protein L44 OS=Caenorhabditis elegans GN=rpl-41 PE=2 SV=2	YNL162w	179	1e-45	COG1631	Ribosomal protein L44E	K02929	1e-43	171	ppp:PHYPADRAFT_109414	large subunit ribosomal protein L44e	-	-	-
Unigene41758_1	486	8.606	sp|P49196|RS12_CAEEL	119	7e-27	40S ribosomal protein S12 OS=Caenorhabditis elegans GN=rps-12 PE=1 SV=2	SPCC962.04	99.4	3e-21	COG1358	Ribosomal protein HS6-type (S12/L30/L7a)	K02951	5e-27	117	ppp:PHYPADRAFT_109134	small subunit ribosomal protein S12e	-	-	-
Unigene42045_1	1293	10.0075	sp|P02566|MYO4_CAEEL	53.9	2e-06	Myosin-4 OS=Caenorhabditis elegans GN=unc-54 PE=1 SV=1	--	--	--	--	--	--	--	--	--	--	-	-	-
Unigene42145_1	510	14.0955	sp|P49180|RL35A_CAEEL	159	8e-39	60S ribosomal protein L35a OS=Caenorhabditis elegans GN=rpl-33 PE=1 SV=3	YPL143w	112	2e-25	COG2451	Ribosomal protein L35AE/L33A	K02917	1e-30	129	osa:4339563	large subunit ribosomal protein L35Ae	-	-	-
Unigene42234_1	343	3.4295	sp|Q21657|MOCOS_CAEEL	51.2	2e-06	Molybdenum cofactor sulfurase OS=Caenorhabditis elegans GN=R03A10.3 PE=2 SV=2	MA1950	58.5	3e-09	COG0520	Selenocysteine lyase	--	--	--	--	--	-	-	-
Unigene42452_1	265	15.7831	sp|P34574|CLH_CAEEL	109	5e-24	Probable clathrin heavy chain 1 OS=Caenorhabditis elegans GN=chc-1 PE=1 SV=1	--	--	--	--	--	K04646	2e-45	177	rcu:RCOM_0838580	clathrin, heavy polypeptide	GO:0015031//protein transport	GO:0005488//binding	GO:0012510//trans-Golgi network transport vesicle membrane;GO:0009536//plastid;GO:0005905//coated pit
Unigene42547_1	583	9.9205	sp|P61866|RL12_CAEEL	212	2e-54	60S ribosomal protein L12 OS=Caenorhabditis elegans GN=rpl-12 PE=2 SV=1	SPCC31H12.04c	192	4e-49	COG0080	Ribosomal protein L11	K02870	1e-53	205	ath:AT5G60670	large subunit ribosomal protein L12e	GO:0010467//gene expression;GO:0022613	GO:0005198//structural molecule activity	GO:0015934//large ribosomal subunit
Unigene42686_1	279	3.5135	sp|Q95XM2|PHM_CAEEL	86.7	4e-17	Probable peptidylglycine alpha-hydroxylating monooxygenase Y71G12B.4 OS=Caenorhabditis elegans GN=Y71G12B.4 PE=1 SV=1	--	--	--	--	--	--	--	--	--	--	-	-	-
Unigene42918_1	421	6.5973	sp|P91913|RLA1_CAEEL	130	3e-30	60S acidic ribosomal protein P1 OS=Caenorhabditis elegans GN=rla-1 PE=1 SV=2	SPCP1E11.09c	108	3e-24	COG2058	Ribosomal protein L12E/L44/L45/RPP1/RPP2	K02942	1e-24	108	ath:AT5G47700	large subunit ribosomal protein LP1	GO:0006412//translation	-	GO:0005840//ribosome;GO:0043231//intracellular membrane-bounded organelle;GO:0016020//membrane
Unigene43330_1	575	15.9117	sp|Q22285|TTR46_CAEEL	129	1e-29	Transthyretin-like protein 46 OS=Caenorhabditis elegans GN=ttr-46 PE=2 SV=1	--	--	--	--	--	--	--	--	--	--	-	-	-
Unigene43392_1	634	11.184	sp|Q95XM2|PHM_CAEEL	194	4e-49	Probable peptidylglycine alpha-hydroxylating monooxygenase Y71G12B.4 OS=Caenorhabditis elegans GN=Y71G12B.4 PE=1 SV=1	--	--	--	--	--	K00504	3e-11	65.5	olu:OSTLU_15206	peptidylglycine monooxygenase [EC:1.14.17.3]	-	-	-
Unigene43502_1	638	11.37	sp|P53014|MLE_CAEEL	238	2e-62	Myosin, essential light chain OS=Caenorhabditis elegans GN=mlc-3 PE=1 SV=1	SPAP8A3.08	95.9	5e-20	COG5126	Ca2+-binding protein (EF-Hand superfamily)	K02183	7e-23	103	ppp:PHYPADRAFT_185037	calmodulin	-	-	-
Unigene4376_1	746	4.9496	sp|Q23280|YOCA_CAEEL	132	3e-30	Uncharacterized protein ZC395.10 OS=Caenorhabditis elegans GN=ZC395.10 PE=2 SV=1	--	--	--	--	--	K13171	5e-08	55.1	ath:AT2G29210	serine/arginine repetitive matrix protein 1	-	-	-
Unigene43847_1	563	0.3482	sp|P37806|UNC87_CAEEL	74.7	4e-13	Protein unc-87 OS=Caenorhabditis elegans GN=unc-87 PE=1 SV=3	--	--	--	--	--	--	--	--	--	--	-	-	-
Unigene43848_1	1010	0	sp|P37806|UNC87_CAEEL	88.2	8e-17	Protein unc-87 OS=Caenorhabditis elegans GN=unc-87 PE=1 SV=3	--	--	--	--	--	--	--	--	--	--	-	-	-
Unigene43907_1	526	13.4182	sp|Q19869|RL26_CAEEL	230	3e-60	60S ribosomal protein L26 OS=Caenorhabditis elegans GN=rpl-26 PE=2 SV=1	SPBC29B5.03c	136	2e-32	COG0198	Ribosomal protein L24	K02898	9e-46	179	ath:AT5G67510	large subunit ribosomal protein L26e	GO:0010467//gene expression	GO:0005488//binding;GO:0005198//structural molecule activity	GO:0043231//intracellular membrane-bounded organelle;GO:0015934//large ribosomal subunit
Unigene44002_1	213	1.6875	sp|P17343|GBB1_CAEEL	144	1e-34	Guanine nucleotide-binding protein subunit beta-1 OS=Caenorhabditis elegans GN=gpb-1 PE=2 SV=2	mll2069	66.6	1e-11	COG2319	FOG: WD40 repeat	K04536	1e-15	78.2	ppp:PHYPADRAFT_113533	guanine nucleotide binding protein (G protein), beta 1	GO:0007166//cell surface receptor linked signal transduction;GO:0023060	GO:0005488//binding;GO:0060089//molecular transducer activity	GO:0019897//extrinsic to plasma membrane
Unigene44299_1	204	1.2814	sp|Q09545|DHSB_CAEEL	117	2e-26	Succinate dehydrogenase [ubiquinone] iron-sulfur subunit, mitochondrial OS=Caenorhabditis elegans GN=sdhb-1 PE=2 SV=1	SPAC140.01	106	1e-23	COG0479	Succinate dehydrogenase/fumarate reductase, Fe-S protein subunit	K00235	2e-22	100	ppp:PHYPADRAFT_5986	succinate dehydrogenase (ubiquinone) iron-sulfur protein [EC:1.3.5.1]	GO:0009060//aerobic respiration;GO:0010467//gene expression	GO:0000104//succinate dehydrogenase activity;GO:0043169//cation binding;GO:0051536//iron-sulfur cluster binding;GO:0005198//structural molecule activity	GO:0043229//intracellular organelle;GO:0030529//ribonucleoprotein complex
Unigene4430_1	783	3.7558	sp|P41855|FLP01_CAEEL	83.2	2e-15	FMRFamide-like neuropeptides 1 OS=Caenorhabditis elegans GN=flp-1 PE=1 SV=1	--	--	--	--	--	--	--	--	--	--	-	-	-
Unigene44362_1	276	1.5391	sp|Q966L9|GLH2_CAEEL	48.9	1e-05	ATP-dependent RNA helicase glh-2 OS=Caenorhabditis elegans GN=glh-2 PE=1 SV=1	--	--	--	--	--	--	--	--	--	--	-	-	-
Unigene44387_1	354	1.3846	sp|Q23490|MLT7_CAEEL	101	1e-21	Peroxidase mlt-7 OS=Caenorhabditis elegans GN=mlt-7 PE=1 SV=1	--	--	--	--	--	--	--	--	--	--	-	-	-
Unigene44411_1	319	1.2292	sp|P34722|KPC1_CAEEL	118	1e-26	Protein kinase C-like 1 OS=Caenorhabditis elegans GN=tpa-1 PE=2 SV=2	--	--	--	--	--	K04688	8e-09	55.5	ppp:PHYPADRAFT_188412	p70 ribosomal S6 kinase [EC:2.7.11.1]	-	-	-
Unigene44451_1	295	1.5507	sp|Q9XW16|PROF1_CAEEL	95.5	9e-20	Profilin-1 OS=Caenorhabditis elegans GN=pfn-1 PE=2 SV=1	--	--	--	--	--	--	--	--	--	--	-	-	-
Unigene44484_1	279	1.2883	sp|Q09607|GST36_CAEEL	90.5	3e-18	Probable glutathione S-transferase gst-36 OS=Caenorhabditis elegans GN=gst-36 PE=1 SV=2	--	--	--	--	--	--	--	--	--	--	-	-	-
Unigene44527_1	983	1.5291	sp|Q10651|A4_CAEEL	344	5e-94	Beta-amyloid-like protein OS=Caenorhabditis elegans GN=apl-1 PE=1 SV=2	XF1267	55.5	1e-07	COG5297	Cellobiohydrolase A (1,4-beta-cellobiosidase A)	K12811	2e-07	53.9	rcu:RCOM_0075460	ATP-dependent RNA helicase DDX46/PRP5 [EC:3.6.4.13]	-	-	-
Unigene44586_1	270	1.2102	sp|Q9XVZ8|ELOF1_CAEEL	69.7	5e-12	Transcription elongation factor 1 homolog OS=Caenorhabditis elegans GN=Y54G11A.11 PE=2 SV=1	YKL160w	64.3	5e-11	COG4888	Uncharacterized Zn ribbon-containing protein	--	--	--	--	--	-	-	-
Unigene44638_1	265	1.3564	sp|Q21752|VDAC_CAEEL	103	3e-22	Probable voltage-dependent anion-selective channel OS=Caenorhabditis elegans GN=R05G6.7 PE=2 SV=2	--	--	--	--	--	--	--	--	--	--	-	-	-
Unigene44655_1	228	1.2898	sp|Q9XW92|VATA_CAEEL	151	1e-36	V-type proton ATPase catalytic subunit A OS=Caenorhabditis elegans GN=vha-13 PE=1 SV=3	SPAC343.05	139	2e-33	COG1155	Archaeal/vacuolar-type H+-ATPase subunit A	K02145	8e-36	145	rcu:RCOM_1573740	V-type H+-transporting ATPase subunit A [EC:3.6.3.14]	-	-	-
Unigene44755_1	249	1.5747	sp|P90702|RL44_BRUMA	70.5	3e-12	60S ribosomal protein L44 OS=Brugia malayi GN=rpl-44 PE=3 SV=3	YNL162w	59.7	1e-09	COG1631	Ribosomal protein L44E	K02929	2e-09	57.4	pop:POPTR_819897	large subunit ribosomal protein L44e	-	-	-
Unigene44820_1	209	1.2508	sp|Q20086|UGT58_CAEEL	93.6	3e-19	Putative UDP-glucuronosyltransferase ugt-58 OS=Caenorhabditis elegans GN=ugt-58 PE=2 SV=2	--	--	--	--	--	--	--	--	--	--	-	-	-
Unigene4553_1	1040	3.0477	sp|P09446|HSP7A_CAEEL	625	1e-178	Heat shock 70 kDa protein A OS=Caenorhabditis elegans GN=hsp-1 PE=1 SV=2	YAL005c	550	2e-156	COG0443	Molecular chaperone	K03283	2e-157	551	sbi:SORBI_03g039360	heat shock 70kDa protein 1/8	-	-	-
Unigene45759_1	328	5.7781	sp|Q09573|KCC3_CAEEL	87.4	2e-17	Sodium/chloride cotransporter 3 OS=Caenorhabditis elegans GN=kcc-3 PE=2 SV=1	MA4506	55.8	2e-08	COG0531	Amino acid transporters	--	--	--	--	--	GO:0015698//inorganic anion transport;GO:0030001//metal ion transport	GO:0015377//cation:chloride symporter activity	GO:0031224//intrinsic to membrane
Unigene46094_1	1562	23.4505	sp|Q09621|LACT2_CAEEL	103	3e-21	Beta-lactamase domain-containing protein 2 OS=Caenorhabditis elegans GN=lact-2 PE=2 SV=1	CC0255	129	2e-29	COG1680	Beta-lactamase class C and other penicillin binding proteins	K08869	0	770	ath:AT5G24810	aarF domain-containing kinase	-	-	GO:0016020//membrane
Unigene46475_1	254	0.6432	sp|Q95QD7|LIN54_CAEEL	60.5	3e-09	Protein lin-54 OS=Caenorhabditis elegans GN=lin-54 PE=1 SV=1	--	--	--	--	--	--	--	--	--	--	-	-	-
Unigene46497_1	471	4.2319	sp|Q09490|LGG1_CAEEL	206	7e-53	Protein lgg-1 OS=Caenorhabditis elegans GN=lgg-1 PE=1 SV=1	--	--	--	--	--	K08341	3e-35	144	cre:CHLREDRAFT_59275	GABA(A) receptor-associated protein (autophagy-related protein 8)	GO:0006810//transport	-	GO:0005774//vacuolar membrane;GO:0031410//cytoplasmic vesicle
Unigene46626_1	865	2.1532	sp|P27639|IF4A_CAEEL	387	4e-107	Eukaryotic initiation factor 4A OS=Caenorhabditis elegans GN=inf-1 PE=2 SV=1	SPAC1006.07	365	4e-101	COG0513	Superfamily II DNA and RNA helicases	K13025	4e-95	344	zma:732749	translation initiation factor eIF-4A 3 [EC:3.6.1.-]	-	GO:0032559//adenyl ribonucleotide binding;GO:0042623//ATPase activity, coupled;GO:0008135//translation factor activity, nucleic acid binding	-
Unigene46630_1	1480	3.7975	sp|P91268|PAL_CAEEL	343	2e-93	Probable peptidyl-alpha-hydroxyglycine alpha-amidating lyase F21F3.1 OS=Caenorhabditis elegans GN=F21F3.1 PE=1 SV=2	all0422	57.8	5e-08	COG3391	Uncharacterized conserved protein	K00504	2e-15	81.3	olu:OSTLU_15206	peptidylglycine monooxygenase [EC:1.14.17.3]	-	-	-
Unigene46761_1	208	2.5135	sp|Q22288|TTR15_CAEEL	53.1	5e-07	Transthyretin-like protein 15 OS=Caenorhabditis elegans GN=ttr-15 PE=2 SV=1	--	--	--	--	--	--	--	--	--	--	-	-	-
Unigene46822_1	1484	0.2862	sp|Q93794|SEL10_CAEEL	61.6	1e-08	F-box/WD repeat-containing protein sel-10 OS=Caenorhabditis elegans GN=sel-10 PE=1 SV=3	all0283_3	55.8	2e-07	COG2319	FOG: WD40 repeat	K12862	6e-08	56.2	cre:CHLREDRAFT_48734	pleiotropic regulator 1	-	-	-
Unigene47577_1	432	0.9833	sp|Q95ZQ4|AAPK2_CAEEL	105	1e-22	5'-AMP-activated protein kinase catalytic subunit alpha-2 OS=Caenorhabditis elegans GN=aak-2 PE=1 SV=2	--	--	--	--	--	--	--	--	--	--	-	-	-
Unigene47592_1	341	0.7666	sp|P30640|BUD13_CAEEL	57	1e-18	BUD13 homolog OS=Caenorhabditis elegans GN=R08D7.1 PE=2 SV=1	--	--	--	--	--	--	--	--	--	--	-	-	-
Unigene47700_1	201	0.8128	sp|Q18161|YBPT_CAEEL	113	3e-25	UPF0046 protein C25E10.12 OS=Caenorhabditis elegans GN=C25E10.12 PE=2 SV=1	--	--	--	--	--	--	--	--	--	--	-	-	-
Unigene4775_1	635	7.6158	sp|Q03563|SPK1_CAEEL	138	3e-32	Serine/threonine-protein kinase spk-1 OS=Caenorhabditis elegans GN=spk-1 PE=1 SV=3	--	--	--	--	--	K08832	1e-51	199	osa:4334107	serine/threonine kinase 23 [EC:2.7.11.1]	GO:0006464//protein modification process	GO:0004672//protein kinase activity;GO:0032559//adenyl ribonucleotide binding	-
Unigene48015_1	319	1.2292	sp|Q03206|RAC1_CAEEL	127	2e-29	Ras-related protein ced-10 OS=Caenorhabditis elegans GN=ced-10 PE=1 SV=2	SPAC110.03	100	6e-22	COG1100	GTPase SAR1 and related small G proteins	K04392	7e-18	85.5	osa:4330693	Ras-related C3 botulinum toxin substrate 1	GO:0009987//cellular process	GO:0000166//nucleotide binding	GO:0044464//cell part
Unigene48038_1	364	1.167	sp|P34269|TYR1_CAEEL	88.2	1e-17	Putative tyrosinase-like protein tyr-1 OS=Caenorhabditis elegans GN=tyr-1 PE=1 SV=2	--	--	--	--	--	--	--	--	--	--	-	-	-
Unigene48128_1	251	0.9113	sp|Q22460|BCA1_CAEEL	80.1	4e-15	Beta carbonic anhydrase 1 OS=Caenorhabditis elegans GN=bca-1 PE=2 SV=1	--	--	--	--	--	--	--	--	--	--	-	-	-
Unigene48225_1	477	0.8905	sp|Q09936|YSE2_CAEEL	229	7e-60	Uncharacterized protein C53C9.2 OS=Caenorhabditis elegans GN=C53C9.2 PE=2 SV=2	--	--	--	--	--	--	--	--	--	--	-	-	-
Unigene48273_1	212	1.8496	sp|P43509|CPR5_CAEEL	82.8	6e-16	Cathepsin B-like cysteine proteinase 5 OS=Caenorhabditis elegans GN=cpr-5 PE=1 SV=1	--	--	--	--	--	K01363	1e-12	67.8	ppp:PHYPADRAFT_209899	cathepsin B [EC:3.4.22.1]	GO:0019222//regulation of metabolic process;GO:0019538//protein metabolic process	GO:0004175//endopeptidase activity	GO:0043231//intracellular membrane-bounded organelle
Unigene48322_1	292	1.6786	sp|P34388|RT09_CAEEL	59.3	7e-09	Probable 40S ribosomal protein S9, mitochondrial OS=Caenorhabditis elegans GN=F09G8.3 PE=2 SV=2	--	--	--	--	--	--	--	--	--	--	-	-	-
Unigene48605_1	347	1.5067	sp|P52275|TBB2_CAEEL	216	3e-56	Tubulin beta-2 chain OS=Caenorhabditis elegans GN=tbb-2 PE=2 SV=1	ECU03g0820i	184	3e-47	COG5023	Tubulin	K07375	1e-53	204	olu:OSTLU_12139	tubulin beta	-	-	-
Unigene48653_1	265	0.9864	sp|Q18673|NEPL1_CAEEL	83.6	4e-16	Neprilysin-1 OS=Caenorhabditis elegans GN=nep-1 PE=1 SV=3	MA2001	54.7	4e-08	COG3590	Predicted metalloendopeptidase	K01415	4e-14	73.2	cme:CMP249C	endothelin-converting enzyme [EC:3.4.24.71]	-	-	-
Unigene48658_1	421	1.3195	sp|Q19673|TYR3_CAEEL	79.7	5e-15	Putative tyrosinase-like protein tyr-3 OS=Caenorhabditis elegans GN=tyr-3 PE=2 SV=5	--	--	--	--	--	--	--	--	--	--	-	-	-
Unigene48704_1	506	1.4207	sp|P02566|MYO4_CAEEL	237	2e-62	Myosin-4 OS=Caenorhabditis elegans GN=unc-54 PE=1 SV=1	aq_629	64.7	8e-11	COG1196	Chromosome segregation ATPases	K11548	8e-09	56.6	cme:CMB012C	kinetochore protein Nuf2	-	-	-
Unigene48721_1	411	1.5106	sp|P46550|TCPZ_CAEEL	210	3e-54	T-complex protein 1 subunit zeta OS=Caenorhabditis elegans GN=cct-6 PE=1 SV=1	YDR188w	166	8e-42	COG0459	Chaperonin GroEL (HSP60 family)	K09498	3e-44	173	olu:OSTLU_19801	T-complex protein 1 subunit zeta	-	-	-
Unigene48722_1	444	1.6927	sp|Q03575|TTR5_CAEEL	90.9	3e-18	Transthyretin-like protein 5 OS=Caenorhabditis elegans GN=ttr-5 PE=2 SV=1	--	--	--	--	--	--	--	--	--	--	-	-	-
Unigene48742_1	402	1.7882	sp|Q18212|UAP56_CAEEL	186	3e-47	Spliceosome RNA helicase BAT1 homolog OS=Caenorhabditis elegans GN=hel-1 PE=2 SV=1	SPAC17G6.14c	154	4e-38	COG0513	Superfamily II DNA and RNA helicases	K12812	1e-36	148	vvi:100268003	ATP-dependent RNA helicase UAP56/SUB2 [EC:3.6.4.13]	-	-	-
Unigene48903_1	258	1.3932	sp|Q10651|A4_CAEEL	108	8e-24	Beta-amyloid-like protein OS=Caenorhabditis elegans GN=apl-1 PE=1 SV=2	--	--	--	--	--	--	--	--	--	--	-	-	-
Unigene48905_1	426	1.4574	sp|Q20585|PSMD6_CAEEL	140	2e-33	26S proteasome non-ATPase regulatory subunit 6 OS=Caenorhabditis elegans GN=rpn-7 PE=2 SV=1	SPBC582.07c	102	3e-22	COG5187	26S proteasome regulatory complex component, contains PCI domain	K03037	3e-25	110	vvi:100258219	26S proteasome regulatory subunit N7	GO:0030163//protein catabolic process	-	GO:0016020//membrane;GO:0044424//intracellular part
Unigene48919_1	439	1.1165	sp|P53588|SUCB1_CAEEL	186	4e-47	Probable succinyl-CoA ligase [ADP-forming] subunit beta, mitochondrial OS=Caenorhabditis elegans GN=F47B10.1 PE=2 SV=1	SPCC1620.08	124	6e-29	COG0045	Succinyl-CoA synthetase, beta subunit	K01900	1e-26	115	zma:100284286	succinyl-CoA synthetase beta subunit [EC:6.2.1.4 6.2.1.5]	-	GO:0016874//ligase activity	GO:0043231//intracellular membrane-bounded organelle
Unigene49026_1	240	1.9061	sp|P54688|BCAT_CAEEL	97.1	3e-20	Branched-chain-amino-acid aminotransferase, cytosolic OS=Caenorhabditis elegans GN=bcat-1 PE=2 SV=2	YHR208w	47.8	5e-06	COG0115	Branched-chain amino acid aminotransferase/4-amino-4-deoxychorismate lyase	--	--	--	--	--	GO:0008152//metabolic process	GO:0003824//catalytic activity	-
Unigene49109_1	439	1.3398	sp|Q95003|GPX3_CAEEL	177	2e-44	Glutathione peroxidase OS=Caenorhabditis elegans GN=C11E4.2 PE=2 SV=1	CAC1571	76.3	2e-14	COG0386	Glutathione peroxidase	K00432	1e-13	72.4	ath:AT2G31570	glutathione peroxidase [EC:1.11.1.9]	-	GO:0005488//binding	-
Unigene49161_1	275	1.6635	sp|Q93561|DERL1_CAEEL	128	1e-29	Derlin-1 OS=Caenorhabditis elegans GN=cup-2 PE=1 SV=1	YDR411c	51.6	3e-07	COG5291	Predicted membrane protein	K13989	2e-10	60.5	cme:CMI159C	Derlin-2/3	-	-	GO:0044464//cell part
Unigene4921_1	413	9.7316	sp|O01504|RLA2_CAEEL	133	3e-31	60S acidic ribosomal protein P2 OS=Caenorhabditis elegans GN=rpa-2 PE=1 SV=2	SPBP8B7.06	125	2e-29	COG2058	Ribosomal protein L12E/L44/L45/RPP1/RPP2	K02943	1e-28	121	ppp:PHYPADRAFT_175904	large subunit ribosomal protein LP2	GO:0006412//translation	-	GO:0005622//intracellular
Unigene49348_1	277	0.5898	sp|P34722|KPC1_CAEEL	174	2e-43	Protein kinase C-like 1 OS=Caenorhabditis elegans GN=tpa-1 PE=2 SV=2	SPAC17G8.14c_2	98.6	2e-21	COG0515	Serine/threonine protein kinase	K08850	1e-14	74.7	olu:OSTLU_50582	aurora kinase, other [EC:2.7.11.1]	GO:0023060;GO:0010468//regulation of gene expression;GO:0006350//transcription;GO:0006464//protein modification process	GO:0004672//protein kinase activity;GO:0004872//receptor activity;GO:0000166//nucleotide binding	-
Unigene49456_1	306	0.5339	sp|Q10657|TPIS_CAEEL	132	5e-31	Triosephosphate isomerase OS=Caenorhabditis elegans GN=tpi-1 PE=1 SV=2	SPCC24B10.21	111	4e-25	COG0149	Triosephosphate isomerase	K01803	2e-30	127	ppp:PHYPADRAFT_179794	triosephosphate isomerase (TIM) [EC:5.3.1.1]	GO:0006007//glucose catabolic process;GO:0006629//lipid metabolic process;GO:0032787	GO:0016861//intramolecular oxidoreductase activity, interconverting aldoses and ketoses;GO:0000166//nucleotide binding;GO:0008943//glyceraldehyde-3-phosphate dehydrogenase activity	-
Unigene49483_1	331	0.5923	sp|Q23381|MUTA_CAEEL	102	7e-22	Probable methylmalonyl-CoA mutase, mitochondrial OS=Caenorhabditis elegans GN=mmcm-1 PE=2 SV=2	BH2955_1	102	1e-22	COG1884	Methylmalonyl-CoA mutase, N-terminal domain/subunit	--	--	--	--	--	-	GO:0019842//vitamin binding;GO:0016866//intramolecular transferase activity;GO:0043169//cation binding	-
Unigene49496_1	241	0.6779	sp|P34676|PCP5_CAEEL	73.2	5e-13	Prolyl carboxy peptidase like protein 5 OS=Caenorhabditis elegans GN=pcp-5 PE=1 SV=1	--	--	--	--	--	--	--	--	--	--	-	-	-
Unigene49504_1	448	0.3647	sp|P52899|ODPA_CAEEL	204	2e-52	Probable pyruvate dehydrogenase E1 component subunit alpha, mitochondrial OS=Caenorhabditis elegans GN=T05H10.6 PE=3 SV=1	YER178w	180	7e-46	COG1071	Pyruvate/2-oxoglutarate dehydrogenase complex, dehydrogenase (E1) component, eukaryotic type, alpha subunit	K00161	2e-53	204	cme:CMT256C	pyruvate dehydrogenase E1 component subunit alpha [EC:1.2.4.1]	GO:0006007//glucose catabolic process	GO:0046872//metal ion binding;GO:0004738//pyruvate dehydrogenase activity	GO:0043231//intracellular membrane-bounded organelle
Unigene49505_1	288	0	sp|P52899|ODPA_CAEEL	115	6e-26	Probable pyruvate dehydrogenase E1 component subunit alpha, mitochondrial OS=Caenorhabditis elegans GN=T05H10.6 PE=3 SV=1	SPAC26F1.03	110	8e-25	COG1071	Pyruvate/2-oxoglutarate dehydrogenase complex, dehydrogenase (E1) component, eukaryotic type, alpha subunit	K00161	6e-27	115	ppp:PHYPADRAFT_123902	pyruvate dehydrogenase E1 component subunit alpha [EC:1.2.4.1]	GO:0006007//glucose catabolic process	GO:0046872//metal ion binding;GO:0004738//pyruvate dehydrogenase activity	GO:0043227//membrane-bounded organelle
Unigene49508_1	241	0.5423	sp|P90993|RM41_CAEEL	105	9e-23	39S ribosomal protein L41, mitochondrial OS=Caenorhabditis elegans GN=mrpl-41 PE=2 SV=1	--	--	--	--	--	--	--	--	--	--	-	-	-
Unigene49555_1	268	0.7315	sp|Q10657|TPIS_CAEEL	126	4e-29	Triosephosphate isomerase OS=Caenorhabditis elegans GN=tpi-1 PE=1 SV=2	YDR050c	77	8e-15	COG0149	Triosephosphate isomerase	K01803	2e-20	94.4	pop:POPTR_721810	triosephosphate isomerase (TIM) [EC:5.3.1.1]	GO:0008152//metabolic process	GO:0016491//oxidoreductase activity	-
Unigene49559_1	219	0.5968	sp|P54816|TBP7_CAEEL	58.2	2e-08	Tat-binding homolog 7 OS=Caenorhabditis elegans GN=lex-1 PE=1 SV=3	--	--	--	--	--	--	--	--	--	--	-	-	-
Unigene49585_1	241	0.6779	sp|P34714|SPRC_CAEEL	144	2e-34	SPARC OS=Caenorhabditis elegans GN=ost-1 PE=1 SV=1	--	--	--	--	--	--	--	--	--	--	-	-	-
Unigene49612_1	247	0.6615	sp|Q11067|PDIA6_CAEEL	76.6	4e-14	Probable protein disulfide-isomerase A6 OS=Caenorhabditis elegans GN=tag-320 PE=2 SV=1	--	--	--	--	--	K09584	2e-10	60.5	rcu:RCOM_0511560	protein disulfide-isomerase A6 [EC:5.3.4.1]	-	-	-
Unigene49660_1	236	0.6923	sp|P46548|NMT_CAEEL	105	1e-22	Probable glycylpeptide N-tetradecanoyltransferase OS=Caenorhabditis elegans GN=nmt-1 PE=2 SV=1	SPBC2G2.11	56.6	1e-08	COG5092	N-myristoyl transferase	K00671	5e-19	89.4	vvi:100249269	glycylpeptide N-tetradecanoyltransferase [EC:2.3.1.97]	GO:0006498;GO:0010016//shoot morphogenesis	GO:0016410//N-acyltransferase activity	GO:0043231//intracellular membrane-bounded organelle;GO:0044444//cytoplasmic part;GO:0030529//ribonucleoprotein complex
Unigene49666_1	385	0.679	sp|Q18685|UN112_CAEEL	225	8e-59	Protein unc-112 OS=Caenorhabditis elegans GN=unc-112 PE=1 SV=1	--	--	--	--	--	--	--	--	--	--	-	-	-
Unigene49699_1	309	0.7402	sp|Q9NAH4|DENR_CAEEL	97.4	2e-20	Density-regulated protein homolog OS=Caenorhabditis elegans GN=Y47D3A.21 PE=2 SV=1	SPBC16C6.05	60.5	7e-10	COG0023	Translation initiation factor 1 (eIF-1/SUI1) and related proteins	--	--	--	--	--	-	-	-
Unigene49938_1	316	0.6204	sp|P39745|SUR1_CAEEL	118	1e-26	Mitogen-activated protein kinase mpk-1 OS=Caenorhabditis elegans GN=mpk-1 PE=1 SV=2	--	--	--	--	--	K04371	2e-08	53.9	cre:CHLREDRAFT_78072	extracellular signal-regulated kinase 1/2 [EC:2.7.11.24]	-	GO:0004674//protein serine/threonine kinase activity;GO:0000166//nucleotide binding	-
Unigene49949_1	367	0.7123	sp|P54216|ALF1_CAEEL	145	1e-34	Fructose-bisphosphate aldolase 1 OS=Caenorhabditis elegans GN=aldo-1 PE=1 SV=1	mlr3754	120	5e-28	COG3588	Fructose-1,6-bisphosphate aldolase	K01623	3e-36	146	ath:AT5G03690	fructose-bisphosphate aldolase, class I [EC:4.1.2.13]	GO:0006007//glucose catabolic process	GO:0016829//lyase activity	-
Unigene50016_1	298	0.6579	sp|Q93454|NPP17_CAEEL	148	9e-36	Nucleoporin-17 OS=Caenorhabditis elegans GN=npp-17 PE=1 SV=1	--	--	--	--	--	K02180	1e-14	74.7	olu:OSTLU_13201	cell cycle arrest protein BUB3	-	GO:0005488//binding	GO:0031461//cullin-RING ubiquitin ligase complex;GO:0043231//intracellular membrane-bounded organelle
Unigene50097_1	252	0.6483	sp|Q04833|LRP_CAEEL	112	5e-25	Low-density lipoprotein receptor-related protein OS=Caenorhabditis elegans GN=lrp-1 PE=1 SV=1	--	--	--	--	--	--	--	--	--	--	-	-	-
Unigene50267_1	660	12.7238	sp|O45244|DHX16_CAEEL	315	1e-85	Probable pre-mRNA-splicing factor ATP-dependent RNA helicase mog-4 OS=Caenorhabditis elegans GN=mog-4 PE=2 SV=2	SPAC10F6.02c_2	276	2e-74	COG1643	HrpA-like helicases	K12813	4e-119	423	osa:4345304	pre-mRNA-splicing factor ATP-dependent RNA helicase DHX16 [EC:3.6.4.13]	-	GO:0042623//ATPase activity, coupled;GO:0032559//adenyl ribonucleotide binding	GO:0043231//intracellular membrane-bounded organelle
Unigene50331_1	708	0	sp|Q10021|RSP5_CAEEL	58.2	5e-08	Probable splicing factor, arginine/serine-rich 5 OS=Caenorhabditis elegans GN=rsp-5 PE=2 SV=3	--	--	--	--	--	K13171	7e-06	47.8	ath:AT2G29210	serine/arginine repetitive matrix protein 1	-	-	-
Unigene50616_1	592	12.8054	sp|Q03606|YN02_CAEEL	63.2	1e-09	CRAL-TRIO domain-containing protein T23G5.2 OS=Caenorhabditis elegans GN=T23G5.2 PE=2 SV=3	--	--	--	--	--	--	--	--	--	--	GO:0051234//establishment of localization	-	GO:0044464//cell part
Unigene50715_1	333	10.3032	sp|O01812|FABP6_CAEEL	95.9	7e-20	Fatty acid-binding protein homolog 6 OS=Caenorhabditis elegans GN=lbp-6 PE=1 SV=1	--	--	--	--	--	--	--	--	--	--	-	-	-
Unigene50790_1	2614	14.1129	sp|Q09499|IRE1_CAEEL	292	7e-78	Serine/threonine-protein kinase/endoribonuclease ire-1 OS=Caenorhabditis elegans GN=ire-1 PE=2 SV=2	SPAC167.01	287	7e-77	COG0515	Serine/threonine protein kinase	K08852	0	1097	sbi:SORBI_02g032960	serine/threonine-protein kinase/endoribonuclease IRE1 [EC:2.7.11.1 3.1.26.-]	GO:0006464//protein modification process	GO:0004672//protein kinase activity;GO:0032559//adenyl ribonucleotide binding	-
Unigene51110_1	235	15.7122	sp|P42168|KC1A_CAEEL	81.3	2e-15	Casein kinase I isoform alpha OS=Caenorhabditis elegans GN=kin-19 PE=2 SV=1	--	--	--	--	--	K08282	9e-24	105	cme:CMF099C	non-specific serine/threonine protein kinase [EC:2.7.11.1]	GO:0006464//protein modification process	GO:0004672//protein kinase activity;GO:0032559//adenyl ribonucleotide binding	-
Unigene51188_1	1480	2.9364	sp|Q21815|MIG23_CAEEL	158	9e-38	Nucleoside-diphosphatase mig-23 OS=Caenorhabditis elegans GN=mig-23 PE=1 SV=2	YEL042w	128	2e-29	COG5371	Golgi nucleoside diphosphatase	K01511	5e-30	129	ppp:PHYPADRAFT_175090	ectonucleoside triphosphate diphosphohydrolase 5/6 [EC:3.6.1.6]	-	GO:0003824//catalytic activity	-
Unigene5131_1	1114	39.1876	sp|A8Q2R5|WDR48_BRUMA	74.7	1e-12	WD repeat-containing protein 48 homolog OS=Brugia malayi GN=Bm1_41555 PE=3 SV=2	--	--	--	--	--	--	--	--	--	--	-	-	-
Unigene51633_1	240	0.5446	sp|P91276|IMA2_CAEEL	82.8	6e-16	Importin subunit alpha-2 OS=Caenorhabditis elegans GN=ima-2 PE=1 SV=1	YNL189w	67	8e-12	COG5064	Karyopherin (importin) alpha	--	--	--	--	--	-	-	-
Unigene51802_1	248	0.7905	sp|Q22347|ACADM_CAEEL	153	4e-37	Probable medium-chain specific acyl-CoA dehydrogenase 10, mitochondrial OS=Caenorhabditis elegans GN=acdh-10 PE=2 SV=1	DR1255	72.8	1e-13	COG1960	Acyl-CoA dehydrogenases	K00253	3e-09	57	cre:CHLREDRAFT_128289	isovaleryl-CoA dehydrogenase [EC:1.3.99.10]	GO:0008152//metabolic process	GO:0003995//acyl-CoA dehydrogenase activity;GO:0032559//adenyl ribonucleotide binding	GO:0031980//mitochondrial lumen
Unigene51836_1	323	0.8093	sp|Q18493|UAP1_CAEEL	96.3	5e-20	Probable UDP-N-acetylglucosamine pyrophosphorylase OS=Caenorhabditis elegans GN=C36A4.4 PE=2 SV=2	YDL103c	84.7	4e-17	COG4284	UDP-glucose pyrophosphorylase	K00972	7e-15	75.5	olu:OSTLU_26644	UDP-N-acetylglucosamine pyrophosphorylase [EC:2.7.7.23]	-	-	-
Unigene51905_1	281	0.6977	sp|O44952|LONM_CAEEL	78.6	1e-14	Lon protease homolog, mitochondrial OS=Caenorhabditis elegans GN=C34B2.6 PE=2 SV=1	YBL022c	72	2e-13	COG0466	ATP-dependent Lon protease, bacterial type	K08675	2e-12	67.8	olu:OSTLU_41620	Lon-like ATP-dependent protease [EC:3.4.21.-]	-	-	-
Unigene51910_1	245	0.8002	sp|Q21388|NAS10_CAEEL	105	9e-23	Zinc metalloproteinase nas-10 OS=Caenorhabditis elegans GN=nas-10 PE=2 SV=1	--	--	--	--	--	--	--	--	--	--	-	-	-
Unigene51944_1	333	0.6869	sp|O17732|PYC1_CAEEL	55.8	8e-08	Pyruvate carboxylase 1 OS=Caenorhabditis elegans GN=pyc-1 PE=1 SV=1	lin1060	52.8	2e-07	COG1038	Pyruvate carboxylase	K01958	1e-10	61.6	olu:OSTLU_32964	pyruvate carboxylase [EC:6.4.1.1]	-	-	-
Unigene51945_1	283	0.8082	sp|P34269|TYR1_CAEEL	97.1	3e-20	Putative tyrosinase-like protein tyr-1 OS=Caenorhabditis elegans GN=tyr-1 PE=1 SV=2	--	--	--	--	--	--	--	--	--	--	-	-	-
Unigene51976_1	240	0.6807	sp|Q21773|DHP1_CAEEL	136	4e-32	Dihydropyrimidinase 1 OS=Caenorhabditis elegans GN=dhp-1 PE=1 SV=2	BMEI1644	107	7e-24	COG0044	Dihydroorotase and related cyclic amidohydrolases	K01464	6e-23	102	ppp:PHYPADRAFT_133247	dihydropyrimidinase [EC:3.5.2.2]	-	-	-
Unigene51992_1	306	0.7475	sp|P12845|MYO2_CAEEL	122	9e-28	Myosin-2 OS=Caenorhabditis elegans GN=myo-2 PE=2 SV=2	--	--	--	--	--	--	--	--	--	--	-	-	-
Unigene52205_1	241	0.6779	sp|P34255|YKA3_CAEEL	82	1e-15	Uncharacterized protein B0303.3 OS=Caenorhabditis elegans GN=B0303.3 PE=2 SV=1	yfcY	49.3	2e-06	COG0183	Acetyl-CoA acetyltransferase	--	--	--	--	--	-	-	-
Unigene52223_1	238	0.9611	sp|Q8WQA4|EXC4_CAEEL	125	6e-29	Chloride intracellular channel exc-4 OS=Caenorhabditis elegans GN=exc-4 PE=1 SV=2	--	--	--	--	--	--	--	--	--	--	-	-	-
Unigene52243_1	313	0.8352	sp|P52899|ODPA_CAEEL	194	1e-49	Probable pyruvate dehydrogenase E1 component subunit alpha, mitochondrial OS=Caenorhabditis elegans GN=T05H10.6 PE=3 SV=1	YER178w	146	1e-35	COG1071	Pyruvate/2-oxoglutarate dehydrogenase complex, dehydrogenase (E1) component, eukaryotic type, alpha subunit	K00161	1e-37	151	cme:CMT256C	pyruvate dehydrogenase E1 component subunit alpha [EC:1.2.4.1]	-	-	-
Unigene52251_1	379	0.8622	sp|P39055|DYN1_CAEEL	207	1e-53	Dynamin OS=Caenorhabditis elegans GN=dyn-1 PE=1 SV=3	--	--	--	--	--	--	--	--	--	--	-	-	-
Unigene52266_1	249	0.9186	sp|Q23402|BCCIP_CAEEL	66.6	4e-11	Protein BCCIP homolog OS=Caenorhabditis elegans GN=ZK1127.4 PE=2 SV=1	--	--	--	--	--	--	--	--	--	--	-	-	-
Unigene52326_1	228	1.0032	sp|Q21454|RM35_CAEEL	94.4	2e-19	Probable 39S ribosomal protein L35, mitochondrial OS=Caenorhabditis elegans GN=M01F1.6 PE=2 SV=2	--	--	--	--	--	--	--	--	--	--	-	-	-
Unigene52410_1	254	0.9005	sp|Q09384|YS88_CAEEL	85.9	7e-17	Uncharacterized protein ZK945.8 OS=Caenorhabditis elegans GN=ZK945.8 PE=2 SV=1	--	--	--	--	--	--	--	--	--	--	-	-	GO:0043231//intracellular membrane-bounded organelle
Unigene5244_1	835	35.1021	sp|Q9BIB3|PPME1_CAEEL	129	2e-29	Probable protein phosphatase methylesterase 1 OS=Caenorhabditis elegans GN=B0464.9 PE=3 SV=1	SPBP4H10.17c	119	8e-27	COG0596	Predicted hydrolases or acyltransferases (alpha/beta hydrolase superfamily)	K13617	3e-74	275	osa:4335946	protein phosphatase methylesterase 1 [EC:3.1.1.-]	-	-	-
Unigene52455_1	339	0.8675	sp|Q11176|WDR1_CAEEL	95.1	1e-19	Actin-interacting protein 1 OS=Caenorhabditis elegans GN=unc-78 PE=1 SV=1	--	--	--	--	--	--	--	--	--	--	-	-	-
Unigene52700_1	839	1.9863	sp|P34652|CALX_CAEEL	163	2e-39	Calnexin homolog OS=Caenorhabditis elegans GN=cnx-1 PE=1 SV=1	YDR170c	49.3	8e-06	COG5307	SEC7 domain proteins	K08054	3e-19	92.4	ath:AT5G61790	calnexin	-	GO:0005488//binding	GO:0044464//cell part
Unigene52751_1	233	2.8048	sp|Q9XVF7|RL8_CAEEL	73.2	5e-13	60S ribosomal protein L8 OS=Caenorhabditis elegans GN=rpl-8 PE=1 SV=1	SPBC839.04	55.5	2e-08	COG0090	Ribosomal protein L2	K02938	2e-12	67.8	olu:OSTLU_31116	large subunit ribosomal protein L8e	GO:0010467//gene expression	GO:0005198//structural molecule activity	GO:0043231//intracellular membrane-bounded organelle;GO:0015934//large ribosomal subunit;GO:0016020//membrane
Unigene52769_1	925	2.6847	sp|O16785|PARV_CAEEL	274	6e-73	Paralyzed arrest at two-fold protein 6 OS=Caenorhabditis elegans GN=pat-6 PE=1 SV=1	--	--	--	--	--	--	--	--	--	--	-	-	-
Unigene52899_1	201	2.4385	sp|P43510|CPR6_CAEEL	116	5e-26	Cathepsin B-like cysteine proteinase 6 OS=Caenorhabditis elegans GN=cpr-6 PE=1 SV=1	--	--	--	--	--	K01363	3e-10	60.1	zma:100283781	cathepsin B [EC:3.4.22.1]	-	-	-
Unigene52925_1	1098	2.7676	sp|Q18600|YTV2_CAEEL	201	1e-50	Uncharacterized zinc metalloprotease C44B7.11 OS=Caenorhabditis elegans GN=C44B7.11 PE=1 SV=4	SPCC1259.02c	137	3e-32	COG2234	Predicted aminopeptidases	--	--	--	--	--	-	-	-
Unigene53007_1	466	2.2438	sp|Q09958|EBP2_CAEEL	132	1e-30	Probable rRNA-processing protein EBP2 homolog OS=Caenorhabditis elegans GN=C18A3.3 PE=2 SV=2	--	--	--	--	--	--	--	--	--	--	-	-	-
Unigene53226_1	527	2.6662	sp|P11141|HSP7F_CAEEL	205	1e-52	Heat shock 70 kDa protein F, mitochondrial OS=Caenorhabditis elegans GN=hsp-6 PE=1 SV=2	BB0518	145	4e-35	COG0443	Molecular chaperone	K04043	6e-32	133	cme:CML205C	molecular chaperone DnaK	-	-	-
Unigene53257_1	290	2.0282	sp|P61866|RL12_CAEEL	134	2e-31	60S ribosomal protein L12 OS=Caenorhabditis elegans GN=rpl-12 PE=2 SV=1	SPCC31H12.04c	124	4e-29	COG0080	Ribosomal protein L11	K02870	2e-29	123	cme:CMS284C	large subunit ribosomal protein L12e	-	-	-
Unigene53470_1	458	2.7824	sp|P54812|TERA2_CAEEL	213	3e-55	Transitional endoplasmic reticulum ATPase homolog 2 OS=Caenorhabditis elegans GN=cdc-48.2 PE=1 SV=2	YDL126c	112	2e-25	COG0464	ATPases of the AAA+ class	K13525	2e-41	164	pop:POPTR_576706	transitional endoplasmic reticulum ATPase	GO:0009987//cellular process	GO:0017111//nucleoside-triphosphatase activity;GO:0000166//nucleotide binding	GO:0016020//membrane
Unigene53822_1	239	1.0938	sp|Q9U2D9|GYS_CAEEL	135	8e-32	Probable glycogen [starch] synthase OS=Caenorhabditis elegans GN=gsy-1 PE=1 SV=1	YFR015c	117	7e-27	COG0438	Glycosyltransferase	--	--	--	--	--	-	-	-
Unigene53824_1	286	0.914	sp|Q17850|PAK1_CAEEL	79.7	5e-15	Serine/threonine-protein kinase pak-1 OS=Caenorhabditis elegans GN=pak-1 PE=1 SV=2	--	--	--	--	--	--	--	--	--	--	-	-	-
Unigene53882_1	331	0.691	sp|Q21930|RL28_CAEEL	64.7	2e-10	60S ribosomal protein L28 OS=Caenorhabditis elegans GN=rpl-28 PE=1 SV=3	DRA0210	47	8e-06	COG0747	ABC-type dipeptide transport system, periplasmic component	K02903	2e-12	67.8	zma:100284901	large subunit ribosomal protein L28e	-	-	GO:0005840//ribosome;GO:0071944
Unigene53906_1	223	0.7326	sp|Q27497|GLC7A_CAEEL	157	2e-38	Serine/threonine-protein phosphatase PP1-alpha OS=Caenorhabditis elegans GN=gsp-1 PE=2 SV=2	YER133w	138	2e-33	COG0639	Diadenosine tetraphosphatase and related serine/threonine protein phosphatases	K06269	3e-35	143	cre:CHLREDRAFT_160030	protein phosphatase 1, catalytic subunit [EC:3.1.3.16]	-	GO:0043169//cation binding;GO:0016791//phosphatase activity	-
Unigene54064_1	239	0.5469	sp|O62146|PLBL2_CAEEL	48.9	1e-05	Putative phospholipase B-like 2 OS=Caenorhabditis elegans GN=F09B12.3 PE=1 SV=2	--	--	--	--	--	--	--	--	--	--	-	-	-
Unigene54127_1	567	1.095	sp|P34623|DDRGK_CAEEL	140	4e-33	DDRGK domain-containing protein 1 OS=Caenorhabditis elegans GN=ZK1236.7/C30C11.3 PE=2 SV=3	SPAC56F8.03	53.1	3e-07	COG0532	Translation initiation factor 2 (IF-2; GTPase)	K11984	2e-11	65.9	ppp:PHYPADRAFT_233757	U4/U6.U5 tri-snRNP-associated protein 1	-	-	-
Unigene54148_1	236	0.6923	sp|Q18674|RRP1_CAEEL	87	3e-17	Ribosomal RNA processing protein 1 homolog OS=Caenorhabditis elegans GN=C47E12.7 PE=2 SV=2	--	--	--	--	--	--	--	--	--	--	-	-	-
Unigene54357_1	242	0.6751	sp|P90795|GPDM_CAEEL	144	2e-34	Probable glycerol-3-phosphate dehydrogenase, mitochondrial OS=Caenorhabditis elegans GN=T25G3.4 PE=2 SV=2	YBR109c	49.3	2e-06	COG5126	Ca2+-binding protein (EF-Hand superfamily)	K13412	8e-09	55.5	sbi:SORBI_06g025220	calcium-dependent protein kinase [EC:2.7.11.1]	GO:0006464//protein modification process;GO:0019932//second-messenger-mediated signaling	GO:0046872//metal ion binding;GO:0004672//protein kinase activity;GO:0032559//adenyl ribonucleotide binding	-
Unigene54405_1	240	0.4084	sp|O61820|EIF3E_CAEEL	53.9	3e-07	Eukaryotic translation initiation factor 3 subunit E OS=Caenorhabditis elegans GN=eif-3.E PE=2 SV=1	--	--	--	--	--	K03250	2e-08	54.3	ath:AT3G57290	translation initiation factor eIF-3 subunit 6	-	-	-
Unigene54501_1	290	0.6761	sp|Q09531|YQP4_CAEEL	92.4	7e-19	Uncharacterized protein F07F6.4 OS=Caenorhabditis elegans GN=F07F6.4 PE=4 SV=2	--	--	--	--	--	K12493	8e-09	55.5	pop:POPTR_836924	ADP-ribosylation factor GTPase-activating protein 2/3	-	-	-
Unigene54676_1	214	0.7635	sp|O45503|MTX1_CAEEL	63.5	4e-10	Metaxin-1 homolog OS=Caenorhabditis elegans GN=mtx-1 PE=1 SV=1	--	--	--	--	--	--	--	--	--	--	-	-	-
Unigene54770_1	404	0.647	sp|P34498|MOG1_CAEEL	226	3e-59	Probable pre-mRNA-splicing factor ATP-dependent RNA helicase mog-1 OS=Caenorhabditis elegans GN=mog-1 PE=2 SV=2	YKR086w	160	4e-40	COG1643	HrpA-like helicases	K12815	9e-49	188	rcu:RCOM_0298500	pre-mRNA-splicing factor ATP-dependent RNA helicase PRP16 [EC:3.6.4.13]	-	-	-
Unigene54799_1	261	0.7512	sp|P34546|VATL2_CAEEL	128	1e-29	V-type proton ATPase 16 kDa proteolipid subunit 2/3 OS=Caenorhabditis elegans GN=vha-2 PE=2 SV=2	YEL027w	81.3	4e-16	COG0636	F0F1-type ATP synthase, subunit c/Archaeal/vacuolar-type H+-ATPase, subunit K	K02155	7e-19	89	osa:4349890	V-type H+-transporting ATPase 16kDa proteolipid subunit [EC:3.6.3.14]	-	-	-
Unigene54847_1	263	0.8697	sp|Q21276|YZVL_CAEEL	146	5e-35	Uncharacterized NOP5 family protein K07C5.4 OS=Caenorhabditis elegans GN=K07C5.4 PE=2 SV=1	SPBC646.10c	119	1e-27	COG1498	Protein implicated in ribosomal biogenesis, Nop56p homolog	K12844	4e-10	59.7	pop:POPTR_552316	U4/U6 small nuclear ribonucleoprotein PRP31	-	-	-
Unigene54895_1	236	0.6923	sp|Q17162|VINC_BRUMA	148	1e-35	Vinculin OS=Brugia malayi PE=2 SV=1	--	--	--	--	--	--	--	--	--	--	-	-	-
Unigene54940_1	281	0.9303	sp|Q11117|LMP1_CAEEL	87.4	2e-17	LAMP family protein lmp-1 OS=Caenorhabditis elegans GN=lmp-1 PE=2 SV=1	--	--	--	--	--	--	--	--	--	--	-	-	-
Unigene54951_1	255	0.6407	sp|P52715|YUA6_CAEEL	88.6	1e-17	Uncharacterized serine carboxypeptidase F13S12.6 OS=Caenorhabditis elegans GN=F13D12.6 PE=2 SV=1	SPAC19G12.10c_2	87	7e-18	COG2939	Carboxypeptidase C (cathepsin A)	K01289	9e-18	85.1	osa:4343226	carboxypeptidase [EC:3.4.16.-]	GO:0019538//protein metabolic process	GO:0004180//carboxypeptidase activity	GO:0031090//organelle membrane;GO:0042579//microbody;GO:0031410//cytoplasmic vesicle
Unigene54990_1	326	0.9021	sp|Q11067|PDIA6_CAEEL	172	6e-43	Probable protein disulfide-isomerase A6 OS=Caenorhabditis elegans GN=tag-320 PE=2 SV=1	YCL043c	75.1	3e-14	COG0526	Thiol-disulfide isomerase and thioredoxins	K09584	6e-27	115	cme:CMN111C	protein disulfide-isomerase A6 [EC:5.3.4.1]	GO:0033554//cellular response to stress	-	GO:0043231//intracellular membrane-bounded organelle;GO:0016020//membrane;GO:0031410//cytoplasmic vesicle
Unigene55019_1	295	0.7754	sp|P45965|YNZ5_CAEEL	92.8	6e-19	Uncharacterized protein T09A5.5 OS=Caenorhabditis elegans GN=T09A5.5 PE=2 SV=1	--	--	--	--	--	--	--	--	--	--	-	-	-
Unigene55089_1	240	0.953	sp|P52717|YUW5_CAEEL	103	3e-22	Uncharacterized serine carboxypeptidase F41C3.5 OS=Caenorhabditis elegans GN=F41C3.5 PE=1 SV=1	--	--	--	--	--	K01287	1e-14	75.1	osa:4335479	carboxypeptidase C [EC:3.4.16.5]	-	GO:0004180//carboxypeptidase activity	GO:0031410//cytoplasmic vesicle
Unigene55194_1	327	0.8993	sp|Q27527|ENO_CAEEL	150	2e-36	Enolase OS=Caenorhabditis elegans GN=enol-1 PE=1 SV=3	SPBC1815.01	143	9e-35	COG0148	Enolase	K01689	9e-31	128	rcu:RCOM_1618820	enolase [EC:4.2.1.11]	GO:0006007//glucose catabolic process	GO:0046872//metal ion binding;GO:0016836//hydro-lyase activity	GO:0043234//protein complex;GO:0044424//intracellular part
Unigene55223_1	276	0.8287	sp|P34660|TOM7_CAEEL	63.9	3e-10	Mitochondrial import receptor subunit TOM7 homolog OS=Caenorhabditis elegans GN=tomm-7 PE=2 SV=1	--	--	--	--	--	--	--	--	--	--	-	-	-
Unigene55357_1	280	0.9336	sp|P24891|COX3_CAEEL	95.1	1e-19	Cytochrome c oxidase subunit 3 OS=Caenorhabditis elegans GN=cox-3 PE=3 SV=3	Q0275	58.2	4e-09	COG1845	Heme/copper-type cytochrome/quinol oxidase, subunit 3	K02262	4e-15	76.3	ppp:PhpafMp26	cytochrome c oxidase subunit III [EC:1.9.3.1]	-	-	GO:0044464//cell part
Unigene55383_1	293	1.1152	sp|A8QE76|EFTS_BRUMA	65.1	1e-10	Elongation factor Ts, mitochondrial OS=Brugia malayi GN=Bm1_50845 PE=3 SV=1	--	--	--	--	--	--	--	--	--	--	-	-	-
Unigene55403_1	209	0.7817	sp|Q19905|UGDH_CAEEL	54.3	2e-07	UDP-glucose 6-dehydrogenase OS=Caenorhabditis elegans GN=sqv-4 PE=1 SV=1	--	--	--	--	--	K00012	1e-07	51.6	osa:4333410	UDPglucose 6-dehydrogenase [EC:1.1.1.22]	-	-	-
Unigene55430_1	300	0.9803	sp|P50306|METK4_CAEEL	157	3e-38	Probable S-adenosylmethionine synthase 4 OS=Caenorhabditis elegans GN=sams-4 PE=2 SV=1	YLR180w	133	9e-32	COG0192	S-adenosylmethionine synthetase	K00789	8e-27	115	cme:CMN227C	S-adenosylmethionine synthetase [EC:2.5.1.6]	-	-	-
Unigene57050_1	528	27.2918	sp|P34574|CLH_CAEEL	222	9e-58	Probable clathrin heavy chain 1 OS=Caenorhabditis elegans GN=chc-1 PE=1 SV=1	--	--	--	--	--	K04646	1e-95	345	sbi:SORBI_05g000450	clathrin, heavy polypeptide	GO:0015031//protein transport	GO:0005488//binding	GO:0012510//trans-Golgi network transport vesicle membrane;GO:0009536//plastid;GO:0005905//coated pit
Unigene57446_1	414	1.4996	sp|Q18066|DIM1_CAEEL	216	3e-56	Disorganized muscle protein 1 OS=Caenorhabditis elegans GN=dim-1 PE=1 SV=3	--	--	--	--	--	--	--	--	--	--	-	-	-
Unigene57466_1	259	1.2616	sp|Q94986|RAB3_CAEEL	140	3e-33	Ras-related protein Rab-3 OS=Caenorhabditis elegans GN=rab-3 PE=2 SV=1	SPAC17H9.09c	60.5	7e-10	COG1100	GTPase SAR1 and related small G proteins	K07976	5e-14	72.8	osa:4324675	Rab family, other	-	-	-
Unigene57474_1	233	1.1219	sp|Q19746|INX3_CAEEL	50.8	3e-06	Innexin-3 OS=Caenorhabditis elegans GN=inx-3 PE=1 SV=2	--	--	--	--	--	--	--	--	--	--	-	-	-
Unigene57514_1	204	1.1212	sp|Q03575|TTR5_CAEEL	59.3	7e-09	Transthyretin-like protein 5 OS=Caenorhabditis elegans GN=ttr-5 PE=2 SV=1	--	--	--	--	--	--	--	--	--	--	-	-	-
Unigene57589_1	330	1.3862	sp|Q09624|LOV1_CAEEL	49.7	6e-06	Location of vulva defective 1 OS=Caenorhabditis elegans GN=lov-1 PE=1 SV=3	--	--	--	--	--	K03006	3e-06	47	cre:CHLREDRAFT_196948	DNA-directed RNA polymerase II subunit A [EC:2.7.7.6]	-	-	-
Unigene57643_1	206	1.1103	sp|Q20140|KAD1_CAEEL	81.3	2e-15	Probable adenylate kinase isoenzyme F38B2.4 OS=Caenorhabditis elegans GN=F38B2.4 PE=2 SV=1	SPCC1795.05c	54.3	5e-08	COG0563	Adenylate kinase and related kinases	K13800	1e-10	61.6	zma:100193828	UMP-CMP kinase [EC:2.7.4.- 2.7.4.14]	-	-	-
Unigene57716_1	332	1.1811	sp|P52899|ODPA_CAEEL	189	5e-48	Probable pyruvate dehydrogenase E1 component subunit alpha, mitochondrial OS=Caenorhabditis elegans GN=T05H10.6 PE=3 SV=1	YER178w	147	5e-36	COG1071	Pyruvate/2-oxoglutarate dehydrogenase complex, dehydrogenase (E1) component, eukaryotic type, alpha subunit	K00161	4e-31	129	olu:OSTLU_29179	pyruvate dehydrogenase E1 component subunit alpha [EC:1.2.4.1]	-	-	-
Unigene57883_1	760	1.1609	sp|Q8MPX3|DNJ20_CAEEL	377	6e-104	DnaJ homolog dnj-20 OS=Caenorhabditis elegans GN=dnj-20 PE=2 SV=2	YNL064c	131	1e-30	COG0484	DnaJ-class molecular chaperone with C-terminal Zn finger domain	K09517	6e-60	227	cre:CHLREDRAFT_134606	DnaJ homolog subfamily B member 11	-	-	-
Unigene58002_1	345	1.326	sp|O45766|CWC15_CAEEL	55.5	1e-07	Protein CWC15 homolog OS=Caenorhabditis elegans GN=T10C6.5 PE=1 SV=1	--	--	--	--	--	K12863	8e-12	65.5	zma:100282711	protein CWC15	-	-	-
Unigene58027_1	211	1.5486	sp|O76577|PSDE_CAEEL	136	5e-32	26S proteasome non-ATPase regulatory subunit 14 OS=Caenorhabditis elegans GN=rpn-11 PE=1 SV=1	SPAC31G5.13	114	4e-26	COG1310	Predicted metal-dependent protease of the PAD1/JAB1 superfamily	K03030	2e-29	124	ath:AT5G23540	26S proteasome regulatory subunit N11	-	-	-
Unigene58124_1	312	1.152	sp|Q21432|NAS11_CAEEL	85.1	1e-16	Zinc metalloproteinase nas-11 OS=Caenorhabditis elegans GN=nas-11 PE=1 SV=2	--	--	--	--	--	--	--	--	--	--	-	-	-
Unigene58141_1	281	1.628	sp|Q10051|PRP19_CAEEL	105	9e-23	Pre-mRNA-processing factor 19 homolog OS=Caenorhabditis elegans GN=T10F2.4 PE=2 SV=2	--	--	--	--	--	K10599	1e-13	71.2	rcu:RCOM_1217560	pre-mRNA-processing factor 19 [EC:6.3.2.19]	-	-	-
Unigene58177_1	620	1.3176	sp|P50306|METK4_CAEEL	331	3e-90	Probable S-adenosylmethionine synthase 4 OS=Caenorhabditis elegans GN=sams-4 PE=2 SV=1	YLR180w	270	2e-72	COG0192	S-adenosylmethionine synthetase	K00789	2e-60	228	ath:AT2G36880	S-adenosylmethionine synthetase [EC:2.5.1.6]	-	-	-
Unigene58213_1	277	1.0617	sp|Q07750|ADF1_CAEEL	109	5e-24	Actin-depolymerizing factor 1, isoforms a/b OS=Caenorhabditis elegans GN=unc-60 PE=2 SV=2	--	--	--	--	--	--	--	--	--	--	-	-	-
Unigene5827_1	673	5.5835	sp|P52015|CYP7_CAEEL	303	5e-82	Peptidyl-prolyl cis-trans isomerase 7 OS=Caenorhabditis elegans GN=cyn-7 PE=1 SV=2	slr1251	266	3e-71	COG0652	Peptidyl-prolyl cis-trans isomerase (rotamase) - cyclophilin family	K01802	2e-75	278	ath:AT2G21130	peptidylprolyl isomerase [EC:5.2.1.8]	-	-	-
Unigene58369_1	311	1.4709	sp|Q22347|ACADM_CAEEL	158	1e-38	Probable medium-chain specific acyl-CoA dehydrogenase 10, mitochondrial OS=Caenorhabditis elegans GN=acdh-10 PE=2 SV=1	ML0737	110	5e-25	COG1960	Acyl-CoA dehydrogenases	K00253	9e-16	78.6	osa:4337676	isovaleryl-CoA dehydrogenase [EC:1.3.99.10]	-	-	-
Unigene58375_1	334	1.174	sp|Q20822|SRP68_CAEEL	95.9	7e-20	Probable signal recognition particle 68 kDa protein OS=Caenorhabditis elegans GN=F55C5.8 PE=2 SV=2	--	--	--	--	--	K03107	4e-16	79.7	ppp:PHYPADRAFT_196704	signal recognition particle subunit SRP68	-	-	-
Unigene58516_1	225	10.48	sp|A8WWQ7|NUBP1_CAEBR	100	2e-21	Cytosolic Fe-S cluster assembly factor NUBP1 homolog OS=Caenorhabditis briggsae GN=CBG03788 PE=3 SV=1	SPAC637.08	86.3	1e-17	COG0489	ATPases involved in chromosome partitioning	K03593	1e-17	85.1	olu:OSTLU_40400	ATP-binding protein involved in chromosome partitioning	-	GO:0051540;GO:0042802//identical protein binding;GO:0032559//adenyl ribonucleotide binding	GO:0044444//cytoplasmic part
Unigene58623_1	205	13.32	sp|O61998|HSP90_BRUPA	129	7e-30	Heat shock protein 90 OS=Brugia pahangi GN=HSP90 PE=2 SV=2	SPAC926.04c	93.2	1e-19	COG0326	Molecular chaperone, HSP90 family	K04079	1e-22	102	pop:POPTR_550613	molecular chaperone HtpG	GO:0044267//cellular protein metabolic process;GO:0050896//response to stimulus	GO:0005515//protein binding;GO:0032559//adenyl ribonucleotide binding	GO:0044424//intracellular part
Unigene58702_1	402	1.3005	sp|O16264|PEBPH_CAEEL	183	2e-46	Phosphatidylethanolamine-binding protein homolog F40A3.3 OS=Caenorhabditis elegans GN=F40A3.3 PE=2 SV=1	YLR179c	51.6	4e-07	COG1881	Phospholipid-binding protein	--	--	--	--	--	-	-	-
Unigene58782_1	495	1.1222	sp|Q11067|PDIA6_CAEEL	100	3e-21	Probable protein disulfide-isomerase A6 OS=Caenorhabditis elegans GN=tag-320 PE=2 SV=1	SPAC1F5.02	52.8	3e-07	COG0526	Thiol-disulfide isomerase and thioredoxins	K09584	2e-14	75.1	cre:CHLREDRAFT_182974	protein disulfide-isomerase A6 [EC:5.3.4.1]	-	-	-
Unigene58844_1	273	1.1969	sp|Q10454|KARG1_CAEEL	160	2e-39	Probable arginine kinase F46H5.3 OS=Caenorhabditis elegans GN=F46H5.3 PE=1 SV=2	CAC3190	72.4	2e-13	COG3869	Arginine kinase	K00933	8e-30	125	zma:100273160	creatine kinase [EC:2.7.3.2]	-	-	-
Unigene58958_1	240	1.0892	sp|Q19749|ODP2_CAEEL	96.7	4e-20	Dihydrolipoyllysine-residue acetyltransferase component of pyruvate dehydrogenase complex, mitochondrial OS=Caenorhabditis elegans GN=F23B12.5 PE=1 SV=1	RC0764	69.7	1e-12	COG0508	Pyruvate/2-oxoglutarate dehydrogenase complex, dihydrolipoamide acyltransferase (E2) component, and related enzymes	K00627	5e-16	79.3	olu:OSTLU_31760	pyruvate dehydrogenase E2 component (dihydrolipoamide acetyltransferase) [EC:2.3.1.12]	GO:0008152//metabolic process	GO:0008415//acyltransferase activity	GO:0043231//intracellular membrane-bounded organelle
Unigene58985_1	284	1.2656	sp|Q9XTR8|LIP1_CAEEL	67	3e-11	Lipase ZK262.3 OS=Caenorhabditis elegans GN=ZK262.3 PE=1 SV=1	--	--	--	--	--	--	--	--	--	--	-	-	-
Unigene58988_1	207	1.2628	sp|P52013|CYP5_CAEEL	84	3e-16	Peptidyl-prolyl cis-trans isomerase 5 OS=Caenorhabditis elegans GN=cyn-5 PE=1 SV=2	YDR304c	62.4	2e-10	COG0652	Peptidyl-prolyl cis-trans isomerase (rotamase) - cyclophilin family	K03768	6e-15	75.9	sbi:SORBI_09g000350	peptidyl-prolyl cis-trans isomerase B (cyclophilin B) [EC:5.2.1.8]	GO:0044267//cellular protein metabolic process	GO:0019901//protein kinase binding;GO:0016859//cis-trans isomerase activity	GO:0043231//intracellular membrane-bounded organelle
Unigene59006_1	333	1.1775	sp|P34412|YLW9_CAEEL	64.7	2e-10	Uncharacterized protein F22B7.9 OS=Caenorhabditis elegans GN=F22B7.9 PE=2 SV=2	--	--	--	--	--	--	--	--	--	--	-	-	-
Unigene59060_1	352	1.2996	sp|Q9XUY5|AT1B3_CAEEL	150	2e-36	Probable sodium/potassium-transporting ATPase subunit beta-3 OS=Caenorhabditis elegans GN=nkb-3 PE=2 SV=1	--	--	--	--	--	--	--	--	--	--	-	-	-
Unigene59096_1	313	1.2527	sp|Q93714|IDH3A_CAEEL	78.2	1e-14	Probable isocitrate dehydrogenase [NAD] subunit alpha, mitochondrial OS=Caenorhabditis elegans GN=F43G9.1 PE=1 SV=3	YNL037c	50.4	8e-07	COG0473	Isocitrate/isopropylmalate dehydrogenase	K00030	4e-08	53.1	cme:CMS272C	isocitrate dehydrogenase (NAD+) [EC:1.1.1.41]	-	GO:0016491//oxidoreductase activity	-
Unigene59514_1	312	0.6284	sp|O61856|ILVBL_CAEEL	93.2	4e-19	Acetolactate synthase-like protein OS=Caenorhabditis elegans GN=T26C12.1 PE=2 SV=2	--	--	--	--	--	--	--	--	--	--	-	-	-
Unigene59605_1	522	2.3161	sp|Q10121|YSD2_CAEEL	144	3e-34	RutC family protein C23G10.2 OS=Caenorhabditis elegans GN=C23G10.2 PE=2 SV=3	PH0854	129	2e-30	COG0251	Putative translation initiation inhibitor, yjgF family	--	--	--	--	--	-	-	-
Unigene59738_1	361	1.5388	sp|P34308|CAN_CAEEL	124	1e-28	Calpain clp-1 OS=Caenorhabditis elegans GN=clp-1 PE=2 SV=4	--	--	--	--	--	--	--	--	--	--	-	-	-
Unigene60037_1	619	2.1115	sp|P46561|ATPB_CAEEL	357	3e-98	ATP synthase subunit beta, mitochondrial OS=Caenorhabditis elegans GN=atp-2 PE=1 SV=2	SPAC222.12c	301	4e-82	COG0055	F0F1-type ATP synthase, beta subunit	K02133	7e-86	313	cre:CHLREDRAFT_78348	F-type H+-transporting ATPase subunit beta [EC:3.6.3.14]	GO:0015986//ATP synthesis coupled proton transport	GO:0015078//hydrogen ion transmembrane transporter activity;GO:0015662//ATPase activity, coupled to transmembrane movement of ions, phosphorylative mechanism;GO:0019829//cation-transporting ATPase activity;GO:0032559//adenyl ribonucleotide binding	GO:0005753//mitochondrial proton-transporting ATP synthase complex;GO:0009534//chloroplast thylakoid;GO:0033178//proton-transporting two-sector ATPase complex, catalytic domain
Unigene60046_1	401	1.5482	sp|Q22288|TTR15_CAEEL	53.1	5e-07	Transthyretin-like protein 15 OS=Caenorhabditis elegans GN=ttr-15 PE=2 SV=1	--	--	--	--	--	--	--	--	--	--	-	-	-
Unigene60172_1	343	2.3816	sp|Q09993|U139_CAEEL	167	1e-41	UPF0139 membrane protein K10B2.4 OS=Caenorhabditis elegans GN=K10B2.4 PE=2 SV=1	--	--	--	--	--	--	--	--	--	--	-	-	-
Unigene60305_1	232	1.5493	sp|Q5CZ51|YKT2_CAEEL	58.2	2e-08	Uncharacterized protein C07A9.12 OS=Caenorhabditis elegans GN=C07A9.12 PE=4 SV=1	--	--	--	--	--	--	--	--	--	--	-	-	-
Unigene60515_1	463	1.8349	sp|O02621|GPX1_CAEEL	149	9e-36	Probable glutathione peroxidase F26E4.12 OS=Caenorhabditis elegans GN=F26E4.12 PE=2 SV=1	CAC1571	129	3e-30	COG0386	Glutathione peroxidase	K00432	3e-36	147	ath:AT4G11600	glutathione peroxidase [EC:1.11.1.9]	-	-	-
Unigene60638_1	432	15.51	sp|A8XZB0|ATIF2_CAEBR	105	7e-23	ATPase inhibitor mai-2, mitochondrial OS=Caenorhabditis briggsae GN=mai-2 PE=3 SV=1	--	--	--	--	--	--	--	--	--	--	-	-	-
Unigene60788_1	778	2.184	sp|P46502|PRS6B_CAEEL	378	2e-104	Probable 26S protease regulatory subunit 6B OS=Caenorhabditis elegans GN=rpt-3 PE=2 SV=1	ECU10g0130	331	7e-91	COG1222	ATP-dependent 26S proteasome regulatory subunit	K03063	8e-100	360	zma:100381342	26S proteasome regulatory subunit T3	-	-	-
Unigene60813_1	1085	2.7406	sp|O44411|NOG1_CAEEL	336	2e-91	Probable nucleolar GTP-binding protein 1 OS=Caenorhabditis elegans GN=T07A9.9 PE=2 SV=1	YPL093w	194	2e-49	COG1084	Predicted GTPase	K12811	1e-06	51.2	rcu:RCOM_0075460	ATP-dependent RNA helicase DDX46/PRP5 [EC:3.6.4.13]	-	-	-
Unigene60820_1	298	18.74	sp|A8XT81|RPAB3_CAEBR	118	1e-26	Probable DNA-directed RNA polymerases I, II, and III subunit RPABC3 OS=Caenorhabditis briggsae GN=rpb-8 PE=3 SV=1	--	--	--	--	--	K03016	1e-12	68.9	ppp:PHYPADRAFT_178386	DNA-directed RNA polymerase II subunit H	-	-	GO:0043231//intracellular membrane-bounded organelle
Unigene60833_1	1040	2.4507	sp|O16294|GMPR_CAEEL	434	5e-121	Probable GMP reductase OS=Caenorhabditis elegans GN=F32D1.5 PE=2 SV=1	STM0141	426	3e-119	COG0516	IMP dehydrogenase/GMP reductase	K00088	6e-30	128	cre:CHLREDRAFT_193467	IMP dehydrogenase [EC:1.1.1.205]	-	-	-
Unigene60863_1	428	2.8248	sp|Q09596|GST5_CAEEL	60.5	3e-09	Probable glutathione S-transferase 5 OS=Caenorhabditis elegans GN=gst-5 PE=1 SV=1	--	--	--	--	--	--	--	--	--	--	-	-	-
Unigene60893_1	202	2.9117	sp|O17570|RL38_CAEEL	93.6	3e-19	60S ribosomal protein L38 OS=Caenorhabditis elegans GN=rpl-38 PE=2 SV=2	--	--	--	--	--	K02923	5e-21	95.9	cre:CHLREDRAFT_194928	large subunit ribosomal protein L38e	-	-	-
Unigene60913_1	752	2.3899	sp|P34455|ACON_CAEEL	323	6e-88	Probable aconitate hydratase, mitochondrial OS=Caenorhabditis elegans GN=aco-2 PE=1 SV=2	YLR304c	268	5e-72	COG1048	Aconitase A	K01681	1e-77	286	cre:CHLREDRAFT_129025	aconitate hydratase 1 [EC:4.2.1.3]	-	-	-
Unigene61043_1	223	2.491	sp|Q20516|YV31_CAEEL	54.7	2e-07	UPF0057 membrane protein F47B7.1 OS=Caenorhabditis elegans GN=F47B7.1 PE=2 SV=1	AGc727	47.8	5e-06	COG0401	Uncharacterized homolog of Blt101	--	--	--	--	--	-	-	-
Unigene61056_1	432	2.2692	sp|O16785|PARV_CAEEL	159	7e-39	Paralyzed arrest at two-fold protein 6 OS=Caenorhabditis elegans GN=pat-6 PE=1 SV=1	--	--	--	--	--	--	--	--	--	--	-	-	-
Unigene61181_1	390	2.9325	sp|P27639|IF4A_CAEEL	200	3e-51	Eukaryotic initiation factor 4A OS=Caenorhabditis elegans GN=inf-1 PE=2 SV=1	SPAC1006.07	173	6e-44	COG0513	Superfamily II DNA and RNA helicases	K03257	3e-45	176	rcu:RCOM_0654950	translation initiation factor eIF-4A	-	-	-
Unigene61325_1	269	0.8503	sp|Q9XXK1|ATPA_CAEEL	80.9	2e-15	ATP synthase subunit alpha, mitochondrial OS=Caenorhabditis elegans GN=H28O16.1 PE=1 SV=1	YBL099w	77.8	4e-15	COG0056	F0F1-type ATP synthase, alpha subunit	K02132	6e-14	72.4	cme:CMT434C	F-type H+-transporting ATPase subunit alpha [EC:3.6.3.14]	-	-	-
Unigene61387_1	323	1.7198	sp|Q22633|HPPD_CAEEL	169	5e-42	4-hydroxyphenylpyruvate dioxygenase OS=Caenorhabditis elegans GN=hpd-1 PE=1 SV=1	all0771	89.7	1e-18	COG3185	4-hydroxyphenylpyruvate dioxygenase and related hemolysins	K00457	7e-31	128	cme:CMI063C	4-hydroxyphenylpyruvate dioxygenase [EC:1.13.11.27]	-	-	-
Unigene61447_1	431	16.99	sp|Q617N0|VATG_CAEBR	171	1e-42	Probable V-type proton ATPase subunit G OS=Caenorhabditis briggsae GN=vha-10 PE=3 SV=1	--	--	--	--	--	K02152	2e-11	65.5	ath:AT4G23710	V-type H+-transporting ATPase subunit G [EC:3.6.3.14]	-	-	GO:0043231//intracellular membrane-bounded organelle;GO:0016020//membrane
Unigene61519_1	665	2.2603	sp|P91253|GST7_CAEEL	168	3e-41	Probable glutathione S-transferase 7 OS=Caenorhabditis elegans GN=gst-7 PE=1 SV=1	--	--	--	--	--	K01830	3e-09	58.9	olu:OSTLU_7734	prostaglandin-H2 D-isomerase [EC:5.3.99.2]	-	-	-
Unigene61540_1	378	2.5069	sp|Q966C6|RL7A_CAEEL	137	2e-32	60S ribosomal protein L7a OS=Caenorhabditis elegans GN=rpl-7A PE=1 SV=3	YLL045c	129	2e-30	COG1358	Ribosomal protein HS6-type (S12/L30/L7a)	K02936	8e-34	138	ppp:PHYPADRAFT_105479	large subunit ribosomal protein L7Ae	-	-	-
Unigene61591_1	258	2.7863	sp|P54412|EF1G_CAEEL	144	2e-34	Probable elongation factor 1-gamma OS=Caenorhabditis elegans GN=F17C11.9 PE=1 SV=1	YPL048w	54.3	5e-08	COG0625	Glutathione S-transferase	K03233	2e-10	60.8	ppp:PHYPADRAFT_206386	elongation factor EF-1 gamma subunit	-	-	-
Unigene61592_1	309	2.1149	sp|P34559|ECHM_CAEEL	129	4e-30	Probable enoyl-CoA hydratase, mitochondrial OS=Caenorhabditis elegans GN=ech-6 PE=1 SV=1	mll5584	107	7e-24	COG1024	Enoyl-CoA hydratase/carnithine racemase	K01692	6e-20	92.4	cme:CMK139C	enoyl-CoA hydratase [EC:4.2.1.17]	-	-	-
Unigene61623_1	251	1.9527	sp|O44953|SPCS1_CAEEL	53.1	5e-07	Probable signal peptidase complex subunit 1 OS=Caenorhabditis elegans GN=C34B2.10 PE=2 SV=1	--	--	--	--	--	--	--	--	--	--	-	-	-
Unigene61688_1	207	3.4728	sp|O44480|RL18A_CAEEL	79.3	7e-15	60S ribosomal protein L18a OS=Caenorhabditis elegans GN=rpl-20 PE=2 SV=2	YMR242c	75.1	3e-14	COG2157	Ribosomal protein L20A (L18A)	K02882	4e-15	76.3	olu:OSTLU_32420	large subunit ribosomal protein L18Ae	-	-	-
Unigene61691_1	623	1.8357	sp|O44443|YC2BA_CAEEL	196	1e-49	EGF-like domain-containing protein C02B10.3 OS=Caenorhabditis elegans GN=C02B10.3 PE=1 SV=2	--	--	--	--	--	--	--	--	--	--	-	-	-
Unigene61702_1	299	3.1692	sp|P36573|LEC1_CAEEL	84	3e-16	32 kDa beta-galactoside-binding lectin OS=Caenorhabditis elegans GN=lec-1 PE=1 SV=1	--	--	--	--	--	--	--	--	--	--	-	-	-
Unigene61923_1	294	1.0003	sp|O45551|IF4E1_CAEEL	102	1e-21	Eukaryotic translation initiation factor 4E-1 OS=Caenorhabditis elegans GN=ife-1 PE=1 SV=2	SPAC16E8.15	76.3	1e-14	COG5053	Translation initiation factor 4E (eIF-4E)	K03259	2e-15	77	pop:POPTR_660574	translation initiation factor eIF-4E	-	-	-
Unigene61944_1	231	0.8487	sp|O01761|UNC89_CAEEL	87.4	2e-17	Muscle M-line assembly protein unc-89 OS=Caenorhabditis elegans GN=unc-89 PE=1 SV=3	--	--	--	--	--	--	--	--	--	--	-	-	-
Unigene61945_1	320	0.8169	sp|Q9N2V9|PDE6_CAEEL	90.9	2e-18	Probable 3',5'-cyclic phosphodiesterase pde-6 OS=Caenorhabditis elegans GN=pde-6 PE=2 SV=1	--	--	--	--	--	--	--	--	--	--	-	-	-
Unigene62003_1	253	0.7749	sp|Q9N2U6|MAPIP_CAEEL	54.3	2e-07	Mitogen-activated protein-binding protein-interacting protein homolog OS=Caenorhabditis elegans GN=Y97E10AR.7 PE=1 SV=1	--	--	--	--	--	--	--	--	--	--	-	-	-
Unigene62097_1	327	1.0992	sp|O76360|EGL4_CAEEL	222	5e-58	cGMP-dependent protein kinase egl-4 OS=Caenorhabditis elegans GN=egl-4 PE=1 SV=2	SPAC17G8.14c_2	55.8	2e-08	COG0515	Serine/threonine protein kinase	K04345	3e-15	76.6	cre:CHLREDRAFT_121355	protein kinase A [EC:2.7.11.11]	-	GO:0016740//transferase activity	-
Unigene62321_1	333	0.9813	sp|P34693|SYT1_CAEEL	180	3e-45	Synaptotagmin-1 OS=Caenorhabditis elegans GN=snt-1 PE=2 SV=1	SPAPYUK71.03c	53.1	1e-07	COG5038	Ca2+-dependent lipid-binding protein, contains C2 domain	--	--	--	--	--	-	-	GO:0044464//cell part
Unigene62384_1	268	0.8535	sp|Q95ZN4|NLP33_CAEEL	50.1	4e-06	Neuropeptide-like protein 33 OS=Caenorhabditis elegans GN=nlp-33 PE=2 SV=1	--	--	--	--	--	K12741	4e-11	63.2	rcu:RCOM_0655610	heterogeneous nuclear ribonucleoprotein A1/A3	-	GO:0005488//binding	GO:0044424//intracellular part
Unigene62405_1	493	1.4582	sp|Q17606|RLP24_CAEEL	196	6e-50	Probable ribosome biogenesis protein RLP24 OS=Caenorhabditis elegans GN=rpl-24.2 PE=2 SV=1	ECU02g0810	129	2e-30	COG2075	Ribosomal protein L24E	K02896	3e-43	171	pop:POPTR_679806	large subunit ribosomal protein L24e	GO:0010467//gene expression;GO:0022613	GO:0005198//structural molecule activity	GO:0015934//large ribosomal subunit;GO:0031981//nuclear lumen
Unigene62659_1	240	2.1784	sp|P61866|RL12_CAEEL	111	1e-24	60S ribosomal protein L12 OS=Caenorhabditis elegans GN=rpl-12 PE=2 SV=1	SPCC31H12.04c	94.7	3e-20	COG0080	Ribosomal protein L11	K02870	6e-20	92.4	vvi:100244384	large subunit ribosomal protein L12e	GO:0022613;GO:0010467//gene expression;GO:0006950//response to stress	GO:0046914//transition metal ion binding;GO:0005198//structural molecule activity	GO:0031981//nuclear lumen;GO:0009536//plastid;GO:0015934//large ribosomal subunit
Unigene62812_1	728	2.0198	sp|Q20412|NDUB2_CAEEL	83.6	1e-15	Probable NADH dehydrogenase [ubiquinone] 1 beta subcomplex subunit 2, mitochondrial OS=Caenorhabditis elegans GN=F44G4.2 PE=2 SV=1	--	--	--	--	--	--	--	--	--	--	-	-	-
Unigene62919_1	413	1.6615	sp|Q9XVV5|DPM3_CAEEL	53.9	3e-07	Probable dolichol-phosphate mannosyltransferase subunit 3 OS=Caenorhabditis elegans GN=dpm-3 PE=2 SV=1	--	--	--	--	--	--	--	--	--	--	-	-	-
Unigene63024_1	276	2.0126	sp|Q22782|RAB6B_CAEEL	124	2e-28	Ras-related protein Rab-6.2 OS=Caenorhabditis elegans GN=rab-6.2 PE=2 SV=1	SPAC18G6.03	68.6	3e-12	COG1100	GTPase SAR1 and related small G proteins	K07976	6e-27	115	cme:CMQ122C	Rab family, other	GO:0035556;GO:0046903//secretion	GO:0032561//guanyl ribonucleotide binding;GO:0003824//catalytic activity	GO:0005626//insoluble fraction;GO:0016020//membrane
Unigene63064_1	276	1.6575	sp|Q09442|SF3B4_CAEEL	54.3	2e-07	Splicing factor 3B subunit 4 OS=Caenorhabditis elegans GN=sap-49 PE=1 SV=2	Rv3876	48.1	4e-06	COG0455	ATPases involved in chromosome partitioning	K12826	2e-07	50.8	rcu:RCOM_1353370	splicing factor 3A subunit 2	-	GO:0005488//binding	GO:0043229//intracellular organelle
Unigene63174_1	259	1.7663	sp|P39745|SUR1_CAEEL	121	2e-27	Mitogen-activated protein kinase mpk-1 OS=Caenorhabditis elegans GN=mpk-1 PE=1 SV=2	YBL016w	56.6	1e-08	COG0515	Serine/threonine protein kinase	K04371	8e-17	82	ath:AT3G45640	extracellular signal-regulated kinase 1/2 [EC:2.7.11.24]	GO:0006464//protein modification process	GO:0004702//receptor signaling protein serine/threonine kinase activity;GO:0032559//adenyl ribonucleotide binding	-
Unigene63206_1	307	1.8094	sp|Q04908|PSMD3_CAEEL	77	3e-14	26S proteasome non-ATPase regulatory subunit 3 OS=Caenorhabditis elegans GN=rpn-3 PE=1 SV=1	--	--	--	--	--	K03033	2e-09	57.4	ppp:PHYPADRAFT_77457	26S proteasome regulatory subunit N3	-	-	-
Unigene63290_1	214	1.985	sp|O17570|RL38_CAEEL	82.4	8e-16	60S ribosomal protein L38 OS=Caenorhabditis elegans GN=rpl-38 PE=2 SV=2	--	--	--	--	--	K02923	2e-16	80.9	olu:OSTLU_17408	large subunit ribosomal protein L38e	GO:0010467//gene expression;GO:0022613	GO:0005198//structural molecule activity	GO:0015934//large ribosomal subunit
Unigene63344_1	373	1.7521	sp|P24893|COX1_CAEEL	140	2e-33	Cytochrome c oxidase subunit 1 OS=Caenorhabditis elegans GN=cox-1 PE=3 SV=2	RC0553	127	6e-30	COG0843	Heme/copper-type cytochrome/quinol oxidases, subunit 1	K02256	1e-30	128	ppp:PhpafMp01	cytochrome c oxidase subunit I [EC:1.9.3.1]	GO:0006091//generation of precursor metabolites and energy	GO:0016491//oxidoreductase activity;GO:0005506//iron ion binding	GO:0043231//intracellular membrane-bounded organelle;GO:0044425//membrane part
Unigene63414_1	641	1.7332	sp|Q27888|LDH_CAEEL	236	1e-61	L-lactate dehydrogenase OS=Caenorhabditis elegans GN=ldh-1 PE=2 SV=1	BS_lctE	125	6e-29	COG0039	Malate/lactate dehydrogenases	K00016	7e-42	167	ppp:PHYPADRAFT_146489	L-lactate dehydrogenase [EC:1.1.1.27]	GO:0005975//carbohydrate metabolic process;GO:0044237//cellular metabolic process	GO:0016491//oxidoreductase activity	-
Unigene63420_1	506	1.5498	sp|O02485|YDJ1_CAEEL	118	2e-26	Uncharacterized protein ZK1073.1 OS=Caenorhabditis elegans GN=ZK1073.1 PE=2 SV=1	--	--	--	--	--	--	--	--	--	--	-	-	-
Unigene63481_1	240	2.0422	sp|Q9N4I4|RL10A_CAEEL	102	7e-22	60S ribosomal protein L10a OS=Caenorhabditis elegans GN=rpl-10a PE=1 SV=1	SPBC30D10.18c	92	2e-19	COG0081	Ribosomal protein L1	K02865	6e-22	99	olu:OSTLU_45590	large subunit ribosomal protein L10Ae	GO:0003002;GO:0010467//gene expression;GO:0048513//organ development	GO:0003676//nucleic acid binding;GO:0005198//structural molecule activity	GO:0015934//large ribosomal subunit;GO:0016020//membrane
Unigene63774_1	246	0.797	sp|Q09990|LIN23_CAEEL	55.8	8e-08	F-box/WD repeat-containing protein lin-23 OS=Caenorhabditis elegans GN=lin-23 PE=1 SV=2	ECU01g1300	47.8	5e-06	COG2319	FOG: WD40 repeat	--	--	--	--	--	-	GO:0004683//calmodulin-dependent protein kinase activity;GO:0005488//binding	GO:0019897//extrinsic to plasma membrane
Unigene64043_1	293	2.2304	sp|P34748|YO67_CAEEL	95.5	9e-20	Uncharacterized protein ZK1098.7 OS=Caenorhabditis elegans GN=ZK1098.7 PE=2 SV=1	--	--	--	--	--	--	--	--	--	--	-	-	-
Unigene64095_1	383	1.5357	sp|O17915|RAN_CAEEL	250	2e-66	GTP-binding nuclear protein ran-1 OS=Caenorhabditis elegans GN=ran-1 PE=1 SV=1	ECU04g1560	114	6e-26	COG1100	GTPase SAR1 and related small G proteins	K07936	2e-63	236	zma:100193260	GTP-binding nuclear protein Ran	-	-	-
Unigene64183_1	354	1.6615	sp|P49049|IMP2_CAEEL	53.9	3e-07	Intramembrane protease 2 OS=Caenorhabditis elegans GN=imp-2 PE=1 SV=1	--	--	--	--	--	--	--	--	--	--	-	-	-
Unigene64296_1	309	1.1632	sp|O01422|CSN2_CAEEL	155	1e-37	COP9 signalosome complex subunit 2 OS=Caenorhabditis elegans GN=csn-2 PE=1 SV=2	--	--	--	--	--	K12176	1e-36	147	sbi:SORBI_03g011260	COP9 signalosome complex subunit 2	-	-	-
Unigene64409_1	590	1.4953	sp|O17087|GLD2_CAEEL	228	2e-59	Poly(A) RNA polymerase gld-2 OS=Caenorhabditis elegans GN=gld-2 PE=1 SV=2	SPAC821.04c	92.4	5e-19	COG5260	DNA polymerase sigma	--	--	--	--	--	-	GO:0005488//binding	-
Unigene64511_1	242	0.6751	sp|Q8MNV0|SPAST_CAEEL	84.7	2e-16	Probable spastin homolog spas-1 OS=Caenorhabditis elegans GN=spas-1 PE=1 SV=2	YGR028w	65.1	3e-11	COG0464	ATPases of the AAA+ class	K13254	3e-15	76.6	osa:4339999	spastin [EC:3.6.4.3]	-	GO:0017111//nucleoside-triphosphatase activity	-
Unigene65267_1	257	1.0171	sp|O17915|RAN_CAEEL	128	9e-30	GTP-binding nuclear protein ran-1 OS=Caenorhabditis elegans GN=ran-1 PE=1 SV=1	ECU04g1560	76.3	1e-14	COG1100	GTPase SAR1 and related small G proteins	K07936	2e-27	117	cme:CMT257C	GTP-binding nuclear protein Ran	-	-	-
Unigene65289_1	267	0.9791	sp|Q9U7E0|ATRX_CAEEL	77.8	2e-14	Transcriptional regulator ATRX homolog OS=Caenorhabditis elegans GN=xnp-1 PE=1 SV=1	--	--	--	--	--	--	--	--	--	--	-	-	-
Unigene65294_1	476	1.3043	sp|P34652|CALX_CAEEL	204	2e-52	Calnexin homolog OS=Caenorhabditis elegans GN=cnx-1 PE=1 SV=1	--	--	--	--	--	K08054	4e-39	157	osa:4335732	calnexin	-	-	-
Unigene65396_1	419	1.2478	sp|P27798|CALR_CAEEL	85.5	9e-17	Calreticulin OS=Caenorhabditis elegans GN=crt-1 PE=1 SV=1	--	--	--	--	--	K08057	2e-14	74.7	osa:4334675	calreticulin	GO:0044267//cellular protein metabolic process;GO:0042742//defense response to bacterium;GO:0033554//cellular response to stress	GO:0046872//metal ion binding;GO:0005515//protein binding	GO:0031410//cytoplasmic vesicle;GO:0005783//endoplasmic reticulum
Unigene65454_1	420	1.167	sp|O02115|PCNA_CAEEL	62	1e-09	Proliferating cell nuclear antigen OS=Caenorhabditis elegans GN=pcn-1 PE=1 SV=2	SPBC16D10.09	55.5	3e-08	COG0592	DNA polymerase sliding clamp subunit (PCNA homolog)	K04802	2e-10	61.2	zma:542357	proliferating cell nuclear antigen	GO:0007049//cell cycle;GO:0006260//DNA replication;GO:0019985//translesion synthesis	GO:0003676//nucleic acid binding;GO:0030234//enzyme regulator activity	GO:0043234//protein complex;GO:0031981//nuclear lumen
Unigene65504_1	341	1.2457	sp|Q9XW92|VATA_CAEEL	160	2e-39	V-type proton ATPase catalytic subunit A OS=Caenorhabditis elegans GN=vha-13 PE=1 SV=3	SPAC343.05	97.4	5e-21	COG1155	Archaeal/vacuolar-type H+-ATPase subunit A	K02145	1e-22	101	olu:OSTLU_50597	V-type H+-transporting ATPase subunit A [EC:3.6.3.14]	GO:0006996//organelle organization;GO:0006970//response to osmotic stress;GO:0015986//ATP synthesis coupled proton transport;GO:0048229//gametophyte development	GO:0017111//nucleoside-triphosphatase activity;GO:0000166//nucleotide binding;GO:0016820//hydrolase activity, acting on acid anhydrides, catalyzing transmembrane movement of substances;GO:0015078//hydrogen ion transmembrane transporter activity;GO:0003676//nucleic acid binding;GO:0019899//enzyme binding	GO:0005773//vacuole;GO:0016469//proton-transporting two-sector ATPase complex;GO:0031090//organelle membrane;GO:0030312//external encapsulating structure;GO:0009526//plastid envelope
Unigene65547_1	397	1.2346	sp|P43508|CPR4_CAEEL	58.9	9e-09	Cathepsin B-like cysteine proteinase 4 OS=Caenorhabditis elegans GN=cpr-4 PE=2 SV=1	--	--	--	--	--	K01363	1e-10	61.6	olu:OSTLU_5520	cathepsin B [EC:3.4.22.1]	GO:0008152//metabolic process	GO:0070011//peptidase activity, acting on L-amino acid peptides	-
Unigene65607_1	293	1.2267	sp|P34462|VATD_CAEEL	65.5	1e-10	V-type proton ATPase subunit D OS=Caenorhabditis elegans GN=vha-14 PE=2 SV=1	--	--	--	--	--	K02149	3e-09	57	olu:OSTLU_88668	V-type H+-transporting ATPase subunit D [EC:3.6.3.14]	GO:0015986//ATP synthesis coupled proton transport	GO:0015078//hydrogen ion transmembrane transporter activity;GO:0019829//cation-transporting ATPase activity;GO:0032559//adenyl ribonucleotide binding	GO:0016469//proton-transporting two-sector ATPase complex
Unigene65657_1	307	1.1708	sp|Q22836|YGH1_CAEEL	109	5e-24	Uncharacterized protein T27F2.1 OS=Caenorhabditis elegans GN=T27F2.1 PE=1 SV=1	--	--	--	--	--	K06063	9e-10	58.5	zma:100286002	SNW domain-containing protein 1	-	-	-
Unigene65704_1	272	1.2013	sp|Q22021|ATPK_CAEEL	53.5	4e-07	Putative ATP synthase subunit f, mitochondrial OS=Caenorhabditis elegans GN=R53.4 PE=2 SV=1	--	--	--	--	--	--	--	--	--	--	-	-	-
Unigene66171_1	252	1.167	sp|Q9XW92|VATA_CAEEL	108	8e-24	V-type proton ATPase catalytic subunit A OS=Caenorhabditis elegans GN=vha-13 PE=1 SV=3	YDL185w_1	88.6	3e-18	COG1155	Archaeal/vacuolar-type H+-ATPase subunit A	K02145	3e-20	93.2	rcu:RCOM_1573740	V-type H+-transporting ATPase subunit A [EC:3.6.3.14]	GO:0006996//organelle organization;GO:0006970//response to osmotic stress;GO:0015986//ATP synthesis coupled proton transport;GO:0048229//gametophyte development	GO:0019829//cation-transporting ATPase activity;GO:0015078//hydrogen ion transmembrane transporter activity;GO:0032559//adenyl ribonucleotide binding;GO:0019899//enzyme binding	GO:0005773//vacuole;GO:0031090//organelle membrane;GO:0033176//proton-transporting V-type ATPase complex;GO:0030312//external encapsulating structure;GO:0009526//plastid envelope
Unigene66175_1	345	1.1366	sp|Q19713|SYFB_CAEEL	125	6e-29	Phenylalanyl-tRNA synthetase beta chain OS=Caenorhabditis elegans GN=frs-2 PE=1 SV=2	SPAC23A1.12c	108	2e-24	COG0072	Phenylalanyl-tRNA synthetase beta subunit	K01890	2e-22	100	vvi:100261003	phenylalanyl-tRNA synthetase beta chain [EC:6.1.1.20]	GO:0006418//tRNA aminoacylation for protein translation	GO:0004812//aminoacyl-tRNA ligase activity;GO:0000166//nucleotide binding	GO:0043234//protein complex;GO:0044424//intracellular part
Unigene66220_1	240	1.2253	sp|P34455|ACON_CAEEL	146	4e-35	Probable aconitate hydratase, mitochondrial OS=Caenorhabditis elegans GN=aco-2 PE=1 SV=2	YLR304c	134	3e-32	COG1048	Aconitase A	K01681	2e-35	144	cre:CHLREDRAFT_129025	aconitate hydratase 1 [EC:4.2.1.3]	GO:0009060//aerobic respiration	GO:0046872//metal ion binding;GO:0051536//iron-sulfur cluster binding;GO:0004448//isocitrate dehydrogenase activity;GO:0016836//hydro-lyase activity;GO:0000166//nucleotide binding	GO:0043231//intracellular membrane-bounded organelle
Unigene66244_1	249	1.1811	sp|Q18319|VPS55_CAEEL	92	1e-18	Vacuolar protein sorting-associated protein 55 homolog OS=Caenorhabditis elegans GN=C30B5.2 PE=2 SV=3	--	--	--	--	--	--	--	--	--	--	-	-	-
Unigene66284_1	304	1.0749	sp|Q9U239|ZN593_CAEEL	125	8e-29	Zinc finger protein 593 homolog OS=Caenorhabditis elegans GN=Y56A3A.18 PE=2 SV=1	SPAC19B12.11c	92.8	1e-19	COG5112	U1-like Zn-finger-containing protein	--	--	--	--	--	-	GO:0005488//binding	GO:0044464//cell part
Unigene66286_1	228	0.7166	sp|P48817|NDK_BRUMA	70.1	4e-12	Nucleoside diphosphate kinase OS=Brugia malayi GN=NDK PE=2 SV=1	YKL067w	67.8	5e-12	COG0105	Nucleoside diphosphate kinase	K00940	2e-09	57.4	ppp:PHYPADRAFT_140249	nucleoside-diphosphate kinase [EC:2.7.4.6]	GO:0009209//pyrimidine ribonucleoside triphosphate biosynthetic process;GO:0010038//response to metal ion;GO:0009206;GO:0006970//response to osmotic stress	GO:0016776//phosphotransferase activity, phosphate group as acceptor;GO:0032559//adenyl ribonucleotide binding	GO:0009536//plastid;GO:0042579//microbody;GO:0005576//extracellular region;GO:0016020//membrane
Unigene66375_1	256	1.0211	sp|Q09527|KAD6_CAEEL	80.9	2e-15	Probable adenylate kinase isoenzyme 6 OS=Caenorhabditis elegans GN=E02H1.6 PE=2 SV=2	SPCC830.11c	64.7	4e-11	COG1936	Predicted nucleotide kinase (related to CMP and AMP kinases)	K03133	3e-12	67	pop:POPTR_561658	transcription initiation factor TFIID subunit D7	-	GO:0003824//catalytic activity	GO:0043231//intracellular membrane-bounded organelle
Unigene66590_1	210	0.9336	sp|Q27533|YH2M_CAEEL	67	3e-11	Probable cation-transporting ATPase W08D2.5 OS=Caenorhabditis elegans GN=W08D2.5 PE=2 SV=2	--	--	--	--	--	--	--	--	--	--	-	-	-
Unigene66608_1	259	1.0093	sp|Q22619|NDUS8_CAEEL	80.9	2e-15	Probable NADH dehydrogenase [ubiquinone] iron-sulfur protein 8, mitochondrial OS=Caenorhabditis elegans GN=T20H4.5 PE=2 SV=1	--	--	--	--	--	K03941	3e-06	47	ath:AT1G16700	NADH dehydrogenase (ubiquinone) Fe-S protein 8 [EC:1.6.5.3 1.6.99.3]	-	-	-
Unigene66667_1	314	1.4569	sp|Q20591|VA0E_CAEEL	120	2e-27	V-type proton ATPase subunit e OS=Caenorhabditis elegans GN=vha-17 PE=2 SV=2	--	--	--	--	--	K02153	3e-07	50.1	ath:AT5G55290	V-type H+-transporting ATPase subunit H [EC:3.6.3.14]	-	-	GO:0043231//intracellular membrane-bounded organelle
Unigene66719_1	327	0.8993	sp|P34568|BAT43_CAEEL	89	8e-18	BTB and MATH domain-containing protein 43 OS=Caenorhabditis elegans GN=bath-43 PE=2 SV=2	--	--	--	--	--	--	--	--	--	--	-	-	-
Unigene66808_1	304	0.9674	sp|O02328|EIF3C_CAEEL	75.5	1e-13	Eukaryotic translation initiation factor 3 subunit C OS=Caenorhabditis elegans GN=eif-3.C PE=2 SV=2	--	--	--	--	--	K03252	3e-09	57	ppp:PHYPADRAFT_65385	translation initiation factor eIF-3 subunit 8	GO:0006412//translation	GO:0008135//translation factor activity, nucleic acid binding	GO:0043234//protein complex;GO:0043231//intracellular membrane-bounded organelle;GO:0044444//cytoplasmic part
Unigene66843_1	277	1.1796	sp|Q9BKU4|PHB1_CAEEL	159	5e-39	Mitochondrial prohibitin complex protein 1 OS=Caenorhabditis elegans GN=phb-1 PE=1 SV=1	SPAC1782.06c	122	1e-28	COG0330	Membrane protease subunits, stomatin/prohibitin homologs	--	--	--	--	--	-	-	GO:0044464//cell part
Unigene67677_1	1004	40.4869	sp|Q09463|RNF5_CAEEL	130	2e-29	RING finger protein 5 OS=Caenorhabditis elegans GN=rnf-5 PE=1 SV=1	ECU11g1130	62	2e-09	COG5574	RING-finger-containing E3 ubiquitin ligase	K10666	1e-104	376	sbi:SORBI_08g022940	E3 ubiquitin-protein ligase RNF5 [EC:6.3.2.19]	-	GO:0005488//binding	-
Unigene68358_1	458	0.7848	sp|Q09662|YS51_CAEEL	54.3	3e-07	Uncharacterized protein ZK673.1 OS=Caenorhabditis elegans GN=ZK673.1 PE=2 SV=2	--	--	--	--	--	--	--	--	--	--	-	-	-
Unigene68606_1	637	5.6939	sp|P43509|CPR5_CAEEL	171	4e-42	Cathepsin B-like cysteine proteinase 5 OS=Caenorhabditis elegans GN=cpr-5 PE=1 SV=1	CAP0004	53.1	4e-07	COG4870	Cysteine protease	K01363	3e-35	145	ppp:PHYPADRAFT_212380	cathepsin B [EC:3.4.22.1]	GO:0008152//metabolic process	GO:0070011//peptidase activity, acting on L-amino acid peptides	GO:0043231//intracellular membrane-bounded organelle
Unigene68651_1	694	9.0871	sp|Q09533|RL10_CAEEL	365	2e-100	60S ribosomal protein L10 OS=Caenorhabditis elegans GN=rpl-10 PE=2 SV=1	SPBC18E5.04	307	9e-84	COG0197	Ribosomal protein L16/L10E	K02866	9e-91	329	cme:CMJ109C	large subunit ribosomal protein L10e	GO:0010467//gene expression;GO:0009411//response to UV	GO:0005198//structural molecule activity	GO:0009526//plastid envelope;GO:0030529//ribonucleoprotein complex
Unigene68709_1	696	6.3849	sp|P43510|CPR6_CAEEL	180	7e-45	Cathepsin B-like cysteine proteinase 6 OS=Caenorhabditis elegans GN=cpr-6 PE=1 SV=1	AF1946_2	58.9	7e-09	COG4870	Cysteine protease	K01363	1e-28	123	ppp:PHYPADRAFT_209899	cathepsin B [EC:3.4.22.1]	-	GO:0016787//hydrolase activity	-
Unigene68811_1	333	9.322	sp|Q10454|KARG1_CAEEL	124	2e-28	Probable arginine kinase F46H5.3 OS=Caenorhabditis elegans GN=F46H5.3 PE=1 SV=2	--	--	--	--	--	K00933	9e-15	75.1	zma:100273160	creatine kinase [EC:2.7.3.2]	-	GO:0032559//adenyl ribonucleotide binding;GO:0016772//transferase activity, transferring phosphorus-containing groups	-
Unigene68914_1	816	8.1289	sp|O01761|UNC89_CAEEL	68.6	5e-11	Muscle M-line assembly protein unc-89 OS=Caenorhabditis elegans GN=unc-89 PE=1 SV=3	--	--	--	--	--	--	--	--	--	--	-	-	-
Unigene68967_1	661	5.5366	sp|Q10454|KARG1_CAEEL	333	4e-91	Probable arginine kinase F46H5.3 OS=Caenorhabditis elegans GN=F46H5.3 PE=1 SV=2	--	--	--	--	--	K00933	1e-72	269	zma:100273160	creatine kinase [EC:2.7.3.2]	-	GO:0000166//nucleotide binding;GO:0016772//transferase activity, transferring phosphorus-containing groups	-
Unigene69003_1	264	6.4362	sp|Q10454|KARG1_CAEEL	169	4e-42	Probable arginine kinase F46H5.3 OS=Caenorhabditis elegans GN=F46H5.3 PE=1 SV=2	CAC3190	65.1	3e-11	COG3869	Arginine kinase	K00933	3e-36	146	zma:100273160	creatine kinase [EC:2.7.3.2]	-	GO:0032559//adenyl ribonucleotide binding;GO:0016772//transferase activity, transferring phosphorus-containing groups	-
Unigene69027_1	613	8.5821	sp|Q94300|RL11_CAEEL	313	4e-85	60S ribosomal protein L11 OS=Caenorhabditis elegans GN=rpl-11.1 PE=2 SV=1	YPR102c	261	5e-70	COG0094	Ribosomal protein L5	K02868	5e-78	286	zma:100285338	large subunit ribosomal protein L11e	GO:0010467//gene expression	GO:0005198//structural molecule activity	GO:0015934//large ribosomal subunit;GO:0009536//plastid;GO:0031981//nuclear lumen
Unigene69150_1	686	1.1908	sp|Q94300|RL11_CAEEL	203	7e-52	60S ribosomal protein L11 OS=Caenorhabditis elegans GN=rpl-11.1 PE=2 SV=1	YPR102c	199	5e-51	COG0094	Ribosomal protein L5	K02868	1e-51	199	zma:100285338	large subunit ribosomal protein L11e	GO:0010467//gene expression	GO:0005198//structural molecule activity	GO:0015934//large ribosomal subunit;GO:0009536//plastid;GO:0031981//nuclear lumen
Unigene69180_1	827	8.9691	sp|P53013|EF1A_CAEEL	466	1e-130	Elongation factor 1-alpha OS=Caenorhabditis elegans GN=eft-3 PE=2 SV=1	SPCC794.09c	401	8e-112	COG5256	Translation elongation factor EF-1alpha (GTPase)	K03231	3e-101	365	rcu:RCOM_1101130	elongation factor EF-1 alpha subunit [EC:3.6.5.3]	-	-	-
Unigene69423_1	299	10.9284	sp|Q17427|GNA1_CAEEL	52.4	9e-07	Glucosamine 6-phosphate N-acetyltransferase OS=Caenorhabditis elegans GN=gna-1 PE=1 SV=1	RSc1191	50.4	8e-07	COG2812	DNA polymerase III, gamma/tau subunits	K00621	7e-31	128	sbi:SORBI_02g028330	glucosamine-phosphate N-acetyltransferase [EC:2.3.1.4]	-	GO:0008080//N-acetyltransferase activity	-
Unigene69457_1	536	7.8642	sp|P48150|RS14_CAEEL	265	1e-70	40S ribosomal protein S14 OS=Caenorhabditis elegans GN=rps-14 PE=2 SV=1	SPBC18H10.13	236	2e-62	COG0100	Ribosomal protein S11	K02955	6e-67	249	zma:100216896	small subunit ribosomal protein S14e	GO:0000270//peptidoglycan metabolic process;GO:0010467//gene expression	GO:0016780//phosphotransferase activity, for other substituted phosphate groups;GO:0005198//structural molecule activity	GO:0031224//intrinsic to membrane;GO:0030529//ribonucleoprotein complex
Unigene69596_1	784	9.3776	sp|Q93249|CAB1_CAEEL	116	1e-25	Protein cab-1 OS=Caenorhabditis elegans GN=cab-1 PE=1 SV=3	--	--	--	--	--	--	--	--	--	--	-	-	-
Unigene69750_1	483	2.7061	sp|P52821|RS25_CAEEL	120	4e-27	40S ribosomal protein S25 OS=Caenorhabditis elegans GN=rps-25 PE=2 SV=1	YGR027c	115	3e-26	COG4901	Ribosomal protein S25	K02975	2e-29	124	cre:CHLREDRAFT_57302	small subunit ribosomal protein S25e	-	-	-
Unigene69790_1	305	9.1064	sp|P34654|YOT9_CAEEL	62.4	8e-10	Uncharacterized protein ZK632.9 OS=Caenorhabditis elegans GN=ZK632.9 PE=2 SV=3	--	--	--	--	--	--	--	--	--	--	-	-	-
Unigene70086_1	331	3.4552	sp|P16356|RPB1_CAEEL	50.8	3e-06	DNA-directed RNA polymerase II subunit RPB1 OS=Caenorhabditis elegans GN=ama-1 PE=1 SV=2	--	--	--	--	--	K03006	2e-06	47.8	rcu:RCOM_0782880	DNA-directed RNA polymerase II subunit A [EC:2.7.7.6]	-	-	-
Unigene70513_1	353	3.425	sp|P48158|RL23_CAEEL	174	2e-43	60S ribosomal protein L23 OS=Caenorhabditis elegans GN=rpl-23 PE=2 SV=1	SPCC1322.11	162	1e-40	COG0093	Ribosomal protein L14	K02894	6e-44	172	cme:CMS262C	large subunit ribosomal protein L23e	GO:0003006//reproductive developmental process;GO:0010467//gene expression	GO:0016757//transferase activity, transferring glycosyl groups;GO:0005198//structural molecule activity	GO:0015934//large ribosomal subunit;GO:0031981//nuclear lumen
Unigene70516_1	331	4.3436	sp|P55853|SUMO_CAEEL	125	6e-29	Small ubiquitin-related modifier OS=Caenorhabditis elegans GN=smo-1 PE=1 SV=1	SPBC365.06	75.5	2e-14	COG5227	Ubiquitin-like protein (sentrin)	K12160	6e-17	82.4	pop:POPTR_824434	small ubiquitin-related modifier	-	GO:0016818//hydrolase activity, acting on acid anhydrides, in phosphorus-containing anhydrides	-
Unigene70563_1	689	7.7303	sp|Q20516|YV31_CAEEL	66.2	2e-10	UPF0057 membrane protein F47B7.1 OS=Caenorhabditis elegans GN=F47B7.1 PE=2 SV=1	STM2796	50.1	3e-06	COG0401	Uncharacterized homolog of Blt101	--	--	--	--	--	-	-	-
Unigene70572_1	486	10.5558	sp|Q21930|RL28_CAEEL	99.8	7e-21	60S ribosomal protein L28 OS=Caenorhabditis elegans GN=rpl-28 PE=1 SV=3	--	--	--	--	--	K02903	7e-13	70.1	rcu:RCOM_1485620	large subunit ribosomal protein L28e	-	-	GO:0005840//ribosome
Unigene70573_1	599	9.5464	sp|O44480|RL18A_CAEEL	270	5e-72	60S ribosomal protein L18a OS=Caenorhabditis elegans GN=rpl-20 PE=2 SV=2	YOR312c	177	1e-44	COG2157	Ribosomal protein L20A (L18A)	K02882	1e-46	182	cre:CHLREDRAFT_146844	large subunit ribosomal protein L18Ae	GO:0010467//gene expression;GO:0022613	GO:0005198//structural molecule activity	GO:0015934//large ribosomal subunit
Unigene70699_1	598	6.6663	sp|Q22285|TTR46_CAEEL	170	5e-42	Transthyretin-like protein 46 OS=Caenorhabditis elegans GN=ttr-46 PE=2 SV=1	--	--	--	--	--	--	--	--	--	--	-	-	-
Unigene70700_1	435	8.6385	sp|Q95XM2|PHM_CAEEL	73.9	3e-13	Probable peptidylglycine alpha-hydroxylating monooxygenase Y71G12B.4 OS=Caenorhabditis elegans GN=Y71G12B.4 PE=1 SV=1	--	--	--	--	--	--	--	--	--	--	-	-	-
Unigene70735_1	563	1.3349	sp|Q09305|YQQ2_CAEEL	59.7	1e-08	Uncharacterized protein F10B5.2 OS=Caenorhabditis elegans GN=F10B5.2 PE=1 SV=1	--	--	--	--	--	K13205	4e-80	293	osa:4335002	A1 cistron-splicing factor AAR2	-	-	-
Unigene70736_1	894	3.7281	sp|Q09305|YQQ2_CAEEL	59.7	3e-08	Uncharacterized protein F10B5.2 OS=Caenorhabditis elegans GN=F10B5.2 PE=1 SV=1	--	--	--	--	--	K13205	8e-80	293	osa:4335002	A1 cistron-splicing factor AAR2	-	-	-
Unigene70903_1	270	8.5925	sp|P91128|RL13_CAEEL	123	4e-28	60S ribosomal protein L13 OS=Caenorhabditis elegans GN=rpl-13 PE=2 SV=1	SPAC664.05	99	2e-21	COG4352	Ribosomal protein L13E	K02873	3e-25	110	zma:100273645	large subunit ribosomal protein L13e	GO:0010467//gene expression	GO:0005198//structural molecule activity	GO:0030529//ribonucleoprotein complex
Unigene70966_1	498	6.1677	sp|P41848|SSP1A_CAEEL	99.4	1e-20	FACT complex subunit SSRP1-A OS=Caenorhabditis elegans GN=hmg-4 PE=2 SV=1	SPAC57A10.09c	65.9	3e-11	COG5648	Chromatin-associated proteins containing the HMG domain	K09272	5e-14	73.9	ath:AT3G28730	structure-specific recognition protein 1	GO:0044260;GO:0090304;GO:0003006//reproductive developmental process	-	GO:0000790//nuclear chromatin;GO:0008023//transcription elongation factor complex
Unigene70977_1	787	1.4532	sp|Q20655|14332_CAEEL	439	8e-123	14-3-3-like protein 2 OS=Caenorhabditis elegans GN=ftt-2 PE=1 SV=1	YDR099w	313	2e-85	COG5040	14-3-3 family protein	K06630	7e-87	317	ppp:PHYPADRAFT_211050	tyrosine 3-monooxygenase/tryptophan 5-monooxygenase activation protein	-	GO:0016787//hydrolase activity;GO:0005515//protein binding	-
Unigene70978_1	834	0.9011	sp|Q20655|14332_CAEEL	438	2e-122	14-3-3-like protein 2 OS=Caenorhabditis elegans GN=ftt-2 PE=1 SV=1	YDR099w	312	4e-85	COG5040	14-3-3 family protein	K06630	2e-86	315	ppp:PHYPADRAFT_211050	tyrosine 3-monooxygenase/tryptophan 5-monooxygenase activation protein	-	GO:0016787//hydrolase activity;GO:0005515//protein binding	-
Unigene71058_1	722	5.5667	sp|Q9XWV7|FLP14_CAEEL	87.4	8e-17	FMRFamide-like neuropeptides 14 OS=Caenorhabditis elegans GN=flp-14 PE=1 SV=2	--	--	--	--	--	--	--	--	--	--	-	-	-
Unigene71123_1	890	5.654	sp|O02639|RL19_CAEEL	316	1e-85	60S ribosomal protein L19 OS=Caenorhabditis elegans GN=rpl-19 PE=2 SV=1	SPCC1682.14	241	1e-63	COG2147	Ribosomal protein L19E	K02885	4e-71	265	ppp:PHYPADRAFT_222528	large subunit ribosomal protein L19e	GO:0010467//gene expression	GO:0005198//structural molecule activity	GO:0030529//ribonucleoprotein complex
Unigene71297_1	220	1.0397	sp|Q93971|TRPG_CAEEL	110	3e-24	Transient receptor potential channel OS=Caenorhabditis elegans GN=gon-2 PE=1 SV=4	--	--	--	--	--	--	--	--	--	--	-	-	-
Unigene71341_1	205	0.6376	sp|Q23223|MTR4_CAEEL	48.9	1e-05	mRNA transport homolog 4 OS=Caenorhabditis elegans GN=mtr-4 PE=2 SV=1	--	--	--	--	--	--	--	--	--	--	-	-	-
Unigene71359_1	263	0.8697	sp|Q95YF3|CGH1_CAEEL	176	4e-44	ATP-dependent RNA helicase cgh-1 OS=Caenorhabditis elegans GN=cgh-1 PE=1 SV=1	YDL160c	153	6e-38	COG0513	Superfamily II DNA and RNA helicases	K12614	6e-41	162	cre:CHLREDRAFT_56005	ATP-dependent RNA helicase DDX6/DHH1 [EC:3.6.4.13]	-	GO:0032559//adenyl ribonucleotide binding;GO:0042623//ATPase activity, coupled	-
Unigene71395_1	218	0.5996	sp|Q2WF59|ZER1_CAEEL	78.2	1e-14	Zyg eleven-related protein 1 OS=Caenorhabditis elegans GN=zer-1 PE=1 SV=1	--	--	--	--	--	--	--	--	--	--	-	-	-
Unigene71457_1	268	0.8535	sp|Q9NAP9|RT15_CAEEL	52.4	9e-07	28S ribosomal protein S15, mitochondrial OS=Caenorhabditis elegans GN=K07A12.7 PE=2 SV=1	--	--	--	--	--	--	--	--	--	--	-	-	-
Unigene71487_1	240	0.4084	sp|P50093|PHB2_CAEEL	126	5e-29	Mitochondrial prohibitin complex protein 2 OS=Caenorhabditis elegans GN=phb-2 PE=1 SV=2	SPCC1322.16	96.7	9e-21	COG0330	Membrane protease subunits, stomatin/prohibitin homologs	--	--	--	--	--	-	-	GO:0030964;GO:0030312//external encapsulating structure;GO:0009536//plastid;GO:0005746//mitochondrial respiratory chain
Unigene71558_1	293	0.5576	sp|Q21190|UNC1_CAEEL	79.7	5e-15	Protein unc-1 OS=Caenorhabditis elegans GN=unc-1 PE=2 SV=2	--	--	--	--	--	--	--	--	--	--	-	-	-
Unigene71811_1	214	0.6108	sp|Q9XTR8|LIP1_CAEEL	57	4e-08	Lipase ZK262.3 OS=Caenorhabditis elegans GN=ZK262.3 PE=1 SV=1	--	--	--	--	--	--	--	--	--	--	-	-	-
Unigene71849_1	241	0.6779	sp|Q18192|NHR31_CAEEL	127	2e-29	Nuclear hormone receptor family member nhr-31 OS=Caenorhabditis elegans GN=nhr-31 PE=1 SV=2	--	--	--	--	--	--	--	--	--	--	-	-	-
Unigene71861_1	203	0.4829	sp|Q8MXS1|RAB18_CAEEL	99	8e-21	Ras-related protein Rab-18 OS=Caenorhabditis elegans GN=rab-18 PE=2 SV=1	SPAC18G6.03	49.7	1e-06	COG1100	GTPase SAR1 and related small G proteins	K07910	8e-17	82	ppp:PHYPADRAFT_116052	Ras-related protein Rab-18	GO:0050794//regulation of cellular process	GO:0032555//purine ribonucleotide binding;GO:0042578//phosphoric ester hydrolase activity	-
Unigene71882_1	257	0.6357	sp|Q18090|TOM40_CAEEL	98.6	1e-20	Mitochondrial import receptor subunit TOM40 homolog OS=Caenorhabditis elegans GN=C18E9.6 PE=2 SV=1	--	--	--	--	--	--	--	--	--	--	-	-	-
Unigene71966_1	295	0.6646	sp|P46550|TCPZ_CAEEL	146	5e-35	T-complex protein 1 subunit zeta OS=Caenorhabditis elegans GN=cct-6 PE=1 SV=1	YDR188w	109	1e-24	COG0459	Chaperonin GroEL (HSP60 family)	K09498	2e-27	117	cre:CHLREDRAFT_129972	T-complex protein 1 subunit zeta	GO:0044267//cellular protein metabolic process;GO:0010038//response to metal ion	GO:0005515//protein binding;GO:0000166//nucleotide binding	GO:0044424//intracellular part
Unigene71987_1	204	0.6407	sp|Q9U9K0|ADD1_CAEEL	53.1	5e-07	Adducin-related protein 1 OS=Caenorhabditis elegans GN=add-1 PE=2 SV=2	--	--	--	--	--	--	--	--	--	--	-	-	-
Unigene72000_1	223	0.5861	sp|Q95Q95|TOR_CAEEL	61.2	2e-09	Target of rapamycin homolog OS=Caenorhabditis elegans GN=let-363 PE=2 SV=3	SPBC216.07c	59.3	2e-09	COG5032	Phosphatidylinositol kinase and protein kinases of the PI-3 kinase family	K07203	4e-10	59.7	pop:POPTR_1087408	FKBP12-rapamycin complex-associated protein	GO:0003006//reproductive developmental process	GO:0016773//phosphotransferase activity, alcohol group as acceptor;GO:0016301//kinase activity;GO:0032559//adenyl ribonucleotide binding	-
Unigene72011_1	270	0.6051	sp|P39745|SUR1_CAEEL	182	7e-46	Mitogen-activated protein kinase mpk-1 OS=Caenorhabditis elegans GN=mpk-1 PE=1 SV=2	YBL016w	114	6e-26	COG0515	Serine/threonine protein kinase	K04371	6e-30	125	cre:CHLREDRAFT_193901	extracellular signal-regulated kinase 1/2 [EC:2.7.11.24]	GO:0006464//protein modification process	GO:0004702//receptor signaling protein serine/threonine kinase activity;GO:0032559//adenyl ribonucleotide binding	-
Unigene72016_1	318	0.7193	sp|Q22647|TIM50_CAEEL	66.2	6e-11	Mitochondrial import inner membrane translocase subunit TIM50 OS=Caenorhabditis elegans GN=scpl-4 PE=2 SV=1	--	--	--	--	--	--	--	--	--	--	-	-	-
Unigene72206_1	452	1.3013	sp|Q09250|SAP18_CAEEL	173	3e-43	Probable histone deacetylase complex subunit SAP18 OS=Caenorhabditis elegans GN=C16C10.4 PE=2 SV=1	--	--	--	--	--	--	--	--	--	--	GO:0009725//response to hormone stimulus;GO:0006970//response to osmotic stress	GO:0005488//binding	GO:0031981//nuclear lumen
Unigene72424_1	258	1.7731	sp|O01578|YXX3_CAEEL	101	1e-21	UPF0041 protein F53F10.3 OS=Caenorhabditis elegans GN=F53F10.3 PE=2 SV=2	--	--	--	--	--	--	--	--	--	--	-	-	GO:0043231//intracellular membrane-bounded organelle
Unigene72425_1	424	1.3101	sp|Q8WQA4|EXC4_CAEEL	174	1e-43	Chloride intracellular channel exc-4 OS=Caenorhabditis elegans GN=exc-4 PE=1 SV=2	--	--	--	--	--	--	--	--	--	--	-	-	-
Unigene72701_1	463	1.1292	sp|P90925|PH4H_CAEEL	214	2e-55	Probable phenylalanine-4-hydroxylase 1 OS=Caenorhabditis elegans GN=pah-1 PE=1 SV=2	PA0872	70.5	1e-12	COG3186	Phenylalanine-4-hydroxylase	K00500	3e-34	140	cme:CMJ066C	phenylalanine-4-hydroxylase [EC:1.14.16.1]	GO:0008152//metabolic process	GO:0004497//monooxygenase activity	-
Unigene72838_1	336	1.2642	sp|Q09527|KAD6_CAEEL	122	9e-28	Probable adenylate kinase isoenzyme 6 OS=Caenorhabditis elegans GN=E02H1.6 PE=2 SV=2	YDL166c	84	6e-17	COG1936	Predicted nucleotide kinase (related to CMP and AMP kinases)	K03133	4e-19	89.7	cre:CHLREDRAFT_182007	transcription initiation factor TFIID subunit D7	-	GO:0016772//transferase activity, transferring phosphorus-containing groups	-
Unigene72883_1	243	1.4792	sp|P30625|KAPR_CAEEL	84.3	2e-16	cAMP-dependent protein kinase regulatory subunit OS=Caenorhabditis elegans GN=kin-2 PE=1 SV=3	--	--	--	--	--	--	--	--	--	--	-	-	-
Unigene72901_1	490	1.4671	sp|P41931|DCOR_CAEEL	87	5e-17	Ornithine decarboxylase OS=Caenorhabditis elegans GN=odc-1 PE=2 SV=2	SPAC144.04c	59.7	2e-09	COG0019	Diaminopimelate decarboxylase	K01581	3e-13	71.2	pop:POPTR_1079795	ornithine decarboxylase [EC:4.1.1.17]	-	-	-
Unigene72964_1	393	1.6629	sp|O17214|FUMH_CAEEL	204	2e-52	Probable fumarate hydratase, mitochondrial OS=Caenorhabditis elegans GN=fum-1 PE=1 SV=1	mll8172	199	8e-52	COG0114	Fumarase	K01679	6e-52	199	ath:AT5G50950	fumarate hydratase, class II [EC:4.2.1.2]	GO:0009060//aerobic respiration;GO:0006970//response to osmotic stress;GO:0003006//reproductive developmental process;GO:0043648//dicarboxylic acid metabolic process	GO:0005488//binding;GO:0016836//hydro-lyase activity	GO:0043234//protein complex;GO:0043231//intracellular membrane-bounded organelle
Unigene72986_1	464	1.4084	sp|Q94261|EIF3M_CAEEL	123	4e-28	COP9/Signalosome and eIF3 complex-shared subunit 1 OS=Caenorhabditis elegans GN=cif-1 PE=1 SV=1	--	--	--	--	--	K12180	4e-09	57.4	pop:POPTR_286545	COP9 signalosome complex subunit 7	GO:0009987//cellular process	-	GO:0043234//protein complex
Unigene73220_1	498	7.3488	sp|Q9XVF7|RL8_CAEEL	244	2e-64	60S ribosomal protein L8 OS=Caenorhabditis elegans GN=rpl-8 PE=1 SV=1	YIL018w	208	4e-54	COG0090	Ribosomal protein L2	K02938	1e-56	215	cre:CHLREDRAFT_172406	large subunit ribosomal protein L8e	GO:0003006//reproductive developmental process;GO:0010467//gene expression	GO:0005488//binding;GO:0005198//structural molecule activity	GO:0015934//large ribosomal subunit;GO:0016020//membrane;GO:0009536//plastid;GO:0031981//nuclear lumen
Unigene73385_1	626	18.6347	sp|Q22285|TTR46_CAEEL	170	8e-42	Transthyretin-like protein 46 OS=Caenorhabditis elegans GN=ttr-46 PE=2 SV=1	--	--	--	--	--	--	--	--	--	--	-	-	-
Unigene73503_1	439	14.5143	sp|Q9XVF7|RL8_CAEEL	211	1e-54	60S ribosomal protein L8 OS=Caenorhabditis elegans GN=rpl-8 PE=1 SV=1	YIL018w	175	3e-44	COG0090	Ribosomal protein L2	K02938	9e-48	185	ppp:PHYPADRAFT_161945	large subunit ribosomal protein L8e	GO:0003006//reproductive developmental process;GO:0010467//gene expression	GO:0005488//binding;GO:0005198//structural molecule activity	GO:0015934//large ribosomal subunit;GO:0016020//membrane;GO:0009536//plastid;GO:0031981//nuclear lumen
Unigene73816_1	396	6.6012	sp|P10986|ACT4_CAEEL	262	6e-70	Actin-4 OS=Caenorhabditis elegans GN=act-4 PE=2 SV=2	SPBC32H8.12c	236	1e-62	COG5277	Actin and related proteins	K10355	1e-62	234	osa:4352927	actin, other eukaryote	-	GO:0032559//adenyl ribonucleotide binding	GO:0043232
Unigene74105_1	268	18.8984	sp|P91914|RL27_CAEEL	131	1e-30	60S ribosomal protein L27 OS=Caenorhabditis elegans GN=rpl-27 PE=2 SV=1	SPCC74.05	124	4e-29	COG2163	Ribosomal protein L14E/L6E/L27E	K02901	9e-26	111	ppp:PHYPADRAFT_165124	large subunit ribosomal protein L27e	GO:0010467//gene expression	GO:0005198//structural molecule activity	GO:0030529//ribonucleoprotein complex
Unigene74492_1	485	1.9538	sp|Q03575|TTR5_CAEEL	116	7e-26	Transthyretin-like protein 5 OS=Caenorhabditis elegans GN=ttr-5 PE=2 SV=1	--	--	--	--	--	--	--	--	--	--	-	-	-
Unigene74614_1	314	1.665	sp|Q22516|CHD3_CAEEL	64.3	2e-10	Chromodomain-helicase-DNA-binding protein 3 homolog OS=Caenorhabditis elegans GN=chd-3 PE=2 SV=2	ECU01g0350	62	3e-10	COG0553	Superfamily II DNA/RNA helicases, SNF2 family	K03580	1e-14	75.1	sbi:SORBI_02g033850	ATP-dependent helicase HepA [EC:3.6.1.-]	-	-	-
Unigene74839_1	578	1.9786	sp|Q03575|TTR5_CAEEL	125	1e-28	Transthyretin-like protein 5 OS=Caenorhabditis elegans GN=ttr-5 PE=2 SV=1	--	--	--	--	--	--	--	--	--	--	-	-	-
Unigene74864_1	449	1.7466	sp|Q03577|SYDC_CAEEL	69.7	6e-12	Aspartyl-tRNA synthetase, cytoplasmic OS=Caenorhabditis elegans GN=drs-1 PE=2 SV=1	YLL018c	59.3	2e-09	COG0017	Aspartyl/asparaginyl-tRNA synthetases	K01876	5e-14	73.6	sbi:SORBI_04g003180	aspartyl-tRNA synthetase [EC:6.1.1.12]	GO:0010038//response to metal ion;GO:0006418//tRNA aminoacylation for protein translation	GO:0004812//aminoacyl-tRNA ligase activity;GO:0032559//adenyl ribonucleotide binding	GO:0009536//plastid
Unigene74967_1	218	1.9486	sp|Q18967|EIF3F_CAEEL	77	3e-14	Eukaryotic translation initiation factor 3 subunit F OS=Caenorhabditis elegans GN=eif-3.F PE=2 SV=1	--	--	--	--	--	--	--	--	--	--	-	-	-
Unigene74977_1	427	2.0662	sp|P54812|TERA2_CAEEL	250	2e-66	Transitional endoplasmic reticulum ATPase homolog 2 OS=Caenorhabditis elegans GN=cdc-48.2 PE=1 SV=2	YDL126c	216	1e-56	COG0464	ATPases of the AAA+ class	K13525	3e-63	236	pop:POPTR_570155	transitional endoplasmic reticulum ATPase	GO:0009987//cellular process;GO:0010038//response to metal ion	GO:0042623//ATPase activity, coupled;GO:0032559//adenyl ribonucleotide binding	GO:0044444//cytoplasmic part;GO:0016020//membrane;GO:0031981//nuclear lumen;GO:0042995//cell projection
Unigene75215_1	545	1.7387	sp|Q22021|ATPK_CAEEL	58.5	2e-08	Putative ATP synthase subunit f, mitochondrial OS=Caenorhabditis elegans GN=R53.4 PE=2 SV=1	--	--	--	--	--	--	--	--	--	--	-	-	-
Unigene75274_1	318	2.0551	sp|Q9BKU4|PHB1_CAEEL	181	2e-45	Mitochondrial prohibitin complex protein 1 OS=Caenorhabditis elegans GN=phb-1 PE=1 SV=1	SPAC1782.06c	137	5e-33	COG0330	Membrane protease subunits, stomatin/prohibitin homologs	--	--	--	--	--	GO:0050896//response to stimulus	GO:0048037//cofactor binding	GO:0043231//intracellular membrane-bounded organelle;GO:0030964
Unigene75570_1	868	4.1786	sp|P34575|CISY_CAEEL	462	2e-129	Probable citrate synthase, mitochondrial OS=Caenorhabditis elegans GN=cts-1 PE=1 SV=1	SPAC6C3.04	344	1e-94	COG0372	Citrate synthase	K01647	5e-101	364	ppp:PHYPADRAFT_140151	citrate synthase [EC:2.3.3.1]	GO:0010038//response to metal ion;GO:0005975//carbohydrate metabolic process;GO:0009060//aerobic respiration	GO:0046912//transferase activity, transferring acyl groups, acyl groups converted into alkyl on transfer;GO:0046914//transition metal ion binding;GO:0032559//adenyl ribonucleotide binding	GO:0031980//mitochondrial lumen;GO:0030312//external encapsulating structure;GO:0009536//plastid
Unigene75572_1	667	3.0863	sp|Q23312|RS7_CAEEL	244	4e-64	40S ribosomal protein S7 OS=Caenorhabditis elegans GN=rps-7 PE=2 SV=1	--	--	--	--	--	K02993	1e-48	189	cre:CHLREDRAFT_179706	small subunit ribosomal protein S7e	GO:0010467//gene expression	-	GO:0015935//small ribosomal subunit;GO:0016020//membrane;GO:0030312//external encapsulating structure;GO:0009536//plastid;GO:0031981//nuclear lumen
Unigene75880_1	546	4.668	sp|P34500|TTR2_CAEEL	60.1	8e-09	Transthyretin-like protein 2 OS=Caenorhabditis elegans GN=ttr-2 PE=1 SV=1	--	--	--	--	--	--	--	--	--	--	-	-	-
Unigene75905_1	578	4.6922	sp|O01868|RL24_CAEEL	178	2e-44	60S ribosomal protein L24 OS=Caenorhabditis elegans GN=rpl-24.1 PE=2 SV=1	SPAC6G9.09c	104	9e-23	COG2075	Ribosomal protein L24E	K02896	2e-24	108	osa:4327483	large subunit ribosomal protein L24e	-	-	-
Unigene75951_1	1236	4.0713	sp|P36573|LEC1_CAEEL	425	4e-118	32 kDa beta-galactoside-binding lectin OS=Caenorhabditis elegans GN=lec-1 PE=1 SV=1	--	--	--	--	--	--	--	--	--	--	-	-	-
Unigene75958_1	467	4.1282	sp|Q22285|TTR46_CAEEL	105	9e-23	Transthyretin-like protein 46 OS=Caenorhabditis elegans GN=ttr-46 PE=2 SV=1	--	--	--	--	--	--	--	--	--	--	-	-	-
Unigene75965_1	315	3.6307	sp|Q09442|SF3B4_CAEEL	52.4	9e-07	Splicing factor 3B subunit 4 OS=Caenorhabditis elegans GN=sap-49 PE=1 SV=2	--	--	--	--	--	--	--	--	--	--	-	-	-
Unigene75966_1	322	3.9576	sp|Q20655|14332_CAEEL	194	1e-49	14-3-3-like protein 2 OS=Caenorhabditis elegans GN=ftt-2 PE=1 SV=1	YDR099w	150	7e-37	COG5040	14-3-3 family protein	K06630	1e-37	151	zma:542291	tyrosine 3-monooxygenase/tryptophan 5-monooxygenase activation protein	-	-	-
Unigene75998_1	931	3.47	sp|P19208|HSP7C_CAEBR	456	8e-128	Heat shock 70 kDa protein C OS=Caenorhabditis briggsae GN=hsp-3 PE=3 SV=2	SPAC22A12.15c	328	6e-90	COG0443	Molecular chaperone	K09490	2e-97	352	ppp:PHYPADRAFT_219762	heat shock 70kDa protein 5	-	GO:0016491//oxidoreductase activity;GO:0032559//adenyl ribonucleotide binding	GO:0005783//endoplasmic reticulum
Unigene76078_1	560	4.0261	sp|P38542|RAN_BRUMA	293	4e-79	GTP-binding nuclear protein Ran OS=Brugia malayi PE=2 SV=1	ECU04g1560	109	3e-24	COG1100	GTPase SAR1 and related small G proteins	K07936	3e-70	261	pop:POPTR_717966	GTP-binding nuclear protein Ran	-	-	-
Unigene76101_1	399	6.3059	sp|Q9U2A8|RL37A_CAEEL	161	1e-39	60S ribosomal protein L37a OS=Caenorhabditis elegans GN=rpl-43 PE=2 SV=3	YPR043w	135	3e-32	COG1997	Ribosomal protein L37AE/L43A	K02921	3e-36	147	cme:CMN315C	large subunit ribosomal protein L37Ae	-	-	-
Unigene76125_1	332	6.0037	sp|O16999|ZPR1_CAEEL	68.9	9e-12	Zinc finger protein ZPR1 homolog OS=Caenorhabditis elegans GN=W03F9.1 PE=3 SV=2	YGR211w	64.3	5e-11	COG1779	C4-type Zn-finger protein	K06874	9e-53	201	zma:100273287		-	GO:0046914//transition metal ion binding	-
Unigene76179_1	963	3.0199	sp|P46563|ALF2_CAEEL	448	2e-125	Fructose-bisphosphate aldolase 2 OS=Caenorhabditis elegans GN=aldo-2 PE=1 SV=1	XF0826	286	4e-77	COG3588	Fructose-1,6-bisphosphate aldolase	K01623	5e-100	361	ath:AT5G03690	fructose-bisphosphate aldolase, class I [EC:4.1.2.13]	GO:0006007//glucose catabolic process;GO:0010038//response to metal ion;GO:0006970//response to osmotic stress	GO:0016832//aldehyde-lyase activity;GO:0046914//transition metal ion binding	GO:0009536//plastid;GO:0016020//membrane
Unigene76240_1	741	3.5278	sp|Q22038|RHO1_CAEEL	361	3e-99	Ras-like GTP-binding protein rhoA OS=Caenorhabditis elegans GN=rho-1 PE=2 SV=1	SPAC16.01	223	3e-58	COG1100	GTPase SAR1 and related small G proteins	K04392	4e-52	201	ppp:PHYPADRAFT_181629	Ras-related C3 botulinum toxin substrate 1	-	-	-
Unigene76806_1	280	0.7002	sp|Q23490|MLT7_CAEEL	48.9	1e-05	Peroxidase mlt-7 OS=Caenorhabditis elegans GN=mlt-7 PE=1 SV=1	--	--	--	--	--	--	--	--	--	--	-	-	-
Unigene77271_1	262	0.7483	sp|P91406|GCP2_CAEEL	60.5	3e-09	Glutamate carboxypeptidase 2 homolog OS=Caenorhabditis elegans GN=R57.1 PE=1 SV=2	--	--	--	--	--	--	--	--	--	--	-	-	-
Unigene77407_1	265	11.24	sp|Q619C0|VATB_CAEBR	142	9e-34	Probable V-type proton ATPase subunit B OS=Caenorhabditis briggsae GN=vha-12 PE=3 SV=1	SPAC637.05c	108	2e-24	COG1156	Archaeal/vacuolar-type H+-ATPase subunit B	K02147	2e-26	114	olu:OSTLU_88387	V-type H+-transporting ATPase subunit B [EC:3.6.3.14]	-	-	-
Unigene77462_1	436	1.7987	sp|Q23449|PSMD8_CAEEL	101	2e-21	26S proteasome non-ATPase regulatory subunit 8 OS=Caenorhabditis elegans GN=rpn-12 PE=1 SV=1	--	--	--	--	--	K03031	9e-10	59.3	olu:OSTLU_35002	26S proteasome regulatory subunit N12	GO:0048827//phyllome development;GO:0006511//ubiquitin-dependent protein catabolic process;GO:0009725//response to hormone stimulus;GO:0009628//response to abiotic stimulus;GO:0009791//post-embryonic development;GO:0048608//reproductive structure development;GO:0006950//response to stress	-	GO:0043231//intracellular membrane-bounded organelle;GO:0043234//protein complex
Unigene77537_1	328	2.0921	sp|P52275|TBB2_CAEEL	200	2e-51	Tubulin beta-2 chain OS=Caenorhabditis elegans GN=tbb-2 PE=2 SV=1	ECU03g0820i	164	5e-41	COG5023	Tubulin	K07375	5e-46	179	ppp:PHYPADRAFT_121199	tubulin beta	GO:0043623//cellular protein complex assembly;GO:0007017//microtubule-based process	GO:0032561//guanyl ribonucleotide binding;GO:0017111//nucleoside-triphosphatase activity	GO:0032991;GO:0015630//microtubule cytoskeleton
Unigene77702_1	217	1.5058	sp|O17901|COPZ_CAEEL	99.4	6e-21	Probable coatomer subunit zeta OS=Caenorhabditis elegans GN=F59E10.3 PE=2 SV=1	YPL010w	47.4	7e-06	COG5541	Vesicle coat complex COPI, zeta subunit	--	--	--	--	--	GO:0006810//transport	-	GO:0016020//membrane
Unigene77899_1	299	1.53	sp|P34496|MTSS1_CAEEL	58.9	9e-09	Mitochondrial single stranded DNA binding protein 1 OS=Caenorhabditis elegans GN=mtss-1 PE=1 SV=2	--	--	--	--	--	--	--	--	--	--	-	-	-
Unigene77957_1	515	1.7766	sp|P47208|TCPD_CAEEL	231	1e-60	T-complex protein 1 subunit delta OS=Caenorhabditis elegans GN=cct-4 PE=2 SV=1	SPBC106.06	172	3e-43	COG0459	Chaperonin GroEL (HSP60 family)	K09496	4e-50	194	zma:100191456	T-complex protein 1 subunit delta	GO:0044267//cellular protein metabolic process;GO:0010038//response to metal ion	GO:0005515//protein binding;GO:0032559//adenyl ribonucleotide binding	GO:0043231//intracellular membrane-bounded organelle
Unigene78126_1	808	1.5772	sp|Q8WQG1|YLC1_CAEEL	210	1e-53	UPF0480 protein C35D10.1 OS=Caenorhabditis elegans GN=C35D10.1 PE=3 SV=1	--	--	--	--	--	--	--	--	--	--	-	-	GO:0043231//intracellular membrane-bounded organelle
Unigene78308_1	286	2.0565	sp|P34438|YL58_CAEEL	71.2	2e-12	Uncharacterized protein F44E2.8 OS=Caenorhabditis elegans GN=F44E2.8 PE=2 SV=2	--	--	--	--	--	--	--	--	--	--	-	-	-
Unigene7864_1	730	2.1486	sp|Q05062|CDC42_CAEEL	354	3e-97	Cell division control protein 42 homolog OS=Caenorhabditis elegans GN=cdc-42 PE=1 SV=2	SPAC110.03	307	1e-83	COG1100	GTPase SAR1 and related small G proteins	K04392	2e-55	212	ppp:PHYPADRAFT_181629	Ras-related C3 botulinum toxin substrate 1	GO:0035556	GO:0017111//nucleoside-triphosphatase activity;GO:0032561//guanyl ribonucleotide binding	GO:0015630//microtubule cytoskeleton;GO:0031981//nuclear lumen;GO:0016020//membrane
Unigene78775_1	334	2.1523	sp|Q22053|FBRL_CAEEL	197	2e-50	rRNA 2'-O-methyltransferase fibrillarin OS=Caenorhabditis elegans GN=fib-1 PE=2 SV=1	YDL014w	169	1e-42	COG1889	Fibrillarin-like rRNA methylase	--	--	--	--	--	-	-	-
Unigene78791_1	331	2.5667	sp|P61866|RL12_CAEEL	150	2e-36	60S ribosomal protein L12 OS=Caenorhabditis elegans GN=rpl-12 PE=2 SV=1	SPCC31H12.04c	140	6e-34	COG0080	Ribosomal protein L11	K02870	2e-35	143	cme:CMS284C	large subunit ribosomal protein L12e	-	-	-
Unigene78898_1	503	2.2087	sp|P20163|HSP7D_CAEEL	302	6e-82	Heat shock 70 kDa protein D OS=Caenorhabditis elegans GN=hsp-4 PE=1 SV=2	SPAC22A12.15c	235	2e-62	COG0443	Molecular chaperone	K09490	4e-73	270	vvi:100251379	heat shock 70kDa protein 5	-	-	-
Unigene78969_1	231	19.34	sp|O61998|HSP90_BRUPA	140	2e-33	Heat shock protein 90 OS=Brugia pahangi GN=HSP90 PE=2 SV=2	SPAC926.04c	114	3e-26	COG0326	Molecular chaperone, HSP90 family	K04079	4e-29	123	olu:OSTLU_26093	molecular chaperone HtpG	-	-	-
Unigene78986_1	528	1.9185	sp|P29691|EF2_CAEEL	321	1e-87	Elongation factor 2 OS=Caenorhabditis elegans GN=eft-2 PE=1 SV=4	YOR133w	259	1e-69	COG0480	Translation elongation factors (GTPases)	K03234	6e-63	236	ppp:PHYPADRAFT_109208	elongation factor EF-2 [EC:3.6.5.3]	-	-	-
Unigene78994_1	316	2.9987	sp|Q19952|LSM4_CAEEL	154	2e-37	Probable U6 snRNA-associated Sm-like protein LSm4 OS=Caenorhabditis elegans GN=lsm-4 PE=3 SV=1	YER112w	68.9	2e-12	COG1958	Small nuclear ribonucleoprotein (snRNP) homolog	K12623	3e-35	143	pop:POPTR_552428	U6 snRNA-associated Sm-like protein LSm4	-	-	-
Unigene79232_1	665	1.9163	sp|Q07749|ADF2_CAEEL	232	2e-60	Actin-depolymerizing factor 2, isoform c OS=Caenorhabditis elegans GN=unc-60 PE=1 SV=1	--	--	--	--	--	K05765	4e-14	75.1	zma:100285352	cofilin	GO:0006952//defense response	-	-
Unigene79237_1	211	3.5618	sp|Q18885|BTF3_CAEEL	60.5	3e-09	Transcription factor BTF3 homolog OS=Caenorhabditis elegans GN=icd-1 PE=1 SV=1	--	--	--	--	--	K01527	7e-10	58.9	pop:POPTR_817943	nascent polypeptide-associated complex subunit beta	-	-	-
Unigene79259_1	262	2.3696	sp|Q09510|MLRH_CAEEL	147	2e-35	Probable myosin regulatory light chain OS=Caenorhabditis elegans GN=mlc-4 PE=2 SV=1	ECU03g1570	75.5	2e-14	COG5126	Ca2+-binding protein (EF-Hand superfamily)	K02183	2e-13	70.9	olu:OSTLU_39965	calmodulin	GO:0009605//response to external stimulus;GO:0006073//cellular glucan metabolic process;GO:0009908//flower development	GO:0005488//binding	GO:0043231//intracellular membrane-bounded organelle
Unigene79308_1	569	2.8713	sp|Q23680|VATF_CAEEL	192	2e-48	Probable V-type proton ATPase subunit F OS=Caenorhabditis elegans GN=vha-9 PE=2 SV=1	SPBC3B9.18c	110	1e-24	COG1436	Archaeal/vacuolar-type H+-ATPase subunit F	K02151	7e-32	133	rcu:RCOM_1381970	V-type H+-transporting ATPase subunit F [EC:3.6.3.14]	-	GO:0015078//hydrogen ion transmembrane transporter activity;GO:0016787//hydrolase activity	GO:0043231//intracellular membrane-bounded organelle;GO:0016469//proton-transporting two-sector ATPase complex
Unigene79356_1	212	3.0826	sp|O02485|YDJ1_CAEEL	55.8	8e-08	Uncharacterized protein ZK1073.1 OS=Caenorhabditis elegans GN=ZK1073.1 PE=2 SV=1	--	--	--	--	--	--	--	--	--	--	-	-	-
Unigene79385_1	327	0.6995	sp|P34255|YKA3_CAEEL	108	1e-23	Uncharacterized protein B0303.3 OS=Caenorhabditis elegans GN=B0303.3 PE=2 SV=1	lin1453	57.4	6e-09	COG0183	Acetyl-CoA acetyltransferase	--	--	--	--	--	-	GO:0003824//catalytic activity	-
Unigene79545_1	535	2.9927	sp|Q10129|RT16_CAEEL	159	7e-39	Probable 28S ribosomal protein S16, mitochondrial OS=Caenorhabditis elegans GN=F56D1.3 PE=3 SV=2	--	--	--	--	--	K02959	4e-10	61.2	ath:AT4G34620	small subunit ribosomal protein S16	GO:0003006//reproductive developmental process	-	GO:0009526//plastid envelope
Unigene79546_1	613	2.0256	sp|P91477|PSB2_CAEEL	185	2e-46	Proteasome subunit beta type-2 OS=Caenorhabditis elegans GN=pbs-4 PE=2 SV=2	YER012w	114	2e-25	COG0638	20S proteasome, alpha and beta subunits	K02734	8e-16	80.5	cme:CMH119C	20S proteasome subunit beta 4 [EC:3.4.25.1]	-	GO:0016787//hydrolase activity	GO:0043231//intracellular membrane-bounded organelle
Unigene79553_1	202	0.647	sp|Q21049|LIPA_CAEEL	77.8	2e-14	Liprin-alpha OS=Caenorhabditis elegans GN=syd-2 PE=1 SV=1	--	--	--	--	--	--	--	--	--	--	-	-	-
Unigene79722_1	236	0.5538	sp|Q9N4I0|ARP3_CAEEL	130	3e-30	Actin-related protein 3 OS=Caenorhabditis elegans GN=arx-1 PE=2 SV=1	SPAC630.03	73.9	6e-14	COG5277	Actin and related proteins	--	--	--	--	--	GO:0016049//cell growth;GO:0007015//actin filament organization;GO:0000904//cell morphogenesis involved in differentiation	GO:0005515//protein binding;GO:0005198//structural molecule activity	GO:0015629//actin cytoskeleton
Unigene79772_1	226	0.5783	sp|Q09350|YRU4_CAEEL	62	1e-09	Uncharacterized protein T09B9.4 OS=Caenorhabditis elegans GN=T09B9.4 PE=1 SV=1	--	--	--	--	--	K09288	2e-06	47.8	cre:CHLREDRAFT_191672	coiled-coil domain-containing protein 6	-	-	-
Unigene79777_1	274	0.5963	sp|Q17941|AKT1_CAEEL	150	2e-36	Serine/threonine-protein kinase akt-1 OS=Caenorhabditis elegans GN=akt-1 PE=1 SV=2	SPAC17G8.14c_2	94.7	3e-20	COG0515	Serine/threonine protein kinase	K08286	5e-18	85.9	ath:AT3G08730	protein-serine/threonine kinase [EC:2.7.11.-]	GO:0009987//cellular process	GO:0004672//protein kinase activity;GO:0000166//nucleotide binding	-
Unigene80119_1	284	0.6903	sp|Q11085|CLC2_CAEEL	66.2	6e-11	Clc-like protein 2 OS=Caenorhabditis elegans GN=clc-2 PE=2 SV=2	--	--	--	--	--	--	--	--	--	--	-	-	-
Unigene80148_1	344	0.7599	sp|P53703|CCHL_CAEEL	176	4e-44	Probable cytochrome c-type heme lyase OS=Caenorhabditis elegans GN=cchl-1 PE=2 SV=1	--	--	--	--	--	K01764	5e-29	122	olu:OSTLU_10461	cytochrome c heme-lyase [EC:4.4.1.17]	-	-	-
Unigene80167_1	285	0.6879	sp|P54073|YUY1_CAEEL	60.8	2e-09	Brix domain-containing protein F44G4.1 OS=Caenorhabditis elegans GN=F44G4.1 PE=2 SV=4	--	--	--	--	--	--	--	--	--	--	-	-	-
Unigene80255_1	272	0.3604	sp|P24894|COX2_CAEEL	53.1	5e-07	Cytochrome c oxidase subunit 2 OS=Caenorhabditis elegans GN=cox-2 PE=3 SV=2	--	--	--	--	--	--	--	--	--	--	-	-	-
Unigene80258_1	242	0.6751	sp|Q9XXK1|ATPA_CAEEL	137	2e-32	ATP synthase subunit alpha, mitochondrial OS=Caenorhabditis elegans GN=H28O16.1 PE=1 SV=1	AGc4757	131	3e-31	COG0056	F0F1-type ATP synthase, alpha subunit	K02132	5e-29	122	cme:CMT434C	F-type H+-transporting ATPase subunit alpha [EC:3.6.3.14]	GO:0006818//hydrogen transport;GO:0006754//ATP biosynthetic process	GO:0015078//hydrogen ion transmembrane transporter activity;GO:0019829//cation-transporting ATPase activity;GO:0032559//adenyl ribonucleotide binding	GO:0043231//intracellular membrane-bounded organelle;GO:0033178//proton-transporting two-sector ATPase complex, catalytic domain
Unigene80268_1	253	0.7749	sp|Q6BER5|NU301_CAEEL	50.8	3e-06	Nucleosome-remodeling factor subunit NURF301-like OS=Caenorhabditis elegans GN=nurf-1 PE=1 SV=1	--	--	--	--	--	--	--	--	--	--	GO:0006351//transcription, DNA-dependent	GO:0046914//transition metal ion binding;GO:0003676//nucleic acid binding	GO:0043231//intracellular membrane-bounded organelle
Unigene80312_1	419	0.7799	sp|A8QDN3|EIF3K_BRUMA	173	3e-43	Eukaryotic translation initiation factor 3 subunit K OS=Brugia malayi GN=Bm1_52955 PE=3 SV=1	--	--	--	--	--	--	--	--	--	--	-	-	-
Unigene80368_1	230	0.8524	sp|P34611|NCL1_CAEEL	147	2e-35	B-box type zinc finger protein ncl-1 OS=Caenorhabditis elegans GN=ncl-1 PE=1 SV=1	--	--	--	--	--	--	--	--	--	--	-	-	-
Unigene80416_1	259	0.6308	sp|P41885|RBF1_CAEEL	133	4e-31	Rabphilin-1 OS=Caenorhabditis elegans GN=rbf-1 PE=1 SV=2	--	--	--	--	--	--	--	--	--	--	-	-	-
Unigene80464_1	336	0.6807	sp|P47208|TCPD_CAEEL	177	2e-44	T-complex protein 1 subunit delta OS=Caenorhabditis elegans GN=cct-4 PE=2 SV=1	SPBC106.06	123	9e-29	COG0459	Chaperonin GroEL (HSP60 family)	K09496	9e-29	121	cre:CHLREDRAFT_107474	T-complex protein 1 subunit delta	GO:0044267//cellular protein metabolic process	GO:0000166//nucleotide binding;GO:0005515//protein binding	-
Unigene80543_1	271	0.844	sp|Q17391|CUL3_CAEEL	112	9e-25	Cullin-3 OS=Caenorhabditis elegans GN=cul-3 PE=1 SV=2	SPAC24H6.03	71.2	4e-13	COG5647	Cullin, a subunit of E3 ubiquitin ligase	K03869	4e-17	83.2	sbi:SORBI_04g027970	cullin 3	GO:0019941//modification-dependent protein catabolic process;GO:0003006//reproductive developmental process	GO:0005515//protein binding	GO:0031461//cullin-RING ubiquitin ligase complex
Unigene80616_1	276	0.7103	sp|Q10917|YT13_CAEEL	72.8	6e-13	Putative transporter B0252.3 OS=Caenorhabditis elegans GN=B0252.3 PE=2 SV=3	--	--	--	--	--	--	--	--	--	--	-	-	-
Unigene80660_1	553	0.8863	sp|O44477|TIM17_CAEEL	173	7e-43	Probable mitochondrial import inner membrane translocase subunit Tim17 OS=Caenorhabditis elegans GN=tim-17 PE=2 SV=1	SPAC3A12.16c	130	1e-30	COG5596	Mitochondrial import inner membrane translocase, subunit TIM22	--	--	--	--	--	-	GO:0008565//protein transporter activity	GO:0005743//mitochondrial inner membrane;GO:0044425//membrane part
Unigene80889_1	243	0.6723	sp|A8QCY3|EIF3H_BRUMA	92.8	6e-19	Eukaryotic translation initiation factor 3 subunit H OS=Brugia malayi GN=Bm1_50170 PE=3 SV=1	--	--	--	--	--	K03247	5e-06	46.2	osa:4335611	translation initiation factor eIF-3 subunit 3	-	-	-
Unigene80891_1	219	0.4476	sp|Q09422|PGAM5_CAEEL	79.3	7e-15	Serine/threonine-protein phosphatase Pgam5, mitochondrial OS=Caenorhabditis elegans GN=pgam-5 PE=2 SV=2	--	--	--	--	--	--	--	--	--	--	-	-	-
Unigene80929_1	328	0.5977	sp|O45503|MTX1_CAEEL	130	3e-30	Metaxin-1 homolog OS=Caenorhabditis elegans GN=mtx-1 PE=1 SV=1	--	--	--	--	--	--	--	--	--	--	-	-	-
Unigene80982_1	262	7.11	sp|Q619C0|VATB_CAEBR	154	2e-37	Probable V-type proton ATPase subunit B OS=Caenorhabditis briggsae GN=vha-12 PE=3 SV=1	SPAC637.05c	144	5e-35	COG1156	Archaeal/vacuolar-type H+-ATPase subunit B	K02147	2e-30	127	ppp:PHYPADRAFT_214369	V-type H+-transporting ATPase subunit B [EC:3.6.3.14]	-	-	-
Unigene81023_1	249	0.5249	sp|P34369|PRP8_CAEEL	168	8e-42	Pre-mRNA-splicing factor 8 homolog OS=Caenorhabditis elegans GN=prp-8 PE=1 SV=1	SPAC4F8.12c	142	2e-34	COG5178	U5 snRNP spliceosome subunit	K12856	4e-38	152	osa:4337900	pre-mRNA-processing factor 8	GO:0006073//cellular glucan metabolic process;GO:0048316//seed development;GO:0000377//RNA splicing, via transesterification reactions with bulged adenosine as nucleophile;GO:0005985//sucrose metabolic process;GO:0006950//response to stress	GO:0035251//UDP-glucosyltransferase activity	GO:0005618//cell wall;GO:0009536//plastid;GO:0031410//cytoplasmic vesicle;GO:0030529//ribonucleoprotein complex
Unigene81025_1	222	0.5888	sp|Q94392|NSF_CAEEL	128	1e-29	Vesicle-fusing ATPase OS=Caenorhabditis elegans GN=nsf-1 PE=1 SV=2	SPAC1834.11c	103	1e-22	COG0464	ATPases of the AAA+ class	K06027	2e-22	100	olu:OSTLU_30476	vesicle-fusing ATPase [EC:3.6.4.6]	-	GO:0016887//ATPase activity;GO:0032559//adenyl ribonucleotide binding	-
Unigene81042_1	229	0.5708	sp|P91119|PDE5_CAEEL	138	9e-33	Probable 3',5'-cyclic phosphodiesterase pde-5 OS=Caenorhabditis elegans GN=pde-5 PE=2 SV=2	--	--	--	--	--	K13755	5e-06	46.2	cre:CHLREDRAFT_114709	calcium/calmodulin-dependent 3',5'-cyclic nucleotide phosphodiesterase [EC:3.1.4.17]	-	GO:0003824//catalytic activity	-
Unigene81060_1	252	0.389	sp|Q95NM6|NUCG_CAEEL	105	1e-22	Endonuclease G, mitochondrial OS=Caenorhabditis elegans GN=cps-6 PE=1 SV=1	YJL208c	77.4	6e-15	COG1864	DNA/RNA endonuclease G, NUC1	K01173	7e-10	58.9	olu:OSTLU_6229	endonuclease [EC:3.1.30.-]	-	GO:0008233//peptidase activity;GO:0005488//binding	GO:0044424//intracellular part
Unigene81217_1	605	4.6988	sp|P91918|RSMB_CAEEL	200	6e-51	Probable small nuclear ribonucleoprotein-associated protein B OS=Caenorhabditis elegans GN=snr-2 PE=2 SV=1	SPAC26A3.08	117	1e-26	COG1958	Small nuclear ribonucleoprotein (snRNP) homolog	K11086	7e-41	163	ath:AT5G44500	small nuclear ribonucleoprotein B and B'	GO:0048856//anatomical structure development;GO:0000377//RNA splicing, via transesterification reactions with bulged adenosine as nucleophile;GO:0010468//regulation of gene expression;GO:0032501//multicellular organismal process;GO:0009832//plant-type cell wall biogenesis;GO:0010453	-	GO:0016604//nuclear body;GO:0030529//ribonucleoprotein complex
Unigene81235_1	311	3.8875	sp|Q27894|H2B2_CAEEL	155	6e-38	Histone H2B 2 OS=Caenorhabditis elegans GN=his-4 PE=1 SV=3	--	--	--	--	--	K11252	8e-35	141	cme:CMN173C	histone H2B	GO:0034728	GO:0003676//nucleic acid binding	GO:0000785//chromatin;GO:0043231//intracellular membrane-bounded organelle
Unigene81579_1	299	4.1528	sp|Q21898|VATL1_CAEEL	118	1e-26	V-type proton ATPase 16 kDa proteolipid subunit 1 OS=Caenorhabditis elegans GN=vha-1 PE=2 SV=1	SPAC1B3.14	86.7	1e-17	COG0636	F0F1-type ATP synthase, subunit c/Archaeal/vacuolar-type H+-ATPase, subunit K	K02155	3e-18	86.7	ppp:PHYPADRAFT_180833	V-type H+-transporting ATPase 16kDa proteolipid subunit [EC:3.6.3.14]	GO:0006818//hydrogen transport;GO:0006754//ATP biosynthetic process	GO:0015078//hydrogen ion transmembrane transporter activity;GO:0016787//hydrolase activity	GO:0031224//intrinsic to membrane;GO:0043231//intracellular membrane-bounded organelle;GO:0033177//proton-transporting two-sector ATPase complex, proton-transporting domain;GO:0033176//proton-transporting V-type ATPase complex;GO:0031090//organelle membrane
Unigene81605_1	845	2.6295	sp|Q09583|PSA3_CAEEL	221	5e-57	Proteasome subunit alpha type-3 OS=Caenorhabditis elegans GN=pas-7 PE=1 SV=3	MK0385	115	9e-26	COG0638	20S proteasome, alpha and beta subunits	K02727	8e-42	167	cre:CHLREDRAFT_183771	20S proteasome subunit alpha 7 [EC:3.4.25.1]	GO:0051603//proteolysis involved in cellular protein catabolic process	GO:0016787//hydrolase activity	GO:0000502//proteasome complex
Unigene81638_1	527	4.6503	sp|O16027|G3P1_GLORO	334	2e-91	Glyceraldehyde-3-phosphate dehydrogenase 1 (Fragment) OS=Globodera rostochiensis GN=GPD-1 PE=2 SV=1	SPBC354.12	243	2e-64	COG0057	Glyceraldehyde-3-phosphate dehydrogenase/erythrose-4-phosphate dehydrogenase	K00134	1e-63	238	zma:100282981	glyceraldehyde 3-phosphate dehydrogenase [EC:1.2.1.12]	GO:0006007//glucose catabolic process	GO:0008943//glyceraldehyde-3-phosphate dehydrogenase activity;GO:0000166//nucleotide binding	GO:0043231//intracellular membrane-bounded organelle
Unigene81704_1	733	3.5217	sp|P34286|PSB1_CAEEL	206	2e-52	Proteasome subunit beta type-1 OS=Caenorhabditis elegans GN=pbs-6 PE=1 SV=2	SPAC22F8.06	131	1e-30	COG0638	20S proteasome, alpha and beta subunits	K02732	6e-30	127	pop:POPTR_830360	20S proteasome subunit beta 6 [EC:3.4.25.1]	GO:0050832//defense response to fungus	GO:0016787//hydrolase activity	GO:0016020//membrane;GO:0009536//plastid
Unigene81786_1	776	2.9897	sp|P34460|EF1B1_CAEEL	147	8e-35	Probable elongation factor 1-beta/1-delta 1 OS=Caenorhabditis elegans GN=F54H12.6 PE=1 SV=1	SPCC1450.04	120	3e-27	COG2092	Translation elongation factor EF-1beta	K03232	3e-27	119	cme:CME120C	elongation factor EF-1 beta subunit	GO:0006412//translation	GO:0005488//binding	GO:0044464//cell part
Unigene81959_1	209	1.4071	sp|Q9XVF7|RL8_CAEEL	80.5	3e-15	60S ribosomal protein L8 OS=Caenorhabditis elegans GN=rpl-8 PE=1 SV=1	SPBC839.04	63.5	9e-11	COG0090	Ribosomal protein L2	K02938	6e-15	75.9	olu:OSTLU_31116	large subunit ribosomal protein L8e	GO:0010467//gene expression	GO:0005198//structural molecule activity	GO:0043231//intracellular membrane-bounded organelle;GO:0015934//large ribosomal subunit;GO:0016020//membrane
Unigene82006_1	502	3.7102	sp|P27420|HSP7C_CAEEL	234	2e-61	Heat shock 70 kDa protein C OS=Caenorhabditis elegans GN=hsp-3 PE=1 SV=2	SPAC22A12.15c	199	1e-51	COG0443	Molecular chaperone	K09490	1e-51	199	rcu:RCOM_1312280	heat shock 70kDa protein 5	GO:0050896//response to stimulus	GO:0016491//oxidoreductase activity;GO:0032559//adenyl ribonucleotide binding	GO:0005783//endoplasmic reticulum
Unigene82064_1	247	3.175	sp|Q20655|14332_CAEEL	149	7e-36	14-3-3-like protein 2 OS=Caenorhabditis elegans GN=ftt-2 PE=1 SV=1	SPAC8E11.02c	112	2e-25	COG5040	14-3-3 family protein	K06630	8e-25	108	sbi:SORBI_06g019100	tyrosine 3-monooxygenase/tryptophan 5-monooxygenase activation protein	-	GO:0005515//protein binding	-
Unigene82089_1	418	15.74	sp|P41955|C560_CAEBR	132	5e-31	Succinate dehydrogenase cytochrome b560 subunit, mitochondrial OS=Caenorhabditis briggsae GN=mev-1 PE=2 SV=1	SPCC330.12c	84.3	6e-17	COG2009	Succinate dehydrogenase/fumarate reductase, cytochrome b subunit	K00236	3e-06	48.1	ppp:PhpafMp15	succinate dehydrogenase (ubiquinone) cytochrome b subunit [EC:1.3.5.1]	-	-	-
Unigene82149_1	1404	3.2583	sp|Q10651|A4_CAEEL	123	3e-27	Beta-amyloid-like protein OS=Caenorhabditis elegans GN=apl-1 PE=1 SV=2	--	--	--	--	--	K11294	4e-06	50.1	ath:AT1G48920	nucleolin	-	-	-
Unigene82258_1	535	2.9317	sp|P34568|BAT43_CAEEL	73.2	9e-13	BTB and MATH domain-containing protein 43 OS=Caenorhabditis elegans GN=bath-43 PE=2 SV=2	--	--	--	--	--	--	--	--	--	--	-	GO:0005488//binding	GO:0043231//intracellular membrane-bounded organelle
Unigene82272_1	566	2.5979	sp|P34328|HSP10_CAEEL	155	2e-37	Heat shock protein Hsp-12.2 OS=Caenorhabditis elegans GN=hsp-12.2 PE=1 SV=1	--	--	--	--	--	--	--	--	--	--	-	-	-
Unigene82324_1	657	3.382	sp|Q19546|WRN_CAEEL	72.8	2e-12	Probable Werner syndrome ATP-dependent helicase homolog 1 OS=Caenorhabditis elegans GN=wrn-1 PE=2 SV=2	alr0205	77	2e-14	COG0514	Superfamily II DNA helicase	K03654	2e-86	315	osa:4344306	ATP-dependent DNA helicase RecQ [EC:3.6.1.-]	GO:0006259//DNA metabolic process	GO:0004003//ATP-dependent DNA helicase activity;GO:0032559//adenyl ribonucleotide binding	GO:0044464//cell part
Unigene82359_1	219	13.03	sp|Q60Y65|HPPD_CAEBR	74.7	2e-13	4-hydroxyphenylpyruvate dioxygenase OS=Caenorhabditis briggsae GN=hpd-1 PE=3 SV=1	--	--	--	--	--	K00457	5e-07	50.1	cme:CMI063C	4-hydroxyphenylpyruvate dioxygenase [EC:1.13.11.27]	-	-	-
Unigene82665_1	294	1.2226	sp|O02108|CDC37_CAEEL	109	5e-24	Probable Hsp90 co-chaperone cdc37 OS=Caenorhabditis elegans GN=cdc-37 PE=1 SV=1	--	--	--	--	--	--	--	--	--	--	-	-	-
Unigene82742_1	676	1.3051	sp|O44411|NOG1_CAEEL	413	5e-115	Probable nucleolar GTP-binding protein 1 OS=Caenorhabditis elegans GN=T07A9.9 PE=2 SV=1	SPBC651.01c	348	3e-96	COG1084	Predicted GTPase	K06944	5e-09	58.2	cme:CMN324C		-	-	-
Unigene82764_1	499	1.7026	sp|O02485|YDJ1_CAEEL	110	3e-24	Uncharacterized protein ZK1073.1 OS=Caenorhabditis elegans GN=ZK1073.1 PE=2 SV=1	--	--	--	--	--	--	--	--	--	--	-	-	-
Unigene82790_1	248	0.9223	sp|Q09607|GST36_CAEEL	70.5	3e-12	Probable glutathione S-transferase gst-36 OS=Caenorhabditis elegans GN=gst-36 PE=1 SV=2	--	--	--	--	--	--	--	--	--	--	-	-	-
Unigene82803_1	275	1.6635	sp|Q21102|DPH3_CAEEL	118	1e-26	DPH3 homolog OS=Caenorhabditis elegans GN=K01H12.1 PE=2 SV=1	SPAC8F11.02c	94	6e-20	COG5216	Uncharacterized conserved protein	--	--	--	--	--	-	-	-
Unigene82824_1	294	1.556	sp|P34388|RT09_CAEEL	107	2e-23	Probable 40S ribosomal protein S9, mitochondrial OS=Caenorhabditis elegans GN=F09G8.3 PE=2 SV=2	aq_1878	51.6	3e-07	COG0103	Ribosomal protein S9	--	--	--	--	--	-	-	-
Unigene82938_1	252	1.556	sp|A8NY27|EIF3E_BRUMA	132	5e-31	Eukaryotic translation initiation factor 3 subunit E OS=Brugia malayi GN=Bm1_11985 PE=3 SV=2	--	--	--	--	--	K03250	4e-19	89.7	cre:CHLREDRAFT_132936	translation initiation factor eIF-3 subunit 6	-	-	-
Unigene83247_1	457	1.716	sp|Q22494|VATH2_CAEEL	223	5e-58	Probable V-type proton ATPase subunit H 2 OS=Caenorhabditis elegans GN=vha-15 PE=2 SV=1	SPAC7D4.10	113	1e-25	COG5231	Vacuolar H+-ATPase V1 sector, subunit H	K02144	9e-27	115	pop:POPTR_823751	V-type H+-transporting ATPase 54 kD subunit [EC:3.6.3.14]	-	-	-
Unigene83295_1	386	1.8624	sp|Q9N2W7|NDUAC_CAEEL	80.1	4e-15	Probable NADH dehydrogenase [ubiquinone] 1 alpha subcomplex subunit 12 OS=Caenorhabditis elegans GN=Y94H6A.8 PE=2 SV=2	mlr0198	66.2	1e-11	COG3761	NADH:ubiquinone oxidoreductase 17.2 kD subunit	K11352	5e-11	63.2	pop:POPTR_828781	NADH dehydrogenase (ubiquinone) 1 alpha subcomplex 12 [EC:1.6.5.3 1.6.99.3]	-	-	-
Unigene83327_1	561	1.3979	sp|Q18787|PRS7_CAEEL	329	8e-90	26S protease regulatory subunit 7 OS=Caenorhabditis elegans GN=rpt-1 PE=1 SV=1	SPBC16C6.07c	308	5e-84	COG1222	ATP-dependent 26S proteasome regulatory subunit	K03061	2e-84	308	ppp:PHYPADRAFT_218038	26S proteasome regulatory subunit T1	-	-	-
Unigene83374_1	347	1.6008	sp|P34649|YOT3_CAEEL	52	1e-06	Putative RIO-type serine/threonine-protein kinase 3 OS=Caenorhabditis elegans GN=riok-3 PE=2 SV=1	--	--	--	--	--	--	--	--	--	--	-	-	-
Unigene83425_1	297	1.4303	sp|Q18905|CGP1_CAEEL	79	9e-15	GTP-binding protein cgp-1 OS=Caenorhabditis elegans GN=cgp-1 PE=2 SV=2	AF0744	54.3	5e-08	COG5258	GTPase	--	--	--	--	--	-	-	-
Unigene83524_1	891	1.6503	sp|Q21018|CRI3_CAEEL	210	9e-54	Conserved regulator of innate immunity protein 3 OS=Caenorhabditis elegans GN=cri-3 PE=1 SV=2	--	--	--	--	--	--	--	--	--	--	-	-	-
Unigene83578_1	214	7.54	sp|Q612R3|SYF2_CAEBR	87.8	2e-17	Pre-mRNA-splicing factor syf-2 OS=Caenorhabditis briggsae GN=syf-2 PE=3 SV=2	--	--	--	--	--	--	--	--	--	--	-	-	-
Unigene83613_1	831	1.4156	sp|P02566|MYO4_CAEEL	375	3e-103	Myosin-4 OS=Caenorhabditis elegans GN=unc-54 PE=1 SV=1	PH1798	66.2	6e-11	COG1196	Chromosome segregation ATPases	K06636	2e-10	63.2	vvi:100263447	structural maintenance of chromosome 1	-	-	-
Unigene83687_1	796	9.5647	sp|O01802|RL7_CAEEL	341	3e-93	60S ribosomal protein L7 OS=Caenorhabditis elegans GN=rpl-7 PE=1 SV=1	SPAC3H5.07	261	1e-69	COG1841	Ribosomal protein L30/L7E	K02937	7e-77	283	zma:100282330	large subunit ribosomal protein L7e	GO:0010467//gene expression	GO:0005488//binding;GO:0005198//structural molecule activity	GO:0015934//large ribosomal subunit;GO:0016020//membrane;GO:0030312//external encapsulating structure;GO:0009536//plastid
Unigene83728_1	514	9.9808	sp|O45499|RS26_CAEEL	204	2e-52	40S ribosomal protein S26 OS=Caenorhabditis elegans GN=rps-26 PE=2 SV=1	YGL189c	162	3e-40	COG4830	Ribosomal protein S26	K02976	4e-43	170	ath:AT2G40510	small subunit ribosomal protein S26e	GO:0010467//gene expression;GO:0022613	GO:0005198//structural molecule activity	GO:0015935//small ribosomal subunit;GO:0009536//plastid
Unigene83834_1	654	6.8449	sp|P46873|OSM3_CAEEL	75.9	2e-13	Osmotic avoidance abnormal protein 3 OS=Caenorhabditis elegans GN=osm-3 PE=2 SV=4	SPAC25G10.07c	68.9	7e-12	COG5059	Kinesin-like protein	K10393	2e-13	72.8	vvi:100248097	kinesin family member 2/24	GO:0007017//microtubule-based process	GO:0003774//motor activity;GO:0032559//adenyl ribonucleotide binding	GO:0043231//intracellular membrane-bounded organelle;GO:0044444//cytoplasmic part;GO:0015630//microtubule cytoskeleton
Unigene83895_1	458	10.0596	sp|P91914|RL27_CAEEL	180	4e-45	60S ribosomal protein L27 OS=Caenorhabditis elegans GN=rpl-27 PE=2 SV=1	YHR010w	159	1e-39	COG2163	Ribosomal protein L14E/L6E/L27E	K02901	2e-36	147	pop:POPTR_560241	large subunit ribosomal protein L27e	-	-	GO:0030529//ribonucleoprotein complex
Unigene84170_1	494	1.3229	sp|Q95Y90|RL9_CAEEL	140	3e-33	60S ribosomal protein L9 OS=Caenorhabditis elegans GN=rpl-9 PE=1 SV=1	SPAC4G9.16c	139	3e-33	COG0097	Ribosomal protein L6P/L9E	K02940	3e-36	147	cre:CHLREDRAFT_139831	large subunit ribosomal protein L9e	GO:0003002;GO:0010467//gene expression	GO:0003723//RNA binding;GO:0005198//structural molecule activity	GO:0031981//nuclear lumen;GO:0009526//plastid envelope;GO:0015934//large ribosomal subunit;GO:0016020//membrane
Unigene84278_1	280	8.2857	sp|P49181|RL36_CAEEL	117	2e-26	60S ribosomal protein L36 OS=Caenorhabditis elegans GN=rpl-36 PE=1 SV=3	SPCC970.05	84	6e-17	COG5051	Ribosomal protein L36E	K02920	2e-20	94.4	cme:CML106C	large subunit ribosomal protein L36e	GO:0010467//gene expression	GO:0005198//structural molecule activity	GO:0015934//large ribosomal subunit;GO:0009536//plastid
Unigene84279_1	498	9.3172	sp|Q22054|RS16_CAEEL	224	3e-58	40S ribosomal protein S16 OS=Caenorhabditis elegans GN=rps-16 PE=1 SV=3	SPBC18H10.14	202	3e-52	COG0103	Ribosomal protein S9	K02960	4e-54	207	vvi:100254540	small subunit ribosomal protein S16e	GO:0010467//gene expression	GO:0005198//structural molecule activity	GO:0030529//ribonucleoprotein complex
Unigene84478_1	634	8.6586	sp|O45946|RL18_CAEEL	269	9e-72	60S ribosomal protein L18 OS=Caenorhabditis elegans GN=rpl-18 PE=3 SV=1	YOL120c	207	1e-53	COG1727	Ribosomal protein L18E	K02883	9e-66	246	sbi:SORBI_01g035860	large subunit ribosomal protein L18e	GO:0010467//gene expression	GO:0005198//structural molecule activity	GO:0030529//ribonucleoprotein complex
Unigene84576_1	700	0.6068	sp|Q9XVP0|RS15_CAEEL	205	2e-52	40S ribosomal protein S15 OS=Caenorhabditis elegans GN=rps-15 PE=1 SV=3	SPCC1393.03	187	1e-47	COG0185	Ribosomal protein S19	K02958	2e-52	202	vvi:100256302	small subunit ribosomal protein S15e	GO:0010467//gene expression	GO:0003676//nucleic acid binding;GO:0005198//structural molecule activity	GO:0033279
Unigene84577_1	679	1.0106	sp|Q9XVP0|RS15_CAEEL	205	2e-52	40S ribosomal protein S15 OS=Caenorhabditis elegans GN=rps-15 PE=1 SV=3	SPCC1393.03	187	1e-47	COG0185	Ribosomal protein S19	K02958	2e-52	202	vvi:100256302	small subunit ribosomal protein S15e	GO:0010467//gene expression	GO:0003676//nucleic acid binding;GO:0005198//structural molecule activity	GO:0033279
Unigene84592_1	689	5.5487	sp|Q23445|SAR1_CAEEL	313	7e-85	GTP-binding protein SAR1 OS=Caenorhabditis elegans GN=ZK180.4 PE=2 SV=1	YBR164c	103	3e-22	COG1100	GTPase SAR1 and related small G proteins	K07953	1e-69	259	pop:POPTR_729442	GTP-binding protein SAR1 [EC:3.6.5.-]	GO:0035556;GO:0048193//Golgi vesicle transport;GO:0015031//protein transport	GO:0032561//guanyl ribonucleotide binding	GO:0043231//intracellular membrane-bounded organelle;GO:0016020//membrane;GO:0031410//cytoplasmic vesicle
Unigene84684_1	1069	2.4148	sp|Q9U2R0|BIN3D_CAEEL	155	6e-37	Probable methyltransferase Y17G7B.18 OS=Caenorhabditis elegans GN=Y17G7B.18 PE=2 SV=1	--	--	--	--	--	--	--	--	--	--	-	-	-
Unigene84807_1	1215	6.9117	sp|O02056|RL4_CAEEL	484	4e-136	60S ribosomal protein L4 OS=Caenorhabditis elegans GN=rpl-4 PE=1 SV=3	SPBP8B7.03c	393	3e-109	COG0088	Ribosomal protein L4	K02930	6e-116	414	ppp:PHYPADRAFT_66462	large subunit ribosomal protein L4e	-	-	-
Unigene84917_1	255	10.5075	sp|Q17754|TIM9_CAEEL	102	7e-22	Mitochondrial import inner membrane translocase subunit Tim9 OS=Caenorhabditis elegans GN=tin-9.1 PE=2 SV=1	--	--	--	--	--	--	--	--	--	--	-	-	-
Unigene84996_1	216	0.6051	sp|P47207|TCPB_CAEEL	94.4	2e-19	T-complex protein 1 subunit beta OS=Caenorhabditis elegans GN=cct-2 PE=1 SV=2	SPAC1D4.04	78.2	3e-15	COG0459	Chaperonin GroEL (HSP60 family)	K09494	3e-16	80.1	sbi:SORBI_03g009490	T-complex protein 1 subunit beta	-	-	-
Unigene85073_1	200	0.4901	sp|Q9NAN1|SAE2_CAEEL	48.9	1e-05	SUMO-activating enzyme subunit uba-2 OS=Caenorhabditis elegans GN=uba-2 PE=2 SV=3	--	--	--	--	--	--	--	--	--	--	-	-	-
Unigene85103_1	250	0.5228	sp|Q03560|YKD1_CAEEL	68.9	9e-12	TPR repeat-containing protein B0464.2 OS=Caenorhabditis elegans GN=B0464.2 PE=2 SV=3	--	--	--	--	--	K03243	4e-06	46.6	rcu:RCOM_0643750	translation initiation factor IF-2 unclassified subunit	-	-	-
Unigene85167_1	265	0.6165	sp|O02640|MDHM_CAEEL	55.8	8e-08	Probable malate dehydrogenase, mitochondrial OS=Caenorhabditis elegans GN=mdh-1 PE=2 SV=1	YKL085w	54.3	5e-08	COG0039	Malate/lactate dehydrogenases	K00026	2e-08	53.9	ppp:PHYPADRAFT_135701	malate dehydrogenase [EC:1.1.1.37]	GO:0009056//catabolic process;GO:0044262//cellular carbohydrate metabolic process;GO:0044281;GO:0006091//generation of precursor metabolites and energy	GO:0016615//malate dehydrogenase activity	-
Unigene85184_1	347	0.7533	sp|Q8TA83|DNJ10_CAEEL	118	1e-26	DnaJ homolog dnj-10 OS=Caenorhabditis elegans GN=dnj-10 PE=1 SV=1	YPO0469	75.5	2e-14	COG0484	DnaJ-class molecular chaperone with C-terminal Zn finger domain	K03686	6e-15	75.9	sbi:SORBI_07g000660	molecular chaperone DnaJ	GO:0048856//anatomical structure development;GO:0006457//protein folding;GO:0048229//gametophyte development;GO:0016043//cellular component organization	GO:0005488//binding	GO:0044424//intracellular part
Unigene85222_1	340	0.6727	sp|P48817|NDK_BRUMA	122	5e-28	Nucleoside diphosphate kinase OS=Brugia malayi GN=NDK PE=2 SV=1	YKL067w	113	7e-26	COG0105	Nucleoside diphosphate kinase	K00940	3e-26	113	cme:CMK060C	nucleoside-diphosphate kinase [EC:2.7.4.6]	GO:0009209//pyrimidine ribonucleoside triphosphate biosynthetic process;GO:0009206	GO:0016776//phosphotransferase activity, phosphate group as acceptor;GO:0032559//adenyl ribonucleotide binding	GO:0005737//cytoplasm
Unigene85257_1	255	0.5126	sp|Q23121|RSP1_CAEEL	48.9	1e-05	Probable splicing factor, arginine/serine-rich 1 OS=Caenorhabditis elegans GN=rsp-1 PE=2 SV=1	SPAC513.07	69.7	1e-12	COG0451	Nucleoside-diphosphate-sugar epimerases	--	--	--	--	--	-	-	-
Unigene85338_1	312	5.17	sp|Q61B10|GAR1_CAEBR	147	2e-35	Probable H/ACA ribonucleoprotein complex subunit 1-like protein OS=Caenorhabditis briggsae GN=CBG13541 PE=3 SV=1	SPBC20F10.01	104	3e-23	COG3277	RNA-binding protein involved in rRNA processing	K11128	6e-26	112	vvi:100245323	H/ACA ribonucleoprotein complex subunit 1	-	GO:0003676//nucleic acid binding	GO:0031981//nuclear lumen;GO:0009534//chloroplast thylakoid
Unigene85379_1	279	0.7027	sp|Q09444|UBH4_CAEEL	103	3e-22	Probable ubiquitin carboxyl-terminal hydrolase ubh-4 OS=Caenorhabditis elegans GN=ubh-4 PE=1 SV=2	--	--	--	--	--	K05610	4e-20	92.8	vvi:100251772	ubiquitin carboxyl-terminal hydrolase L5 [EC:3.4.19.12]	GO:0070646;GO:0019941//modification-dependent protein catabolic process;GO:0009653//anatomical structure morphogenesis;GO:0048827//phyllome development	GO:0019783;GO:0005488//binding	GO:0043231//intracellular membrane-bounded organelle
Unigene85416_1	279	0.4685	sp|P53585|ACLY_CAEEL	79.7	5e-15	Probable ATP-citrate synthase OS=Caenorhabditis elegans GN=D1005.1 PE=2 SV=1	SPBC1703.07_2	71.2	4e-13	COG0372	Citrate synthase	K01648	1e-13	71.6	cme:CMB128C	ATP citrate (pro-S)-lyase [EC:2.3.3.8]	GO:0005975//carbohydrate metabolic process	GO:0016747//transferase activity, transferring acyl groups other than amino-acyl groups;GO:0004774//succinate-CoA ligase activity;GO:0046912//transferase activity, transferring acyl groups, acyl groups converted into alkyl on transfer;GO:0032559//adenyl ribonucleotide binding	GO:0044424//intracellular part
Unigene85441_1	292	0.6714	sp|P34885|KPC1B_CAEEL	73.9	3e-13	Protein kinase C-like 1B OS=Caenorhabditis elegans GN=pkc-1 PE=2 SV=2	--	--	--	--	--	--	--	--	--	--	-	-	-
Unigene85442_1	228	0.5733	sp|Q9XXU9|VATC_CAEEL	62.8	7e-10	V-type proton ATPase subunit C OS=Caenorhabditis elegans GN=vha-11 PE=2 SV=1	SPAPB2B4.05	49.7	1e-06	COG5127	Vacuolar H+-ATPase V1 sector, subunit C	K02148	8e-12	65.5	vvi:100266332	V-type H+-transporting ATPase subunit C [EC:3.6.3.14]	-	-	-
Unigene85462_1	204	0.6407	sp|P53806|RCANL_CAEEL	57.4	3e-08	Calcipressin-like protein OS=Caenorhabditis elegans GN=rcn-1 PE=1 SV=2	--	--	--	--	--	--	--	--	--	--	-	-	-
Unigene85482_1	286	0.7998	sp|P52872|DAD1_CAEEL	122	7e-28	Dolichyl-diphosphooligosaccharide--protein glycosyltransferase subunit dad-1 OS=Caenorhabditis elegans GN=dad-1 PE=1 SV=1	--	--	--	--	--	K12668	2e-17	84	cre:CHLREDRAFT_141763	oligosaccharyltransferase complex subunit epsilon	GO:0043066//negative regulation of apoptosis	GO:0016740//transferase activity	GO:0043231//intracellular membrane-bounded organelle
Unigene85602_1	281	0.6977	sp|Q18090|TOM40_CAEEL	109	6e-24	Mitochondrial import receptor subunit TOM40 homolog OS=Caenorhabditis elegans GN=C18E9.6 PE=2 SV=1	--	--	--	--	--	--	--	--	--	--	-	-	-
Unigene85627_1	230	0.5683	sp|Q21355|GST4_CAEEL	61.6	1e-09	Glutathione S-transferase 4 OS=Caenorhabditis elegans GN=gst-4 PE=2 SV=1	--	--	--	--	--	--	--	--	--	--	-	-	-
Unigene85680_1	264	0.6189	sp|P52057|PROSC_CAEEL	67	3e-11	Proline synthase co-transcribed bacterial homolog protein OS=Caenorhabditis elegans GN=F09E5.8 PE=2 SV=1	RSc2683	50.4	8e-07	COG0325	Predicted enzyme with a TIM-barrel fold	K06997	1e-08	55.1	ppp:PHYPADRAFT_184596		-	-	-
Unigene85919_1	368	0.7991	sp|Q22037|ROA1_CAEEL	165	7e-41	Heterogeneous nuclear ribonucleoprotein A1 OS=Caenorhabditis elegans GN=hrp-1 PE=1 SV=1	SPAC140.02	57	8e-09	COG0724	RNA-binding proteins (RRM domain)	K13044	1e-22	101	zma:100382653	heterogeneous nuclear ribonucleoprotein A/B/D	-	-	-
Unigene85927_1	269	0.6074	sp|P30628|VPP1_CAEEL	99.4	6e-21	Probable V-type proton ATPase 116 kDa subunit a OS=Caenorhabditis elegans GN=unc-32 PE=2 SV=3	SPAC16E8.07c	76.3	1e-14	COG1269	Archaeal/vacuolar-type H+-ATPase subunit I	K02154	2e-17	84	pop:POPTR_821153	V-type H+-transporting ATPase subunit I [EC:3.6.3.14]	-	-	-
Unigene85939_1	424	1.0019	sp|Q09216|YP67_CAEEL	154	2e-37	Uncharacterized protein B0495.7 OS=Caenorhabditis elegans GN=B0495.7 PE=1 SV=2	--	--	--	--	--	--	--	--	--	--	-	-	-
Unigene85986_1	289	0.9045	sp|Q09221|CPNA2_CAEEL	118	1e-26	Copine domain-containing protein 2 OS=Caenorhabditis elegans GN=cpna-2 PE=2 SV=3	--	--	--	--	--	--	--	--	--	--	-	-	-
Unigene86017_1	368	0.7991	sp|Q03567|YLD2_CAEEL	102	1e-21	Uncharacterized transporter C38C10.2 OS=Caenorhabditis elegans GN=C38C10.2 PE=1 SV=2	--	--	--	--	--	K08193	1e-07	52	cme:CMP354C	MFS transporter, ACS family, solute carrier family 17 (sodium-dependent inorganic phosphate cotransporter), other	-	-	-
Unigene86060_1	278	0.5877	sp|O02485|YDJ1_CAEEL	75.1	1e-13	Uncharacterized protein ZK1073.1 OS=Caenorhabditis elegans GN=ZK1073.1 PE=2 SV=1	--	--	--	--	--	--	--	--	--	--	-	-	-
Unigene86061_1	285	0.4586	sp|O02485|YDJ1_CAEEL	72.4	8e-13	Uncharacterized protein ZK1073.1 OS=Caenorhabditis elegans GN=ZK1073.1 PE=2 SV=1	--	--	--	--	--	--	--	--	--	--	-	-	-
Unigene86119_1	595	0.9336	sp|P52879|RER1_CAEEL	280	4e-75	Protein RER1 homolog OS=Caenorhabditis elegans GN=rer-1 PE=2 SV=1	SPAC22E12.05c	186	2e-47	COG5249	Golgi protein involved in Golgi-to-ER retrieval	--	--	--	--	--	-	-	-
Unigene86175_1	252	0.5187	sp|Q9XVK5|UBC12_CAEEL	91.3	2e-18	NEDD8-conjugating enzyme ubc-12 OS=Caenorhabditis elegans GN=ubc-12 PE=2 SV=1	--	--	--	--	--	--	--	--	--	--	-	-	-
Unigene86242_1	624	0.7855	sp|P30642|EIF3D_CAEEL	248	3e-65	Eukaryotic translation initiation factor 3 subunit D OS=Caenorhabditis elegans GN=eif-3.D PE=1 SV=1	--	--	--	--	--	K03251	1e-40	162	ppp:PHYPADRAFT_22044	translation initiation factor eIF-3 subunit 7	-	-	-
Unigene86385_1	304	0.7524	sp|P40614|MPCP_CAEEL	103	4e-22	Phosphate carrier protein, mitochondrial OS=Caenorhabditis elegans GN=F01G4.6 PE=2 SV=1	--	--	--	--	--	--	--	--	--	--	-	-	-
Unigene86507_1	528	2.5373	sp|P55954|COX5A_CAEEL	212	9e-55	Cytochrome c oxidase subunit 5A, mitochondrial OS=Caenorhabditis elegans GN=cco-2 PE=1 SV=2	--	--	--	--	--	--	--	--	--	--	-	-	-
Unigene86552_1	251	14.83	sp|Q60Y65|HPPD_CAEBR	71.2	2e-12	4-hydroxyphenylpyruvate dioxygenase OS=Caenorhabditis briggsae GN=hpd-1 PE=3 SV=1	VC1344	48.9	2e-06	COG3185	4-hydroxyphenylpyruvate dioxygenase and related hemolysins	K00457	4e-08	53.5	cme:CMI063C	4-hydroxyphenylpyruvate dioxygenase [EC:1.13.11.27]	-	-	-
Unigene866_1	1161	4.4187	sp|Q09512|TTL12_CAEEL	63.2	4e-09	Tubulin--tyrosine ligase-like protein 12 OS=Caenorhabditis elegans GN=ttll-12 PE=2 SV=1	--	--	--	--	--	--	--	--	--	--	-	-	-
Unigene86860_1	470	2.5724	sp|O16368|PRS4_CAEEL	272	7e-73	Probable 26S protease regulatory subunit 4 OS=Caenorhabditis elegans GN=rpt-2 PE=2 SV=1	YDL007w	219	1e-57	COG1222	ATP-dependent 26S proteasome regulatory subunit	K03062	6e-67	249	cre:CHLREDRAFT_55138	26S proteasome regulatory subunit T2	GO:0006511//ubiquitin-dependent protein catabolic process;GO:0043248//proteasome assembly;GO:0010038//response to metal ion;GO:0048507//meristem development;GO:0009887//organ morphogenesis;GO:0010015//root morphogenesis;GO:0048527//lateral root development;GO:0006950//response to stress	GO:0042623//ATPase activity, coupled;GO:0032559//adenyl ribonucleotide binding	GO:0043231//intracellular membrane-bounded organelle;GO:0005838//proteasome regulatory particle;GO:0016020//membrane
Unigene87071_1	591	3.0409	sp|Q20516|YV31_CAEEL	63.2	1e-09	UPF0057 membrane protein F47B7.1 OS=Caenorhabditis elegans GN=F47B7.1 PE=2 SV=1	YDL123w	48.9	6e-06	COG0401	Uncharacterized homolog of Blt101	--	--	--	--	--	-	-	-
Unigene87206_1	343	2.9532	sp|P91254|GST8_CAEEL	68.6	1e-11	Probable glutathione S-transferase 8 OS=Caenorhabditis elegans GN=gst-8 PE=1 SV=1	--	--	--	--	--	--	--	--	--	--	-	-	-
Unigene87385_1	596	0.6579	sp|Q10663|GCP_CAEEL	298	2e-80	Bifunctional glyoxylate cycle protein OS=Caenorhabditis elegans GN=gei-7 PE=1 SV=2	AGc1079	399	2e-111	COG2224	Isocitrate lyase	K01637	2e-29	125	ppp:PHYPADRAFT_189731	isocitrate lyase [EC:4.1.3.1]	GO:0043436	GO:0016833//oxo-acid-lyase activity	-
Unigene87386_1	603	0.5961	sp|Q10663|GCP_CAEEL	301	2e-81	Bifunctional glyoxylate cycle protein OS=Caenorhabditis elegans GN=gei-7 PE=1 SV=2	SMc00768	343	1e-94	COG2224	Isocitrate lyase	K01637	5e-28	120	ppp:PHYPADRAFT_189731	isocitrate lyase [EC:4.1.3.1]	GO:0043436	GO:0016833//oxo-acid-lyase activity	-
Unigene87393_1	629	2.3897	sp|P49391|RT14_CAEEL	164	3e-40	Probable 40S ribosomal protein S14, mitochondrial OS=Caenorhabditis elegans GN=T01E8.6 PE=2 SV=2	--	--	--	--	--	K02954	1e-09	59.7	rcu:RCOM_0171050	small subunit ribosomal protein S14	GO:0044237//cellular metabolic process	-	GO:0043231//intracellular membrane-bounded organelle
Unigene87464_1	375	2.7883	sp|P27604|SAHH_CAEEL	179	5e-45	Adenosylhomocysteinase OS=Caenorhabditis elegans GN=ahcy-1 PE=1 SV=1	SPBC8D2.18c	163	8e-41	COG0499	S-adenosylhomocysteine hydrolase	K01251	8e-39	155	cre:CHLREDRAFT_129593	adenosylhomocysteinase [EC:3.3.1.1]	GO:0044237//cellular metabolic process	GO:0016802	-
Unigene87494_1	296	2.9806	sp|Q9GYS9|RM23_CAEEL	121	1e-27	Probable 39S ribosomal protein L23, mitochondrial OS=Caenorhabditis elegans GN=T08B2.8 PE=2 SV=1	--	--	--	--	--	--	--	--	--	--	-	-	-
Unigene87772_1	296	0.8831	sp|Q10454|KARG1_CAEEL	166	4e-41	Probable arginine kinase F46H5.3 OS=Caenorhabditis elegans GN=F46H5.3 PE=1 SV=2	--	--	--	--	--	K00933	2e-38	153	zma:100273160	creatine kinase [EC:2.7.3.2]	-	GO:0032559//adenyl ribonucleotide binding;GO:0016772//transferase activity, transferring phosphorus-containing groups	-
Unigene87809_1	238	0.4119	sp|Q09442|SF3B4_CAEEL	48.9	1e-05	Splicing factor 3B subunit 4 OS=Caenorhabditis elegans GN=sap-49 PE=1 SV=2	--	--	--	--	--	--	--	--	--	--	-	-	GO:0031410//cytoplasmic vesicle
Unigene87881_1	299	0.8743	sp|P29691|EF2_CAEEL	155	7e-38	Elongation factor 2 OS=Caenorhabditis elegans GN=eft-2 PE=1 SV=4	SPCP31B10.07	144	5e-35	COG0480	Translation elongation factors (GTPases)	K03234	3e-34	139	ppp:PHYPADRAFT_109208	elongation factor EF-2 [EC:3.6.5.3]	-	GO:0017111//nucleoside-triphosphatase activity;GO:0032561//guanyl ribonucleotide binding;GO:0008135//translation factor activity, nucleic acid binding	-
Unigene87932_1	298	0.8772	sp|P41934|HM18_CAEEL	85.5	9e-17	Homeobox protein ceh-18 OS=Caenorhabditis elegans GN=ceh-18 PE=2 SV=1	--	--	--	--	--	--	--	--	--	--	-	-	-
Unigene88085_1	245	0.8002	sp|P52057|PROSC_CAEEL	82.4	8e-16	Proline synthase co-transcribed bacterial homolog protein OS=Caenorhabditis elegans GN=F09E5.8 PE=2 SV=1	SPAC644.09	79	2e-15	COG0325	Predicted enzyme with a TIM-barrel fold	K06997	3e-17	83.2	cme:CMS406C		-	-	-
Unigene88111_1	222	0.8831	sp|O62252|U195_CAEEL	79.3	7e-15	UPF0195 protein F45G2.10 OS=Caenorhabditis elegans GN=F45G2.10 PE=2 SV=1	SPAC144.16	49.3	2e-06	COG5133	Uncharacterized conserved protein	--	--	--	--	--	-	GO:0005048//signal sequence binding	-
Unigene88327_1	200	0.6535	sp|Q09462|UTP11_CAEEL	61.6	1e-09	Probable U3 small nucleolar RNA-associated protein 11 OS=Caenorhabditis elegans GN=C16C10.2 PE=2 SV=1	--	--	--	--	--	--	--	--	--	--	-	-	-
Unigene88457_1	246	0.6641	sp|Q09450|SCOT_CAEEL	62.8	6e-10	Probable succinyl-CoA:3-ketoacid-coenzyme A transferase, mitochondrial OS=Caenorhabditis elegans GN=C05C10.3 PE=2 SV=1	RC0905	55.1	3e-08	COG1788	Acyl CoA:acetate/3-ketoacid CoA transferase, alpha subunit	--	--	--	--	--	-	-	-
Unigene88478_1	289	0.5653	sp|P52717|YUW5_CAEEL	56.6	5e-08	Uncharacterized serine carboxypeptidase F41C3.5 OS=Caenorhabditis elegans GN=F41C3.5 PE=1 SV=1	--	--	--	--	--	--	--	--	--	--	-	-	-
Unigene88529_1	242	0.6751	sp|O17732|PYC1_CAEEL	135	1e-31	Pyruvate carboxylase 1 OS=Caenorhabditis elegans GN=pyc-1 PE=1 SV=1	L63652	96.3	1e-20	COG1038	Pyruvate carboxylase	K01958	4e-23	102	olu:OSTLU_32964	pyruvate carboxylase [EC:6.4.1.1]	GO:0006006//glucose metabolic process	GO:0019842//vitamin binding;GO:0016885;GO:0032559//adenyl ribonucleotide binding	GO:0044424//intracellular part
Unigene88567_1	205	0.6376	sp|Q10946|C19L2_CAEEL	54.7	2e-07	CWF19-like protein 2 homolog OS=Caenorhabditis elegans GN=B0361.2/B0361.1 PE=2 SV=2	--	--	--	--	--	--	--	--	--	--	-	-	-
Unigene88631_1	273	1.3166	sp|Q93873|NDUS2_CAEEL	168	1e-41	Probable NADH dehydrogenase [ubiquinone] iron-sulfur protein 2, mitochondrial OS=Caenorhabditis elegans GN=gas-1 PE=2 SV=2	mll1367	131	3e-31	COG0649	NADH:ubiquinone oxidoreductase 49 kD subunit 7	K03935	5e-30	125	ppp:PhpafMp32	NADH dehydrogenase (ubiquinone) Fe-S protein 2 [EC:1.6.5.3 1.6.99.3]	-	-	-
Unigene88701_1	206	1.5862	sp|Q09511|RSP4_CAEEL	62.4	8e-10	Probable splicing factor, arginine/serine-rich 4 OS=Caenorhabditis elegans GN=rsp-4 PE=2 SV=1	--	--	--	--	--	K12890	3e-09	56.6	ppp:PHYPADRAFT_140978	splicing factor, arginine/serine-rich 1/9	-	-	-
Unigene88767_1	326	1.4033	sp|Q20390|PPT1_CAEEL	69.7	5e-12	Palmitoyl-protein thioesterase 1 OS=Caenorhabditis elegans GN=ppt-1 PE=2 SV=2	--	--	--	--	--	K01074	6e-14	72.4	rcu:RCOM_1608620	palmitoyl-protein thioesterase [EC:3.1.2.22]	-	-	-
Unigene89015_1	307	1.4901	sp|O45583|GMD2_CAEEL	73.9	3e-13	GDP-mannose 4,6 dehydratase 2 OS=Caenorhabditis elegans GN=gmd-2 PE=1 SV=1	sll1212	71.2	4e-13	COG1089	GDP-D-mannose dehydratase	K01711	7e-13	68.9	zma:100282677	GDPmannose 4,6-dehydratase [EC:4.2.1.47]	-	-	-
Unigene89113_1	406	1.3682	sp|Q20772|GCDH_CAEEL	182	4e-46	Probable glutaryl-CoA dehydrogenase, mitochondrial OS=Caenorhabditis elegans GN=F54D5.7 PE=1 SV=1	mll2878	169	1e-42	COG1960	Acyl-CoA dehydrogenases	K00232	1e-19	92	pop:POPTR_735866	acyl-CoA oxidase [EC:1.3.3.6]	-	-	-
Unigene89126_1	252	1.2967	sp|P34514|APC2_CAEEL	54.3	2e-07	Anaphase-promoting complex subunit 2 OS=Caenorhabditis elegans GN=apc-2 PE=1 SV=3	--	--	--	--	--	--	--	--	--	--	-	-	-
Unigene89278_1	306	1.0678	sp|Q18785|MIF2_CAEEL	51.2	2e-06	MIF-like protein mif-2 OS=Caenorhabditis elegans GN=mif-2 PE=2 SV=1	--	--	--	--	--	--	--	--	--	--	-	-	-
Unigene89305_1	375	1.307	sp|Q93794|SEL10_CAEEL	49.3	7e-06	F-box/WD repeat-containing protein sel-10 OS=Caenorhabditis elegans GN=sel-10 PE=1 SV=3	--	--	--	--	--	--	--	--	--	--	-	-	-
Unigene89425_1	263	0.8697	sp|O44953|SPCS1_CAEEL	61.2	2e-09	Probable signal peptidase complex subunit 1 OS=Caenorhabditis elegans GN=C34B2.10 PE=2 SV=1	--	--	--	--	--	--	--	--	--	--	-	-	-
Unigene89451_1	410	1.6736	sp|Q22285|TTR46_CAEEL	99	8e-21	Transthyretin-like protein 46 OS=Caenorhabditis elegans GN=ttr-46 PE=2 SV=1	--	--	--	--	--	--	--	--	--	--	-	-	-
Unigene89494_1	305	1.2856	sp|P34517|GPDH2_CAEEL	134	2e-31	Probable glycerol-3-phosphate dehydrogenase 2 OS=Caenorhabditis elegans GN=gpdh-2 PE=2 SV=2	SPAC23D3.04c	92.4	2e-19	COG0240	Glycerol-3-phosphate dehydrogenase	K00006	3e-24	106	ppp:PHYPADRAFT_186920	glycerol-3-phosphate dehydrogenase (NAD+) [EC:1.1.1.8]	-	-	-
Unigene89559_1	274	1.0733	sp|Q27511|H2AV_CAEEL	136	4e-32	Histone H2A.V OS=Caenorhabditis elegans GN=htz-1 PE=2 SV=3	SPBC11B10.10c	94.7	3e-20	COG5262	Histone H2A	K11251	3e-24	106	rcu:RCOM_0826270	histone H2A	-	-	-
Unigene89634_1	264	0.8664	sp|Q94986|RAB3_CAEEL	161	1e-39	Ras-related protein Rab-3 OS=Caenorhabditis elegans GN=rab-3 PE=2 SV=1	ECU03g1430	90.5	7e-19	COG1100	GTPase SAR1 and related small G proteins	K07901	4e-27	116	ppp:PHYPADRAFT_221760	Ras-related protein Rab-8A	GO:0006810//transport;GO:0035556;GO:0006351//transcription, DNA-dependent	GO:0032561//guanyl ribonucleotide binding;GO:0005515//protein binding;GO:0032559//adenyl ribonucleotide binding	GO:0016020//membrane
Unigene89635_1	308	5.64	sp|A8WY26|RRS1_CAEBR	123	3e-28	Ribosome biogenesis regulatory protein homolog OS=Caenorhabditis briggsae GN=rrbs-1 PE=3 SV=1	YOR294w	69.3	2e-12	COG5225	Uncharacterized protein involved in ribosome biogenesis	--	--	--	--	--	-	-	GO:0031981//nuclear lumen
Unigene89646_1	234	1.1171	sp|Q8MXS1|RAB18_CAEEL	65.9	8e-11	Ras-related protein Rab-18 OS=Caenorhabditis elegans GN=rab-18 PE=2 SV=1	--	--	--	--	--	K07910	1e-11	64.7	rcu:RCOM_0559580	Ras-related protein Rab-18	GO:0035556;GO:0015031//protein transport	GO:0032561//guanyl ribonucleotide binding	GO:0031410//cytoplasmic vesicle
Unigene89653_1	464	0.9859	sp|O02365|IFA2_CAEEL	55.1	2e-07	Intermediate filament protein ifa-2 OS=Caenorhabditis elegans GN=ifa-2 PE=1 SV=1	--	--	--	--	--	--	--	--	--	--	-	-	-
Unigene89836_1	323	1.214	sp|P54812|TERA2_CAEEL	201	2e-51	Transitional endoplasmic reticulum ATPase homolog 2 OS=Caenorhabditis elegans GN=cdc-48.2 PE=1 SV=2	YDL126c	177	5e-45	COG0464	ATPases of the AAA+ class	K13525	3e-48	186	ppp:PHYPADRAFT_110511	transitional endoplasmic reticulum ATPase	GO:0009987//cellular process	GO:0032559//adenyl ribonucleotide binding;GO:0042623//ATPase activity, coupled	-
Unigene90105_1	251	1.0415	sp|A8NY27|EIF3E_BRUMA	60.1	4e-09	Eukaryotic translation initiation factor 3 subunit E OS=Brugia malayi GN=Bm1_11985 PE=3 SV=2	--	--	--	--	--	--	--	--	--	--	-	-	-
Unigene90125_1	320	1.1232	sp|Q95003|GPX3_CAEEL	132	9e-31	Glutathione peroxidase OS=Caenorhabditis elegans GN=C11E4.2 PE=2 SV=1	--	--	--	--	--	--	--	--	--	--	-	-	-
Unigene90126_1	486	1.143	sp|P41988|TCPA_CAEEL	265	1e-70	T-complex protein 1 subunit alpha OS=Caenorhabditis elegans GN=cct-1 PE=2 SV=2	SPBC12D12.03	200	1e-51	COG0459	Chaperonin GroEL (HSP60 family)	K09493	2e-52	201	zma:100283716	T-complex protein 1 subunit alpha	-	-	-
Unigene90182_1	260	1.1311	sp|P34885|KPC1B_CAEEL	159	4e-39	Protein kinase C-like 1B OS=Caenorhabditis elegans GN=pkc-1 PE=2 SV=2	YBL105c_2	103	8e-23	COG0515	Serine/threonine protein kinase	K08282	2e-16	80.9	osa:4332748	non-specific serine/threonine protein kinase [EC:2.7.11.1]	-	-	-
Unigene90203_1	296	1.1039	sp|P53589|SUCB2_CAEEL	103	4e-22	Probable succinyl-CoA ligase [GDP-forming] subunit beta, mitochondrial OS=Caenorhabditis elegans GN=C50F7.4 PE=2 SV=1	SA1088	79	2e-15	COG0045	Succinyl-CoA synthetase, beta subunit	K01900	1e-18	88.2	vvi:100248061	succinyl-CoA synthetase beta subunit [EC:6.2.1.4 6.2.1.5]	-	-	-
Unigene90767_1	288	1.9288	sp|Q9XTQ7|HKE42_CAEEL	55.5	1e-07	Histidine-rich membrane protein KE4 homolog 2 OS=Caenorhabditis elegans GN=hke-4.2 PE=1 SV=2	--	--	--	--	--	K01534	2e-25	110	sbi:SORBI_10g028920	Cd2+/Zn2+-exporting ATPase [EC:3.6.3.3 3.6.3.5]	-	GO:0022857//transmembrane transporter activity;GO:0016787//hydrolase activity	GO:0044464//cell part
Unigene90831_1	616	2.7053	sp|P24893|COX1_CAEEL	278	1e-74	Cytochrome c oxidase subunit 1 OS=Caenorhabditis elegans GN=cox-1 PE=3 SV=2	CC3406	234	6e-62	COG0843	Heme/copper-type cytochrome/quinol oxidases, subunit 1	K02256	6e-66	246	ath:ArthMp109	cytochrome c oxidase subunit I [EC:1.9.3.1]	GO:0006091//generation of precursor metabolites and energy	GO:0016491//oxidoreductase activity;GO:0005506//iron ion binding	GO:0043231//intracellular membrane-bounded organelle;GO:0044425//membrane part
Unigene90937_1	337	2.521	sp|Q20893|CDO1_CAEEL	61.2	2e-09	Cysteine dioxygenase 1 OS=Caenorhabditis elegans GN=cdo-1 PE=2 SV=2	--	--	--	--	--	--	--	--	--	--	-	-	-
Unigene91012_1	461	2.6935	sp|P52011|CYP3_CAEEL	230	3e-60	Peptidyl-prolyl cis-trans isomerase 3 OS=Caenorhabditis elegans GN=cyn-3 PE=1 SV=1	slr1251	199	2e-51	COG0652	Peptidyl-prolyl cis-trans isomerase (rotamase) - cyclophilin family	K01802	2e-55	211	osa:4328121	peptidylprolyl isomerase [EC:5.2.1.8]	GO:0044267//cellular protein metabolic process	GO:0005488//binding;GO:0016859//cis-trans isomerase activity	GO:0044424//intracellular part
Unigene91229_1	396	2.2279	sp|O45687|ADH2_CAEEL	84.7	2e-16	Alcohol dehydrogenase 2 OS=Caenorhabditis elegans GN=sodh-2 PE=2 SV=1	PA5427	81.6	3e-16	COG1064	Zn-dependent alcohol dehydrogenases	K13953	1e-11	65.1	zma:100274539	alcohol dehydrogenase, propanol-preferring [EC:1.1.1.1]	-	-	-
Unigene91424_1	370	3.0026	sp|Q20516|YV31_CAEEL	75.9	7e-14	UPF0057 membrane protein F47B7.1 OS=Caenorhabditis elegans GN=F47B7.1 PE=2 SV=1	SPBC713.11c	52.4	2e-07	COG0401	Uncharacterized homolog of Blt101	--	--	--	--	--	-	-	-
Unigene9152_1	928	5	sp|Q9N5K2|RPAB1_CAEEL	74.3	1e-12	DNA-directed RNA polymerases I, II, and III subunit RPABC1 OS=Caenorhabditis elegans GN=rpb-5 PE=2 SV=1	SPAC23C4.15	64.7	2e-10	COG2012	DNA-directed RNA polymerase, subunit H, RpoH/RPB5	K03013	1e-17	87.4	zma:100273250	DNA-directed RNA polymerase II subunit E	GO:0010467//gene expression	GO:0034062//RNA polymerase activity;GO:0003676//nucleic acid binding	GO:0016591//DNA-directed RNA polymerase II, holoenzyme
Unigene91618_1	594	1.5953	sp|Q23490|MLT7_CAEEL	253	8e-67	Peroxidase mlt-7 OS=Caenorhabditis elegans GN=mlt-7 PE=1 SV=1	--	--	--	--	--	--	--	--	--	--	-	-	-
Unigene91890_1	667	1.9596	sp|P11141|HSP7F_CAEEL	386	8e-107	Heat shock 70 kDa protein F, mitochondrial OS=Caenorhabditis elegans GN=hsp-6 PE=1 SV=2	RP185	329	2e-90	COG0443	Molecular chaperone	K04043	1e-93	339	cre:CHLREDRAFT_137452	molecular chaperone DnaK	-	-	-
Unigene91896_1	402	2.0321	sp|P16356|RPB1_CAEEL	55.1	1e-07	DNA-directed RNA polymerase II subunit RPB1 OS=Caenorhabditis elegans GN=ama-1 PE=1 SV=2	SPBC28F2.12	53.9	8e-08	COG0086	DNA-directed RNA polymerase, beta' subunit/160 kD subunit	K03006	2e-09	58.2	vvi:100264310	DNA-directed RNA polymerase II subunit A [EC:2.7.7.6]	-	-	-
Unigene91906_1	572	1.9423	sp|Q17603|ASF1L_CAEEL	169	1e-41	Probable histone chaperone asf-1-like protein OS=Caenorhabditis elegans GN=asfl-1 PE=2 SV=4	YJL115w	126	3e-29	COG5137	Histone chaperone involved in gene silencing	K10753	4e-32	134	ath:AT5G38110	histone chaperone ASF1	-	-	-
Unigene92140_1	427	2.6018	sp|Q9NAM7|PHYD1_CAEEL	62.8	7e-10	Phytanoyl-CoA dioxygenase domain-containing protein 1 homolog OS=Caenorhabditis elegans GN=Y105C5B.9 PE=3 SV=1	--	--	--	--	--	--	--	--	--	--	-	GO:0016701//oxidoreductase activity, acting on single donors with incorporation of molecular oxygen	GO:0016020//membrane
Unigene92159_1	240	0.8169	sp|P48822|TDX1_BRUMA	113	4e-25	Thioredoxin peroxidase 1 OS=Brugia malayi GN=TSA1 PE=2 SV=1	alr4641	94	6e-20	COG0450	Peroxiredoxin	K03386	5e-25	109	rcu:RCOM_0225410	peroxiredoxin (alkyl hydroperoxide reductase subunit C) [EC:1.11.1.15]	GO:0019725//cellular homeostasis	GO:0016491//oxidoreductase activity;GO:0016209//antioxidant activity	GO:0009536//plastid
Unigene92239_1	502	2.0829	sp|P47209|TCPE_CAEEL	268	1e-71	T-complex protein 1 subunit epsilon OS=Caenorhabditis elegans GN=cct-5 PE=1 SV=1	SPAC1420.02c	263	1e-70	COG0459	Chaperonin GroEL (HSP60 family)	K09497	7e-66	246	ppp:PHYPADRAFT_170350	T-complex protein 1 subunit epsilon	GO:0044267//cellular protein metabolic process	GO:0005515//protein binding;GO:0032559//adenyl ribonucleotide binding	GO:0016020//membrane;GO:0044424//intracellular part
Unigene92305_1	787	2.3251	sp|A8PW87|NUBP1_BRUMA	314	5e-85	Cytosolic Fe-S cluster assembly factor NUBP1 homolog OS=Brugia malayi GN=Bm1_36105 PE=3 SV=1	YGL091c	258	1e-68	COG0489	ATPases involved in chromosome partitioning	K03593	3e-60	228	olu:OSTLU_40400	ATP-binding protein involved in chromosome partitioning	-	GO:0051540;GO:0042802//identical protein binding	GO:0044444//cytoplasmic part
Unigene92768_1	251	0.3905	sp|Q94392|NSF_CAEEL	118	1e-26	Vesicle-fusing ATPase OS=Caenorhabditis elegans GN=nsf-1 PE=1 SV=2	YBR080c	61.6	3e-10	COG0464	ATPases of the AAA+ class	K06027	4e-11	63.2	ppp:PHYPADRAFT_198701	vesicle-fusing ATPase [EC:3.6.4.6]	-	GO:0016787//hydrolase activity;GO:0005488//binding	-
Unigene92850_1	260	0.5027	sp|Q23022|ACH5_CAEEL	124	1e-28	Acetylcholine receptor subunit alpha-type unc-38 OS=Caenorhabditis elegans GN=unc-38 PE=2 SV=1	--	--	--	--	--	--	--	--	--	--	-	-	-
Unigene93049_1	409	29.4003	sp|Q20168|COPB2_CAEEL	70.5	3e-12	Probable coatomer subunit beta' OS=Caenorhabditis elegans GN=F38E11.5 PE=2 SV=3	--	--	--	--	--	--	--	--	--	--	-	-	-
Unigene93555_1	924	22.1022	sp|Q9BMN8|LAR_CAEEL	134	1e-30	Tyrosine-protein phosphatase Lar-like OS=Caenorhabditis elegans GN=ptp-3 PE=1 SV=1	SPAC11E3.09	95.1	1e-19	COG5599	Protein tyrosine phosphatase	K01104	8e-30	127	cre:CHLREDRAFT_120069	protein-tyrosine phosphatase [EC:3.1.3.48]	-	GO:0004721//phosphoprotein phosphatase activity	GO:0043231//intracellular membrane-bounded organelle
Unigene93980_1	528	10.1493	sp|Q21926|SYIC_CAEEL	278	1e-74	Isoleucyl-tRNA synthetase, cytoplasmic OS=Caenorhabditis elegans GN=irs-1 PE=2 SV=1	YBL076c	233	1e-61	COG0060	Isoleucyl-tRNA synthetase	K01870	3e-98	353	osa:4341652	isoleucyl-tRNA synthetase [EC:6.1.1.5]	GO:0006418//tRNA aminoacylation for protein translation	GO:0004812//aminoacyl-tRNA ligase activity;GO:0046914//transition metal ion binding;GO:0032559//adenyl ribonucleotide binding	GO:0044424//intracellular part
Unigene9450_1	615	20.2962	sp|Q95XX1|PNCB_CAEEL	63.9	7e-10	Nicotinate phosphoribosyltransferase OS=Caenorhabditis elegans GN=Y54G2A.17 PE=2 SV=2	--	--	--	--	--	K00763	3e-18	88.6	ath:AT2G23420	nicotinate phosphoribosyltransferase [EC:2.4.2.11]	GO:0019359	GO:0016763//transferase activity, transferring pentosyl groups	-
Unigene94633_1	439	3.7961	sp|Q18885|BTF3_CAEEL	121	2e-27	Transcription factor BTF3 homolog OS=Caenorhabditis elegans GN=icd-1 PE=1 SV=1	--	--	--	--	--	K01527	8e-28	119	zma:100286203	nascent polypeptide-associated complex subunit beta	-	-	-
Unigene94635_1	296	3.091	sp|P61866|RL12_CAEEL	140	2e-33	60S ribosomal protein L12 OS=Caenorhabditis elegans GN=rpl-12 PE=2 SV=1	SPCC31H12.04c	132	2e-31	COG0080	Ribosomal protein L11	K02870	1e-31	130	osa:4330425	large subunit ribosomal protein L12e	-	-	-
Unigene94683_1	593	2.9204	sp|O02495|SYB1_CAEEL	176	7e-44	Synaptobrevin-1 OS=Caenorhabditis elegans GN=snb-1 PE=1 SV=1	YAL030w	76.6	3e-14	COG5143	Synaptobrevin/VAMP-like protein	K08515	1e-14	76.3	cme:CMH176C	vesicle-associated membrane protein 7	-	-	-
Unigene94716_1	310	3.5838	sp|Q18409|RSP6_CAEEL	134	2e-31	Probable splicing factor, arginine/serine-rich 6 OS=Caenorhabditis elegans GN=rsp-6 PE=1 SV=1	SPAC16.02c	54.3	5e-08	COG0724	RNA-binding proteins (RRM domain)	K12890	6e-17	82.4	cre:CHLREDRAFT_195849	splicing factor, arginine/serine-rich 1/9	-	-	-
Unigene94774_1	615	3.3473	sp|O16305|CALM_CAEEL	296	5e-80	Calmodulin OS=Caenorhabditis elegans GN=cmd-1 PE=1 SV=3	SPAC3A12.14	229	3e-60	COG5126	Ca2+-binding protein (EF-Hand superfamily)	K02183	1e-75	279	zma:100281919	calmodulin	-	-	-
Unigene94993_1	469	11.91	sp|A8XNF0|ACAD1_CAEBR	191	1e-48	Probable medium-chain specific acyl-CoA dehydrogenase 1, mitochondrial OS=Caenorhabditis briggsae GN=CBG15946 PE=3 SV=1	SMa1400	126	2e-29	COG1960	Acyl-CoA dehydrogenases	K00253	3e-18	88.2	osa:4337676	isovaleryl-CoA dehydrogenase [EC:1.3.99.10]	GO:0008152//metabolic process	GO:0003995//acyl-CoA dehydrogenase activity	-
Unigene95103_1	1181	3.2925	sp|P40614|MPCP_CAEEL	513	1e-144	Phosphate carrier protein, mitochondrial OS=Caenorhabditis elegans GN=F01G4.6 PE=2 SV=1	--	--	--	--	--	K03454	2e-16	84	rcu:RCOM_1402800	mitochondrial carrier protein, MC family	-	-	-
Unigene95108_1	702	3.0255	sp|P34575|CISY_CAEEL	315	2e-85	Probable citrate synthase, mitochondrial OS=Caenorhabditis elegans GN=cts-1 PE=1 SV=1	YNR001c	221	7e-58	COG0372	Citrate synthase	K01647	2e-53	206	zma:100282691	citrate synthase [EC:2.3.3.1]	-	-	-
Unigene95233_1	526	3.7894	sp|Q03575|TTR5_CAEEL	128	2e-29	Transthyretin-like protein 5 OS=Caenorhabditis elegans GN=ttr-5 PE=2 SV=1	--	--	--	--	--	--	--	--	--	--	-	-	-
Unigene95403_1	417	2.7426	sp|P61866|RL12_CAEEL	238	1e-62	60S ribosomal protein L12 OS=Caenorhabditis elegans GN=rpl-12 PE=2 SV=1	SPCC31H12.04c	186	1e-47	COG0080	Ribosomal protein L11	K02870	3e-49	190	vvi:100244384	large subunit ribosomal protein L12e	GO:0010467//gene expression;GO:0022613	GO:0005198//structural molecule activity	GO:0015934//large ribosomal subunit
Unigene95495_1	429	2.8182	sp|Q03570|MED14_CAEEL	51.2	2e-06	Mediator of RNA polymerase II transcription subunit 14 OS=Caenorhabditis elegans GN=rgr-1 PE=2 SV=6	--	--	--	--	--	--	--	--	--	--	GO:0006355//regulation of transcription, DNA-dependent;GO:0008283//cell proliferation;GO:0010557//positive regulation of macromolecule biosynthetic process	GO:0016251//general RNA polymerase II transcription factor activity	GO:0043234//protein complex
Unigene95711_1	256	1.5317	sp|A8QHQ0|PESC_BRUMA	68.6	1e-11	Pescadillo homolog OS=Brugia malayi GN=Bm1_57380 PE=3 SV=2	--	--	--	--	--	--	--	--	--	--	-	-	-
Unigene95723_1	492	2.1253	sp|P10771|H11_CAEEL	85.1	2e-16	Histone H1.1 OS=Caenorhabditis elegans GN=his-24 PE=1 SV=4	--	--	--	--	--	K11275	2e-13	72	pop:POPTR_559654	histone H1/5	-	-	-
Unigene95731_1	415	1.8897	sp|Q20719|NDUV2_CAEEL	225	6e-59	Probable NADH dehydrogenase [ubiquinone] flavoprotein 2, mitochondrial OS=Caenorhabditis elegans GN=F53F4.10 PE=1 SV=1	RP353	136	9e-33	COG1905	NADH:ubiquinone oxidoreductase 24 kD subunit	K03943	4e-39	156	cme:CMR188C	NADH dehydrogenase (ubiquinone) flavoprotein 2 [EC:1.6.5.3 1.6.99.3]	-	-	-
Unigene95866_1	356	1.9275	sp|Q9XW16|PROF1_CAEEL	92	1e-18	Profilin-1 OS=Caenorhabditis elegans GN=pfn-1 PE=2 SV=1	--	--	--	--	--	--	--	--	--	--	-	-	-
Unigene95963_1	304	1.1824	sp|P49049|IMP2_CAEEL	90.1	4e-18	Intramembrane protease 2 OS=Caenorhabditis elegans GN=imp-2 PE=1 SV=1	--	--	--	--	--	K09595	7e-11	62.4	cme:CMH005C	minor histocompatibility antigen H13 [EC:3.4.99.-]	-	-	-
Unigene96052_1	255	2.1784	sp|P52709|SYTC_CAEEL	73.2	5e-13	Threonyl-tRNA synthetase, cytoplasmic OS=Caenorhabditis elegans GN=trs-1 PE=2 SV=1	YIL078w	71.2	4e-13	COG0441	Threonyl-tRNA synthetase	K01868	2e-13	70.9	pop:POPTR_1085280	threonyl-tRNA synthetase [EC:6.1.1.3]	-	-	-
Unigene96151_1	657	1.691	sp|Q23202|SBDS_CAEEL	256	1e-67	Ribosome maturation protein SBDS OS=Caenorhabditis elegans GN=sbds-1 PE=2 SV=2	SPAC4F8.03	157	1e-38	COG1500	Predicted exosome subunit	--	--	--	--	--	-	-	-
Unigene96195_1	575	2.0458	sp|Q10661|DPY30_CAEEL	80.1	9e-15	Dosage compensation protein dpy-30 OS=Caenorhabditis elegans GN=dpy-30 PE=1 SV=1	--	--	--	--	--	--	--	--	--	--	-	-	-
Unigene96430_1	421	1.5523	sp|Q20296|HDA6_CAEEL	99.8	5e-21	Histone deacetylase 6 OS=Caenorhabditis elegans GN=hda-6 PE=2 SV=2	SMc00969	108	2e-24	COG0123	Deacetylases, including yeast histone deacetylase and acetoin utilization protein	K11407	3e-23	103	osa:4343829	histone deacetylase 6/10 [EC:3.5.1.98]	-	-	-
Unigene96487_1	313	2.0879	sp|Q27488|PSA2_CAEEL	106	4e-23	Proteasome subunit alpha type-2 OS=Caenorhabditis elegans GN=pas-2 PE=2 SV=1	PH1553	64.3	5e-11	COG0638	20S proteasome, alpha and beta subunits	K02726	7e-18	85.5	cme:CML273C	20S proteasome subunit alpha 2 [EC:3.4.25.1]	-	-	-
Unigene96518_1	475	2.2701	sp|P43508|CPR4_CAEEL	135	1e-31	Cathepsin B-like cysteine proteinase 4 OS=Caenorhabditis elegans GN=cpr-4 PE=2 SV=1	--	--	--	--	--	K01363	5e-23	103	ath:AT1G02305	cathepsin B [EC:3.4.22.1]	-	-	-
Unigene96537_1	428	2.5194	sp|P34526|YM65_CAEEL	59.7	6e-09	Uncharacterized protein K12H4.5 OS=Caenorhabditis elegans GN=K12H4.5 PE=2 SV=1	--	--	--	--	--	--	--	--	--	--	-	-	-
Unigene96564_1	284	1.8409	sp|O45319|TIM13_CAEEL	85.1	1e-16	Mitochondrial import inner membrane translocase subunit tim-13 OS=Caenorhabditis elegans GN=tin-13 PE=2 SV=1	--	--	--	--	--	--	--	--	--	--	-	-	-
Unigene96622_1	306	1.8153	sp|P35129|UBC2_CAEEL	143	3e-34	Ubiquitin-conjugating enzyme E2 2 OS=Caenorhabditis elegans GN=let-70 PE=1 SV=1	SPBC119.02	143	9e-35	COG5078	Ubiquitin-protein ligase	K06689	5e-35	142	cme:CMD152C	ubiquitin-conjugating enzyme E2 D/E [EC:6.3.2.19]	GO:0060255;GO:0006464//protein modification process	GO:0016881//acid-amino acid ligase activity	-
Unigene96789_1	241	0.6779	sp|Q27522|METK5_CAEEL	127	2e-29	Probable S-adenosylmethionine synthase 5 OS=Caenorhabditis elegans GN=sams-5 PE=2 SV=2	SPBC14F5.05c	102	2e-22	COG0192	S-adenosylmethionine synthetase	K00789	1e-20	94.7	sbi:SORBI_03g011930	S-adenosylmethionine synthetase [EC:2.5.1.6]	GO:0044237//cellular metabolic process	GO:0046872//metal ion binding;GO:0016765//transferase activity, transferring alkyl or aryl (other than methyl) groups;GO:0032559//adenyl ribonucleotide binding	GO:0044424//intracellular part
Unigene96969_1	308	0.6365	sp|P21137|KAPC_CAEEL	186	5e-47	cAMP-dependent protein kinase catalytic subunit OS=Caenorhabditis elegans GN=kin-1 PE=2 SV=3	SPAC17G8.14c_2	75.1	3e-14	COG0515	Serine/threonine protein kinase	K08282	6e-20	92.4	cme:CMR193C	non-specific serine/threonine protein kinase [EC:2.7.11.1]	GO:0006468//protein amino acid phosphorylation	GO:0004672//protein kinase activity;GO:0032559//adenyl ribonucleotide binding	GO:0032991
Unigene97020_1	358	0.7302	sp|Q27245|YH24_CAEEL	90.9	2e-18	Putative aminopeptidase W07G4.4 OS=Caenorhabditis elegans GN=W07G4.4 PE=1 SV=1	--	--	--	--	--	--	--	--	--	--	-	-	-
Unigene97073_1	320	7.76	sp|Q23551|UNC22_CAEEL	49.7	6e-06	Twitchin OS=Caenorhabditis elegans GN=unc-22 PE=1 SV=3	--	--	--	--	--	--	--	--	--	--	-	-	-
Unigene97080_1	636	5.9084	sp|Q03575|TTR5_CAEEL	127	8e-29	Transthyretin-like protein 5 OS=Caenorhabditis elegans GN=ttr-5 PE=2 SV=1	--	--	--	--	--	--	--	--	--	--	-	-	-
Unigene97633_1	1156	3.9008	sp|P30625|KAPR_CAEEL	436	2e-121	cAMP-dependent protein kinase regulatory subunit OS=Caenorhabditis elegans GN=kin-2 PE=1 SV=3	YIL033c	190	5e-48	COG0664	cAMP-binding proteins - catabolite gene activator and regulatory subunit of cAMP-dependent protein kinases	K04739	2e-48	190	ppp:PHYPADRAFT_114967	cAMP-dependent protein kinase regulator	-	-	-
Unigene97822_1	775	1.7287	sp|Q03560|YKD1_CAEEL	51.2	8e-06	TPR repeat-containing protein B0464.2 OS=Caenorhabditis elegans GN=B0464.2 PE=2 SV=3	--	--	--	--	--	K11131	1e-06	50.4	pop:POPTR_865471	H/ACA ribonucleoprotein complex subunit 4 [EC:5.4.99.-]	-	-	-
Unigene97939_1	400	6.045	sp|P48158|RL23_CAEEL	231	1e-60	60S ribosomal protein L23 OS=Caenorhabditis elegans GN=rpl-23 PE=2 SV=1	SPCC1322.11	181	3e-46	COG0093	Ribosomal protein L14	K02894	3e-53	203	cme:CMS262C	large subunit ribosomal protein L23e	-	-	-
Unigene98015_1	639	5.5227	sp|P51403|RS2_CAEEL	318	2e-86	40S ribosomal protein S2 OS=Caenorhabditis elegans GN=rps-2 PE=1 SV=1	SPCC576.08c	256	2e-68	COG0098	Ribosomal protein S5	K02981	1e-84	309	zma:100382980	small subunit ribosomal protein S2e	-	-	-
Unigene98024_1	728	5.2066	sp|Q22516|CHD3_CAEEL	59.7	2e-08	Chromodomain-helicase-DNA-binding protein 3 homolog OS=Caenorhabditis elegans GN=chd-3 PE=2 SV=2	--	--	--	--	--	K03580	3e-60	226	osa:4343299	ATP-dependent helicase HepA [EC:3.6.1.-]	-	-	-
Unigene9814_1	1080	1.8758	sp|Q9U2R0|BIN3D_CAEEL	155	4e-37	Probable methyltransferase Y17G7B.18 OS=Caenorhabditis elegans GN=Y17G7B.18 PE=2 SV=1	--	--	--	--	--	--	--	--	--	--	-	GO:0008168//methyltransferase activity	-
Unigene98265_1	289	9.88	sp|A8XLU5|DSS1_CAEBR	69.7	5e-12	Probable 26S proteasome complex subunit dss-1 OS=Caenorhabditis briggsae GN=dss-1 PE=3 SV=1	--	--	--	--	--	K10881	3e-11	63.9	osa:4325173	26 proteasome complex subunit DSS1	-	GO:0005488//binding	-
Unigene98349_1	235	2.5028	sp|A8NJ91|U729_BRUMA	82.4	8e-16	UPF0729 protein Bm1_03610 OS=Brugia malayi GN=Bm1_03610 PE=3 SV=1	--	--	--	--	--	--	--	--	--	--	-	-	-
Unigene98643_1	372	2.196	sp|P46563|ALF2_CAEEL	90.1	4e-18	Fructose-bisphosphate aldolase 2 OS=Caenorhabditis elegans GN=aldo-2 PE=1 SV=1	--	--	--	--	--	K01623	5e-10	59.7	osa:4341496	fructose-bisphosphate aldolase, class I [EC:4.1.2.13]	-	-	-
Unigene98761_1	412	2.3	sp|P52015|CYP7_CAEEL	183	3e-46	Peptidyl-prolyl cis-trans isomerase 7 OS=Caenorhabditis elegans GN=cyn-7 PE=1 SV=2	slr1251	171	5e-43	COG0652	Peptidyl-prolyl cis-trans isomerase (rotamase) - cyclophilin family	K03767	5e-47	182	osa:4347920	peptidyl-prolyl cis-trans isomerase A (cyclophilin A) [EC:5.2.1.8]	-	-	-
Unigene98792_1	241	2.4405	sp|P52275|TBB2_CAEEL	159	4e-39	Tubulin beta-2 chain OS=Caenorhabditis elegans GN=tbb-2 PE=2 SV=1	ECU03g0820i	147	6e-36	COG5023	Tubulin	K07375	4e-36	145	ppp:PHYPADRAFT_232451	tubulin beta	-	-	-
Unigene98988_1	308	2.2279	sp|P91309|VIP1_CAEEL	77.4	3e-14	Inositol hexakisphosphate and diphosphoinositol-pentakisphosphate kinase OS=Caenorhabditis elegans GN=F46F11.1 PE=2 SV=3	--	--	--	--	--	--	--	--	--	--	-	-	-
Unigene99104_1	554	6.27	sp|Q61UX1|NACA_CAEBR	202	1e-51	Nascent polypeptide-associated complex subunit alpha OS=Caenorhabditis briggsae GN=CBG05114 PE=3 SV=1	SPBC25H2.05	92	5e-19	COG1308	Transcription factor homologous to NACalpha-BTF3	K03626	1e-37	152	ath:AT3G12390	nascent polypeptide-associated complex subunit alpha	-	-	-
Unigene99134_1	289	2.1482	sp|Q19877|RS23_CAEEL	145	1e-34	40S ribosomal protein S23 OS=Caenorhabditis elegans GN=rps-23 PE=2 SV=1	YPR132w	136	1e-32	COG0048	Ribosomal protein S12	K02973	3e-36	146	cme:CMI059C	small subunit ribosomal protein S23e	GO:0010467//gene expression	GO:0005198//structural molecule activity	GO:0033279
Unigene99174_1	292	2.35	sp|P90921|ATPL1_CAEEL	56.2	6e-08	Probable ATP synthase subunit g 1, mitochondrial OS=Caenorhabditis elegans GN=asg-1 PE=2 SV=1	--	--	--	--	--	--	--	--	--	--	-	-	-
Unigene99177_1	572	1.5424	sp|Q17778|NUC1_CAEEL	127	4e-29	Deoxyribonuclease-2 OS=Caenorhabditis elegans GN=nuc-1 PE=2 SV=1	--	--	--	--	--	--	--	--	--	--	-	-	-
Unigene99298_1	368	8.09	sp|A8WR63|CTU1_CAEBR	60.8	2e-09	Cytoplasmic tRNA 2-thiolation protein 1 OS=Caenorhabditis briggsae GN=ctu-1 PE=3 SV=1	SPBC2G5.03	47	8e-06	COG0037	Predicted ATPase of the PP-loop superfamily implicated in cell cycle control	--	--	--	--	--	-	-	-
